# Supplementary material for: A Murine Database of Structural Variants Identifies A Candidate Gene for a Spontaneous Murine Lymphoma Model
Source: Adv Sci (Weinh). 2026 Jan 28;13(17):e22890. doi: 10.1002/advs.202522890 (PMC13042391; doi:10.1002/advs.202522890)
Supplement: Supplementary file 2 — Supporting File 2: advs73783‐sup‐0002‐SuppMat.xlsx. [file ADVS-13-e22890-s002.xlsx]

## Sheet: Data 1
Supplementary Data 1. Lists the number of structural variants (SVs) detected in each of nine inbred mouse strains. Categorized into four SV types: deletions (DEL), insertions (INS), inversions (INV), and duplications (DUP). For each SV type and strain, the number and percentage of common SVs shared between studies, as well as those uniquely identified in datasets from The Jackson Laboratory (Jax)…
SV Type	Strain	Common (N, %)	Jax Unique (N, %)	Stanford Unique (N, %)
DEL	129S1/SvImJ	26699 (86.5%)	1092 (3.5%)	3058 (9.9%)
	A/J	25975 (87.2%)	998 (3.4%)	2820 (9.5%)
	BALB/cJ	24252 (86.9%)	953 (3.4%)	2697 (9.7%)
	C3H/HeJ	26457 (87.0%)	1016 (3.3%)	2942 (9.7%)
	CAST/EiJ	89281 (87.7%)	4453 (4.4%)	8059 (7.9%)
	DBA/2J	26641 (86.9%)	1031 (3.4%)	3001 (9.8%)
	NOD/ShiLtJ	26750 (85.8%)	1097 (3.5%)	3339 (10.7%)
	NZO/HlLtJ	26983 (87.2%)	1142 (3.7%)	2817 (9.1%)
	WSB/EiJ	38256 (86.6%)	1700 (3.9%)	4221 (9.6%)
INS	129S1/SvImJ	28499 (86.4%)	3142 (9.5%)	1346 (4.1%)
	A/J	27598 (87.1%)	2991 (9.4%)	1083 (3.4%)
	BALB/cJ	25786 (86.9%)	2810 (9.5%)	1087 (3.7%)
	C3H/HeJ	28169 (86.2%)	3164 (9.7%)	1343 (4.1%)
	CAST/EiJ	90433 (80.9%)	17746 (15.9%)	3553 (3.2%)
	DBA/2J	28601 (87.0%)	3152 (9.6%)	1118 (3.4%)
	NOD/ShiLtJ	28317 (86.1%)	3113 (9.5%)	1457 (4.4%)
	NZO/HlLtJ	29213 (87.4%)	3216 (9.6%)	1014 (3.0%)
	WSB/EiJ	38382 (86.0%)	4528 (10.1%)	1733 (3.9%)
INV	129S1/SvImJ	13 (7.7%)	36 (21.4%)	119 (70.8%)
	A/J	13 (7.7%)	31 (18.5%)	124 (73.8%)
	BALB/cJ	11 (6.3%)	33 (19.0%)	130 (74.7%)
	C3H/HeJ	15 (8.5%)	30 (16.9%)	132 (74.6%)
	CAST/EiJ	21 (3.5%)	77 (12.9%)	497 (83.5%)
	DBA/2J	10 (5.7%)	34 (19.4%)	131 (74.9%)
	NOD/ShiLtJ	8 (4.6%)	37 (21.1%)	130 (74.3%)
	NZO/HlLtJ	15 (7.3%)	39 (18.9%)	152 (73.8%)
	WSB/EiJ	12 (5.3%)	41 (18.1%)	173 (76.5%)
DUP	129S1/SvImJ	NA	Not reported in the main text	1322
	A/J			1278
	BALB/cJ			1280
	C3H/HeJ			1294
	CAST/EiJ			2898
	DBA/2J			1326
	NOD/ShiLtJ			1344
	NZO/HlLtJ			1328
	WSB/EiJ			1824
*: "Not reported in the main text" indicates that the data were not described in the publication[1]. “NA” denotes data not available. [1]. Ferraj, A., Audano, P.A., Balachandran, P., Czechanski, A., Flores, J.I., Radecki, A.A., Mosur, V., Gordon, D.S., Walawalkar, I.A., Eichler, E.E., et al. (2023). Resolution of structural variation in diverse mouse genomes reveals chromatin remodeling due to tr…

## Sheet: Data 2
Supplementary Data 2. Lists of high impact DELs present in all 39 or in the 35 classical inbred strains. The chromosome, starting and ending position, size, gene symbol, strains with the variant allele, and the predicted effect for each DEL are shown.
TYPE	CHR	START	END	SIZE	SYMBOL	STRAINS with VARIANT SV ALLELE	CONSEQUENCE
High impact small DELs in 35 classical inbred strains	1	4851851	4851919	68	Mrpl15	C3H,CBA,MRL,RF	feature_truncation,3_prime_UTR_variant
	1	13721098	13721166	68	Lactb2	AJ,AKR,BALB,C3H,CBA,DBA1J,DBA2J,FVB,ILNJ2,KK,LP,MRL,NOD,NZB,RF,RH2,SEA,SJL,SMJ	feature_truncation,coding_sequence_variant,intron_variant
	1	34484669	34484738	69	Imp4	RF	feature_truncation,3_prime_UTR_variant
	1	37664302	37664375	73	Cracdl	AJ,B10J,C3H,CE,MA/My,MRL,NOD,SJL	frameshift_variant,feature_truncation
	1	38833129	38833189	60	Lonrf2	129S1,AJ,AKR,BTBR,BUB,C3H,C57L,CBA,CE,DBA1J,DBA2J,ILNJ2,KK,MRL,NOD,NOR,NZB,NZW,PJ,PL,RH2,SJL,SMJ,TH	feature_truncation,3_prime_UTR_variant
	1	52697296	52697354	58	Mfsd6	C58J	feature_truncation,3_prime_UTR_variant
	1	59045610	59045661	51	C2cd6	MA/My	feature_truncation,inframe_deletion
	1	59756069	59756169	100	Nop58	CE,LP	feature_truncation,3_prime_UTR_variant
	1	60023658	60023710	52	Fam117b	CE,LP	feature_truncation,3_prime_UTR_variant
	1	64597703	64598084	381	Creb1	129S1,AJ,AKR,BTBR,C3H,C57L,CBA,CE,DBA1J,DBA2J,FVB,ILNJ2,KK,LP,MA/My,MRL,NOD,NOR,NZB,NZO,NZW,PJ,PL,RF,SJL,SMJ,SWR,TH	feature_truncation,coding_sequence_variant,intron_variant
	1	74199029	74199222	193	Cxcr2	129S1,AJ,BTBR,C3H,C57L,CBA,MRL,NOD,NZB,NZO,PJ,RH2,SEA,SMJ,SWR	feature_truncation,3_prime_UTR_variant
	1	78648418	78648480	62	Utp14b	LP	feature_truncation,3_prime_UTR_variant
	1	79584844	79585161	317	Ap1s3	129S1,AJ,BALB,BTBR,BUB,C3H,C57L,C58J,CBA,CE,DBA1J,DBA2J,FVB,ILNJ2,LP,MRL,NOD,NZB,NZO,PJ,RF,RH2,SEA,SJL,SMJ,SWR,TH	feature_truncation,3_prime_UTR_variant
	1	82938077	82938140	63	Gm47955	PJ,RF,SMJ	feature_truncation,inframe_deletion
	1	82978485	82978553	68	Gm47959	AKR,BUB,CBA,MRL,NOD,PJ,PL,RF,SMJ	frameshift_variant,feature_truncation
	1	83036905	83036959	54	A030005K14Rik	RF	feature_truncation,inframe_deletion
	1	83038865	83038922	57	Krtap28-13	PJ,SMJ	feature_truncation,inframe_deletion
	1	85191260	85191510	250	Gm7609	AKR,BUB,CBA,MRL,NOD,PJ,PL,SMJ	stop_lost,feature_truncation,coding_sequence_variant,3_prime_UTR_variant
	1	86205774	86205847	73	Armc9	BUB,NZB,RF	feature_truncation,3_prime_UTR_variant
	1	86354309	86354385	76	Tex44	129S1,AJ,BTBR,C3H,C57L,C58J,CE,DBA1J,DBA2J,FVB,ILNJ2,KK,NZB,NZO,NZW,RH2,SJL,SMJ,SWR,TH	frameshift_variant,feature_truncation
	1	86535314	86535380	66	Cops7b	BUB	feature_truncation,3_prime_UTR_variant
	1	90703524	90703587	63	Col6a3	129S1,AKR,BUB,C3H,C57L,CBA,FVB,KK,LP,MA/My,MRL,NZB,NZO,NZW,PJ,PL,RF,SJL,SMJ,SWR,TH	feature_truncation,inframe_deletion
	1	97552793	97552927	134	Macir	MRL,PL	feature_truncation,3_prime_UTR_variant
	1	97570705	97570768	63	Macir	MRL,PL	feature_truncation,3_prime_UTR_variant
	1	121432868	121433033	165	Ccdc93	BALB,BTBR,PL,RF,SEA,SMJ	feature_truncation,3_prime_UTR_variant
	1	131106721	131106797	76	Eif2d	129S1,BALB,C57L,DBA1J,DBA2J,FVB,ILNJ2,KK,MA/My,NZO,NZW,SEA,SJL,SWR,TH	feature_truncation,3_prime_UTR_variant
	1	131697925	131697984	59	Slc26a9	PL	feature_truncation,3_prime_UTR_variant
	1	134436505	134436706	201	Rabif	129S1,AJ,AKR,BTBR,BUB,C3H,CBA,CE,DBA1J,DBA2J,FVB,ILNJ2,KK,MA/My,MRL,NOD,NOR,NZB,NZO,PJ,PL,RF,RH2,SJL,SMJ,SWR,TH	feature_truncation,3_prime_UTR_variant
	1	134818444	134818499	55	Ppp1r12b	129S1,AJ,AKR,BTBR,BUB,C3H,CBA,CE,DBA1J,DBA2J,FVB,ILNJ2,KK,MA/My,MRL,NOD,NOR,NZB,NZO,PJ,PL,RF,RH2,SJL,SMJ,SWR,TH	feature_truncation,coding_sequence_variant,intron_variant
	1	150330660	150330876	216	Prg4	AJ,AKR,BTBR,BUB,C3H,C57L,CBA,CE,DBA1J,DBA2J,ILNJ2,MRL,PL,RF,RH2,SMJ	feature_truncation,inframe_deletion
	1	153752072	153752275	203	Teddm1b	BUB,C57L,DBA1J,DBA2J,FVB,MA/My,RF,SJL,SWR,TH	feature_truncation,3_prime_UTR_variant
	1	156193594	156194101	507	Rpl35rt	129S1,AJ,AKR,BALB,BTBR,BUB,C3H,C57L,C58J,CBA,CE,DBA1J,DBA2J,FVB,ILNJ2,KK,LP,MA/My,MRL,NOD,NOR,NZB,NZO,NZW,PJ,PL,RF,RH2,SEA,SWR,TH	transcript_ablation
	1	159753853	159753920	67	Tnr	BALB,C58J,DBA1J,DBA2J,LP	feature_truncation,3_prime_UTR_variant
	1	160995589	160995711	122	Ankrd45	129S1,AJ,BALB,BUB,C3H,C57L,C58J,CBA,CE,DBA1J,DBA2J,ILNJ2,LP,NZW,PJ,RH2,SEA,SMJ	feature_truncation,3_prime_UTR_variant
	1	163976790	163976866	76	Selp	DBA1J,DBA2J,ILNJ2	feature_truncation,3_prime_UTR_variant
	1	164175683	164175880	197	Nme7	BUB,FVB,NOD,NOR,PJ,RF,SEA,SJL,SMJ,SWR	stop_lost,feature_truncation,coding_sequence_variant,3_prime_UTR_variant,intron_variant
	1	165004861	165004921	60	Sft2d2	DBA1J,DBA2J,ILNJ2	feature_truncation,3_prime_UTR_variant
	1	167426126	167426300	174	Rxrg	BUB,SWR,TH	feature_truncation,5_prime_UTR_variant,feature_truncation,5_prime_UTR_variant,intron_variant
	1	171831327	171831453	126	Vangl2	129S1,AJ,AKR,BALB,BUB,C3H,C57L,CBA,CE,DBA1J,DBA2J,FVB,KK,MRL,NOD,NOR,NZB,NZO,NZW,PJ,PL,RF,RH2,SEA,SJL,SMJ,SWR,TH	feature_truncation,3_prime_UTR_variant
	1	172101601	172101653	52	Atp1a2	PL	feature_truncation,3_prime_UTR_variant
	1	172198493	172198547	54	Kcnj10	129S1,AJ,AKR,BALB,BUB,C3H,C57L,C58J,CBA,CE,DBA1J,DBA2J,FVB,KK,MRL,NOD,NOR,NZB,NZO,NZW,PJ,PL,RF,RH2,SEA,SJL,SMJ,SWR,TH	feature_truncation,3_prime_UTR_variant
	1	172206793	172207134	341	Pigm	AKR,RF	feature_truncation,3_prime_UTR_variant
	1	172207321	172207790	469	Pigm	CE,NZB,PL,SMJ,TH	feature_truncation,3_prime_UTR_variant
	1	172527106	172527166	60	Crp	129S1,AJ,AKR,BALB,BTBR,BUB,C3H,C57L,C58J,CBA,CE,DBA1J,DBA2J,FVB,ILNJ2,KK,MRL,NOD,NOR,NZB,NZO,NZW,PJ,PL,RF,RH2,SEA,SJL,SMJ,SWR,TH	feature_truncation,3_prime_UTR_variant
	1	173562682	173562745	63	Ifi207	AJ,FVB,PL,RH2,TH	feature_truncation,inframe_deletion
	1	173870799	173870877	78	Or10aa1	AKR,BTBR,BUB,C58J,CBA,CE,DBA1J,DBA2J,ILNJ2,KK,NZB,NZO,PJ,PL,RF,SEA,SMJ,SWR,TH	feature_truncation,3_prime_UTR_variant
	1	173988263	173988555	292	Or6k2	129S1,AJ,AKR,BALB,BTBR,BUB,C3H,C57L,C58J,CBA,CE,DBA1J,DBA2J,FVB,ILNJ2,KK,MRL,NOD,NOR,NZB,NZO,PJ,PL,RF,RH2,SEA,SJL,SMJ,SWR,TH	feature_truncation,3_prime_UTR_variant
	1	174041803	174041864	61	Spta1	129S1,AJ,AKR,BALB,BTBR,BUB,C3H,C57L,C58J,CBA,CE,DBA1J,DBA2J,FVB,ILNJ2,KK,MRL,NOD,NOR,NZB,NZO,NZW,PJ,PL,RF,RH2,SEA,SJL,SMJ,SWR,TH	feature_truncation,coding_sequence_variant,intron_variant
	1	175488632	175488700	68	Kmo	129S1,BALB,BTBR,C3H,C57L,MRL,NOD,NOR,NZO,NZW,PL,SMJ,TH	feature_truncation,3_prime_UTR_variant
	1	179335900	179335960	60	Smyd3	AKR	feature_truncation,3_prime_UTR_variant
	1	181337202	181337293	91	Ccdc121rt1	TH	feature_truncation,3_prime_UTR_variant
	1	181729876	181729942	66	Enah	NZO	feature_truncation,3_prime_UTR_variant
	1	190815834	190815887	53	Nsl1	129S1,BUB,CBA,DBA1J,DBA2J,ILNJ2,KK,MA/My,MRL,NOD,NOR,NZO,NZW,PL,SWR	feature_truncation,3_prime_UTR_variant
	1	194720240	194720307	67	Cd46	NOD,NOR,SWR	feature_truncation,3_prime_UTR_variant
	1	194821674	194821725	51	Cr2	NZO,NZW,RF	feature_truncation,3_prime_UTR_variant
	10	13006405	13006463	58	Plagl1	DBA1J,DBA2J	feature_truncation,3_prime_UTR_variant
	10	33470537	33470617	80	Clvs2	KK	feature_truncation,3_prime_UTR_variant
	10	43400069	43400639	570	Pam16l	129S1,BTBR,C57L,ILNJ2,KK	stop_lost,feature_truncation,coding_sequence_variant,5_prime_UTR_variant,3_prime_UTR_variant,stop_lost,feature_truncation,coding_sequence_variant,5_prime_UTR_variant,3_prime_UTR_variant,intron_variant
	10	45043240	45043735	495	Prep	KK	feature_truncation,3_prime_UTR_variant
	10	53152674	53152728	54	Cep85l	CE	feature_truncation,3_prime_UTR_variant
	10	62849148	62849214	66	Rufy2	RF	feature_truncation,3_prime_UTR_variant
	10	62913117	62913323	206	Pbld1	CE,RF	feature_truncation,3_prime_UTR_variant
	10	66848254	66848309	55	Reep3	ILNJ2,SMJ	feature_truncation,3_prime_UTR_variant
	10	75386588	75386684	96	Lrrc75b	NZW	feature_truncation,3_prime_UTR_variant
	10	76881787	76882153	366	Slc19a1	BUB	feature_truncation,3_prime_UTR_variant
	10	78716400	78716878	478	Or7a39	TH	feature_truncation,3_prime_UTR_variant
	10	81171660	81171714	54	Gipc3	RF	feature_truncation,3_prime_UTR_variant
	10	83227179	83227256	77	Nopchap1	C58J,LP	feature_truncation,3_prime_UTR_variant
	10	83254239	83254314	75	Nopchap1	BUB,SMJ	feature_truncation,3_prime_UTR_variant
	10	83295351	83295453	102	Nopchap1	BUB,SMJ	feature_truncation,3_prime_UTR_variant
	10	83322300	83322355	55	Nopchap1	BUB,SMJ	feature_truncation,3_prime_UTR_variant
	10	83431733	83431936	203	Washc4	BUB	feature_truncation,3_prime_UTR_variant
	10	89245617	89245824	207	Gas2l3	AJ,AKR,BALB,BTBR,BUB,C3H,C58J,CBA,CE,FVB,ILNJ2,KK,LP,MRL,NOD,NOR,NZB,NZO,NZW,PJ,PL,RF,RH2,SEA,SWR,TH	feature_truncation,3_prime_UTR_variant
	10	89475032	89475092	60	Scyl2	AJ,AKR,BALB,CE,FVB,ILNJ2,MRL,NOD,NOR,NZO,PJ,PL,RF,RH2,SEA	feature_truncation,3_prime_UTR_variant
	10	93353273	93353366	93	Hal	129S1,AJ,AKR,BALB,BTBR,BUB,C3H,C57L,C58J,CBA,CE,FVB,ILNJ2,KK,LP,MA/My,NOD,NOR,PJ,RF,RH2,SEA,SJL,SMJ,SWR,TH	feature_truncation,3_prime_UTR_variant
	10	93688439	93688583	144	Usp44	129S1,AJ,AKR,BALB,BTBR,BUB,C3H,C57L,C58J,CBA,CE,DBA1J,DBA2J,FVB,ILNJ2,KK,LP,MA/My,MRL,NOD,NOR,NZO,NZW,PJ,PL,RF,RH2,SEA,SJL,SMJ,SWR,TH	feature_truncation,coding_sequence_variant,intron_variant
	10	117569715	117569769	54	Slc35e3	SMJ	feature_truncation,3_prime_UTR_variant
	10	122779223	122779788	565	Ppm1h	AKR,C3H,CBA,DBA2J,RF,SJL,SWR	feature_truncation,3_prime_UTR_variant
	10	122828302	122828409	107	Mon2	BTBR,C57L,KK,NZW,TH	feature_truncation,3_prime_UTR_variant
	10	126846496	126846579	83	Avil	CE,FVB,NOD,NOR	feature_truncation,coding_sequence_variant,intron_variant
	10	127582641	127582766	125	Zbtb39	CE	feature_truncation,3_prime_UTR_variant
	10	128945525	128945924	399	Or6c2b	BUB,C3H,CBA,CE,KK,RF,SMJ	feature_truncation,3_prime_UTR_variant
	10	130217036	130217090	54	Vmn2r84	AKR,MRL,SJL,SWR	feature_truncation,3_prime_UTR_variant
	11	4172015	4172068	53	Castor1	NZB	feature_truncation,3_prime_UTR_variant
	11	4890448	4890520	72	Nefh	AJ,BUB,NOD,PL	feature_truncation,inframe_deletion
	11	5040420	5040704	284	Ewsr1	BALB,BTBR,ILNJ2,MA/My,PJ,SEA,TH	feature_truncation,3_prime_UTR_variant
	11	9199731	9199838	107	Abca13	BUB,FVB,KK,NZB,NZO,SJL,SWR	splice_donor_variant,splice_donor_5th_base_variant,coding_sequence_variant,intron_variant
	11	17889094	17889185	91	Etaa1	129S1,AJ,AKR,BALB,BTBR,BUB,C3H,C57L,C58J,CE,DBA1J,DBA2J,FVB,ILNJ2,KK,MA/My,MRL,NOD,NOR,NZB,NZO,NZW,PJ,PL,RF,SEA,SJL,SWR,TH	feature_truncation,3_prime_UTR_variant
	11	22469179	22470091	912	Tmem17	BALB,C57L,NOR,RH2,SEA	feature_truncation,3_prime_UTR_variant
	11	30904145	30904217	72	Erlec1	AJ,AKR,BUB,CBA,CE,DBA1J,DBA2J,FVB,ILNJ2,NOD,PJ,PL,RF,SEA,SJL,SMJ,SWR	feature_truncation,5_prime_UTR_variant
	11	34039920	34039978	58	Lcp2	ILNJ2,KK,MA/My,NOD,NZW,PL,RF	feature_truncation,3_prime_UTR_variant
	11	40592461	40592805	344	Hmmr	B10D2,B10J,BTBR,C58J,LP,MA/My	feature_truncation,3_prime_UTR_variant
	11	46297545	46297608	63	Garin3	B10D2,B10J,C58J,NZO	feature_truncation,inframe_deletion
	11	46669383	46669515	132	Havcr1	NZB	stop_lost,feature_truncation,coding_sequence_variant,3_prime_UTR_variant
	11	50918795	50919250	455	Or1x2	B10D2,B10J,DBA2J,NOR,PJ,SEA	feature_truncation,3_prime_UTR_variant
	11	50919433	50919513	80	Or1x2	B10D2,B10J,NOR,TH	feature_truncation,3_prime_UTR_variant
	11	53492677	53492822	145	Kif3a	B10D2,B10J,BUB,C58J,CE,KK,MA/My,NOD,NOR,NZW,PL,SJL,SWR,TH	feature_truncation,3_prime_UTR_variant
	11	58352928	58352984	56	Or2z2	129S1,AJ,AKR,BALB,BTBR,C3H,C57L,CBA,CE,DBA1J,DBA2J,FVB,ILNJ2,KK,LP,MA/My,MRL,NOD,NOR,NZB,NZO,NZW,PJ,PL,RF,RH2,SJL,SMJ,SWR,TH	feature_truncation,5_prime_UTR_variant
	11	60418338	60418537	199	Myo15a	AJ,C3H,CBA,MRL,NZB,NZO,PJ,SEA	feature_truncation,3_prime_UTR_variant
	11	62110476	62110555	79	Specc1	FVB,NOD,SWR	feature_truncation,3_prime_UTR_variant
	11	66818848	66819424	576	Pirt	KK	feature_truncation,3_prime_UTR_variant
	11	68097177	68097568	391	Stx8	BALB,C3H,CBA,DBA1J,DBA2J,KK,MA/My,MRL,NOR,NZW,PJ,RH2,SEA,SJL,SMJ,SWR,TH	feature_truncation,3_prime_UTR_variant
	11	70345504	70345584	80	Cxcl16	CE	feature_truncation,3_prime_UTR_variant
	11	72202807	72203055	248	Xaf1	129S1,BTBR,C57L,CE,DBA1J,DBA2J,NOR,PJ,SEA	stop_lost,feature_truncation,coding_sequence_variant,3_prime_UTR_variant,frameshift_variant,stop_lost,feature_truncation,3_prime_UTR_variant
	11	72662701	72662902	201	Ankfy1	DBA1J,DBA2J,NOR,NZB,PJ,SEA,TH	feature_truncation,3_prime_UTR_variant
	11	72734165	72734460	295	Zzef1	DBA1J,DBA2J,NOR,NZB,PJ,SEA,TH	feature_truncation,coding_sequence_variant,intron_variant
	11	72974200	72974427	227	Ncbp3	C58J,CE,DBA1J,DBA2J,NOR,NZB,PJ,SEA,TH	feature_truncation,3_prime_UTR_variant
	11	77678268	77678781	513	Gm10277	PJ	feature_truncation,5_prime_UTR_variant
	11	82854589	82854823	234	Slfn5	129S1,AJ,BTBR,C3H,C57L,C58J,CBA,MA/My,MRL,NZO	feature_truncation,3_prime_UTR_variant
	11	84913691	84913886	195	Usp32	AKR,DBA1J,DBA2J,NZB,NZO,RF	feature_truncation,coding_sequence_variant,intron_variant
	11	93983798	93983901	103	Spag9	AJ,AKR,C3H,CBA,CE,MRL,RF	feature_truncation,coding_sequence_variant,intron_variant
	11	97884678	97884797	119	Arl5c	NZW,SWR	feature_truncation,3_prime_UTR_variant
	11	97978623	97978765	142	Fbxl20	129S1,BTBR,C3H,C57L,CE,DBA1J,DBA2J,FVB,ILNJ2,NZW,SWR	feature_truncation,3_prime_UTR_variant
	11	99676258	99676390	132	Krtap4-9	AJ,SMJ	feature_truncation,inframe_deletion
	11	99839973	99840045	72	Krtap9-5	NZB	feature_truncation,inframe_deletion
	11	102781403	102781761	358	Gfap	129S1,AJ,BTBR,C3H,C57L,CBA,DBA1J,DBA2J,ILNJ2	feature_truncation,3_prime_UTR_variant
	11	107624631	107624690	59	Cacng4	ILNJ2,RF	feature_truncation,3_prime_UTR_variant
	11	109287786	109287870	84	Gna13	BALB,ILNJ2,RF,SEA	feature_truncation,3_prime_UTR_variant
	11	109823924	109823992	68	Abca8b	BUB	feature_truncation,3_prime_UTR_variant
	11	114847215	114847279	64	Cd300c	129S1,BALB,C58J,CE,ILNJ2,KK,MRL,NOD,NOR,NZB,NZO,NZW,RF,SEA,SMJ,TH	feature_truncation,coding_sequence_variant,intron_variant
	11	115135638	115135760	122	Tmem104	129S1,BALB,C58J,KK,NOD,NOR,NZB,NZO,NZW,RF,SEA,SMJ,TH	feature_truncation,3_prime_UTR_variant
	11	116766283	116766498	215	Mfsd11	129S1,AJ,AKR,BALB,BTBR,C3H,C57L,C58J,CBA,CE,DBA1J,DBA2J,FVB,ILNJ2,KK,MA/My,NZB,NZO,NZW,PL,RF,RH2,SEA,SJL,SMJ,SWR,TH	feature_truncation,3_prime_UTR_variant
	11	120672103	120672202	99	Rfng	SJL	feature_truncation,3_prime_UTR_variant
	11	121105563	121105746	183	Hexd	129S1,AJ,AKR,B10D2,B10J,BALB,BTBR,BUB,C3H,C57L,C58J,CBA,CE,DBA1J,DBA2J,FVB,ILNJ2,KK,LP,MA/My,MRL,NOD,NOR,NZB,NZO,NZW,PJ,PL,RF,RH2,SEA,SJL,SMJ,SWR,TH	feature_truncation,coding_sequence_variant,intron_variant
	12	4159495	4159571	76	Dnajc27	MRL	feature_truncation,3_prime_UTR_variant
	12	4957632	4957685	53	Ubxn2a	C3H,CBA,CE,TH	feature_truncation,5_prime_UTR_variant
	12	28520377	28520437	60	Dcdc2c	129S1,AKR,CE,ILNJ2,RF	feature_truncation,inframe_deletion,feature_truncation,3_prime_UTR_variant
	12	30640423	30640798	375	Tmem18	129S1,BUB,MRL	feature_truncation,3_prime_UTR_variant
	12	31124581	31124721	140	Fam110c	AJ,AKR,BALB,BTBR,BUB,C3H,CBA,PJ,PL,RF,RH2,SEA	frameshift_variant,feature_truncation
	12	33029543	33029719	176	Sypl1	129S1,AJ,AKR,BALB,BTBR,BUB,C3H,CBA,PJ,PL,RF,RH2,SEA	feature_truncation,3_prime_UTR_variant
	12	34098620	34098686	66	Hdac9	NZW	feature_truncation,3_prime_UTR_variant
	12	40110311	40110364	53	Scin	CE	feature_truncation,3_prime_UTR_variant
	12	52357820	52358088	268	Nubpl	129S1,C57L,NZB	feature_truncation,3_prime_UTR_variant
	12	53198896	53198983	87	Akap6	129S1,C57L,NZB	feature_truncation,3_prime_UTR_variant
	12	54718634	54718850	216	Eapp	AJ,AKR,BALB,C3H,CBA,DBA1J,DBA2J,ILNJ2,KK,NOD,NOR,PJ,RF,RH2,SEA,SJL,SWR,TH	feature_truncation,3_prime_UTR_variant
	12	71009568	71009792	224	Actr10	FVB,NZW,SJL,SWR	feature_truncation,3_prime_UTR_variant
	12	75677656	75678346	690	Wdr89,Rplp2-ps1	FVB,PJ,SEA,SMJ,SWR	feature_truncation,3_prime_UTR_variant,transcript_ablation
	12	76376197	76376269	72	Akap5	AKR,C58J,CE,DBA1J,DBA2J,ILNJ2,PJ,RF,SEA,SMJ	feature_truncation,inframe_deletion
	12	78887751	78887809	58	Atp6v1d	AKR,BALB,C58J,CE,KK,LP,MRL,NOD,NOR,NZO,PJ,PL,RF,SEA,SJL,SMJ,SWR,TH	feature_truncation,3_prime_UTR_variant
	12	86562228	86562470	242	Esrrb	CE,NOD,NOR,SWR	feature_truncation,3_prime_UTR_variant
	12	87353190	87353322	132	Sptlc2	129S1,AJ,AKR,BTBR,BUB,C3H,C57L,CBA,CE,DBA1J,DBA2J,FVB,ILNJ2,MRL,NOD,NOR,PJ,PL,RF,SEA,SJL,SWR,TH	feature_truncation,3_prime_UTR_variant
	12	87994245	87994426	181	Eif1ad11	NOD,SWR	feature_truncation,3_prime_UTR_variant
	12	102719709	102719911	202	Gon7	CE,DBA1J,DBA2J,PJ,SEA	feature_truncation,3_prime_UTR_variant
	12	103582618	103582670	52	Serpina10	NZO,PJ,SEA	feature_truncation,3_prime_UTR_variant
	12	103961819	103961876	57	Serpina9	129S1,AKR,BALB,BTBR,BUB,C57L,CBA,DBA1J,DBA2J,FVB,ILNJ2,KK,LP,MRL,NOD,NOR,NZB,PJ,PL,RF,SEA,SJL,SWR	feature_truncation,3_prime_UTR_variant
	12	103979533	103980223	690	Serpina9	FVB	feature_truncation,5_prime_UTR_variant,intron_variant
	12	104078583	104079100	517	Serpina3a	SJL,SWR	feature_truncation,5_prime_UTR_variant	FALSE
	12	104181329	104181724	395	Serpina3f	AKR,BALB,BUB,CBA,CE,DBA1J,DBA2J,FVB,ILNJ2,KK,LP,MRL,NOD,NOR,PJ,PL,RF,SEA,SJL,SWR	feature_truncation,5_prime_UTR_variant,intron_variant
	12	105668802	105668862	60	Gskip	BALB,CE,FVB,KK,LP,MA/My,NZB,NZO,NZW,PJ,SEA,SJL,TH	feature_truncation,3_prime_UTR_variant
	12	111770465	111770531	66	Xrcc3	AJ,AKR,C3H,CBA,CE,DBA1J,DBA2J,FVB,ILNJ2,MRL,NZB,NZO,NZW,PL,SMJ,SWR,TH	feature_truncation,3_prime_UTR_variant
	12	113036095	113036185	90	Pacs2	AJ,C3H,CBA,CE,FVB,KK,MRL,NZB,NZO,NZW,PJ,PL,SEA,SMJ,SWR,TH	feature_truncation,3_prime_UTR_variant
	13	3903966	3904316	350	Calm5	KK,LP,NZB,NZW	feature_truncation,5_prime_UTR_variant,feature_truncation,coding_sequence_variant,5_prime_UTR_variant,intron_variant
	13	8854303	8854382	79	Wdr37	AKR,BTBR,C57L,KK,LP,NOD,NOR,NZB,NZO,NZW,RF,TH	feature_truncation,3_prime_UTR_variant
	13	12487978	12488032	54	Edaradd	AKR,ILNJ2,LP,RF	feature_truncation,3_prime_UTR_variant
	13	21301498	21301622	124	Or2w1b	AJ,AKR,B10D2,B10J,BALB,BTBR,BUB,C3H,C57L,C58J,CBA,DBA1J,DBA2J,FVB,ILNJ2,MA/My,MRL,NOD,NOR,PL,RF,RH2,SJL,SMJ,SWR,TH	feature_truncation,3_prime_UTR_variant
	13	21303102	21303339	237	Or2w1b	AJ,AKR,B10D2,B10J,BALB,BTBR,BUB,C3H,C57L,C58J,CBA,CE,DBA1J,DBA2J,FVB,ILNJ2,KK,LP,MA/My,MRL,NOD,NOR,NZB,PJ,PL,RF,RH2,SEA,SJL,SMJ,SWR,TH	feature_truncation,3_prime_UTR_variant
	13	21627333	21627392	59	Zscan26	LP,PJ,SEA	feature_truncation,3_prime_UTR_variant
	13	21685082	21685621	539	Cox5b-ps	LP,PJ,SEA	transcript_ablation
	13	22909627	22909721	94	Vmn1r207	BTBR,C57L,KK,LP,NZB,NZO,NZW,PJ,SEA	feature_truncation,3_prime_UTR_variant
	13	52802452	52802554	102	Syk	C58J,LP	feature_truncation,3_prime_UTR_variant
	13	55848023	55848198	175	B230219D22Rik	AJ,BALB,C3H,CBA,CE,SWR	feature_truncation,3_prime_UTR_variant
	13	56620247	56620359	112	Slc25a48	129S1,AJ,BALB,BTBR,BUB,C3H,C57L,CBA,CE,DBA1J,DBA2J,ILNJ2,MRL,NOD,NOR,NZB,NZW,PJ,PL,SEA,SMJ,SWR	feature_truncation,3_prime_UTR_variant
	13	56621552	56622058	506	Slc25a48	AJ,BALB,C3H,CBA,CE	feature_truncation,3_prime_UTR_variant
	13	58701552	58701724	172	Slc28a3	FVB,SWR	feature_truncation,3_prime_UTR_variant
	13	61049014	61049120	106	Tpbpb	PJ,SEA	feature_truncation,3_prime_UTR_variant
	13	62922242	62922326	84	Gm5141	BALB	feature_truncation,inframe_deletion
	13	64509628	64509855	227	Ctsl	129S1,AJ,AKR,BALB,BTBR,BUB,C3H,C57L,C58J,CBA,CE,DBA1J,DBA2J,FVB,ILNJ2,KK,MRL,NOD,NOR,NZB,NZO,NZW,PJ,PL,RF,SEA,SJL,SMJ,SWR,TH	feature_truncation,3_prime_UTR_variant
	13	64510883	64510969	86	Ctsl	129S1,AJ,AKR,BALB,BTBR,BUB,C3H,C57L,C58J,CBA,CE,DBA1J,DBA2J,ILNJ2,KK,MRL,NOD,NOR,NZB,NZO,NZW,PL,RF,SJL,SMJ,TH	feature_truncation,3_prime_UTR_variant
	13	65302570	65302645	75	Or9s18	129S1,AJ,AKR,BALB,BTBR,BUB,C3H,C57L,C58J,CBA,CE,DBA1J,DBA2J,FVB,ILNJ2,KK,MRL,NOD,NOR,NZB,NZO,NZW,PJ,PL,RF,SEA,SJL,SMJ,SWR,TH	feature_truncation,3_prime_UTR_variant
	13	67286835	67286919	84	Zfp759	AJ,BALB,BUB,C3H,C58J,CBA,CE,DBA1J,DBA2J,FVB,ILNJ2,KK,NOD,NOR,NZB,NZO,PL,SJL,SMJ,SWR,TH	feature_truncation,inframe_deletion
	13	67329899	67330319	420	Rsl1	SWR	feature_truncation,inframe_deletion
	13	67439814	67440687	873	Zfp457	129S1,AJ,AKR,BALB,BTBR,BUB,C3H,C57L,C58J,CBA,CE,DBA1J,DBA2J,FVB,ILNJ2,KK,MRL,NOD,NOR,NZB,NZO,NZW,PJ,PL,RF,SEA,SJL,SMJ,SWR,TH	stop_lost,feature_truncation,coding_sequence_variant,3_prime_UTR_variant
	13	67441674	67441758	84	Zfp457	129S1,AJ,AKR,BALB,BTBR,BUB,C3H,C57L,C58J,CBA,CE,DBA1J,DBA2J,FVB,ILNJ2,KK,MRL,NOD,NOR,NZB,NZO,NZW,PJ,PL,RF,SEA,SJL,SMJ,SWR,TH	feature_truncation,inframe_deletion
	13	67537503	67537818	315	Zfp429	129S1,AKR,MRL,NZW,PL,RF	feature_truncation,3_prime_UTR_variant
	13	67579561	67579683	122	Zfp874a	129S1,AJ,AKR,BALB,BTBR,BUB,C3H,C57L,C58J,CBA,CE,DBA1J,DBA2J,FVB,ILNJ2,KK,MRL,NOD,NOR,NZB,NZO,NZW,PJ,PL,RF,SEA,SJL,SMJ,SWR,TH	splice_acceptor_variant,splice_donor_variant,splice_donor_5th_base_variant,coding_sequence_variant,intron_variant
	13	67812299	67813239	940	Zfp738	129S1,AJ,AKR,BALB,BTBR,BUB,C3H,C57L,C58J,CBA,CE,DBA1J,DBA2J,FVB,ILNJ2,KK,MRL,NOD,NOR,NZB,NZO,NZW,PJ,PL,RF,SEA,SJL,SMJ,SWR,TH	feature_truncation,3_prime_UTR_variant
	13	67814255	67814585	330	Zfp738	129S1,AJ,AKR,BALB,BTBR,BUB,C3H,C57L,C58J,CBA,CE,DBA1J,DBA2J,FVB,ILNJ2,KK,MRL,NOD,NOR,NZB,NZO,NZW,PJ,PL,RF,SEA,SJL,SMJ,SWR,TH	feature_truncation,3_prime_UTR_variant
	13	67940346	67940431	85	Zfp493	129S1,AJ,AKR,BALB,BTBR,BUB,C3H,C57L,C58J,CBA,CE,DBA1J,DBA2J,FVB,ILNJ2,MA/My,MRL,NOD,NOR,NZB,NZO,NZW,PJ,PL,RF,SEA,SJL,SMJ,SWR,TH	feature_truncation,3_prime_UTR_variant
	13	74554501	74555477	976	Ftl1-ps1	ILNJ2,SWR	transcript_ablation
	13	76150376	76150486	110	Rfesd	129S1,AJ,AKR,BALB,BTBR,BUB,C3H,C57L,CBA,CE,DBA1J,DBA2J,FVB,ILNJ2,KK,MA/My,MRL,NOD,NOR,NZB,NZO,NZW,PJ,PL,RF,SEA,SJL,SMJ,SWR,TH	feature_truncation,3_prime_UTR_variant
	13	95149011	95149659	648	Wdr41	C58J,DBA1J,KK,MA/My,RF	feature_truncation,coding_sequence_variant,intron_variant
	13	96097243	96097323	80	Sv2c	129S1,AJ,AKR,BALB,BTBR,BUB,C3H,C57L,CBA,DBA1J,DBA2J,FVB,KK,MRL,NZB,NZO,NZW,PJ,PL,SEA,SJL,SMJ,SWR,TH	feature_truncation,3_prime_UTR_variant
	13	103877384	103877511	127	Srek1	C58J,CE,MA/My,NZB,NZO	feature_truncation,3_prime_UTR_variant
	13	108189182	108189235	53	Ndufaf2	CE,MA/My,NZO,TH	feature_truncation,3_prime_UTR_variant
	13	114291977	114292041	64	Arl15	AJ,BUB,CE,DBA1J,FVB,KK,MA/My,NZB,NZO,NZW,PL,RH2,SJL,SWR	feature_truncation,3_prime_UTR_variant
	13	120249500	120249664	164	Zfp131	129S1,BTBR,C3H,C57L,CBA,CE,DBA2J,KK,MA/My,NZO,SMJ	frameshift_variant,stop_lost,feature_truncation,3_prime_UTR_variant
	14	7666136	7666457	321	Nek10	BALB,SEA	feature_truncation,5_prime_UTR_variant
	14	10229143	10229364	221	Ptprg	129S1,C3H,C57L,CBA,DBA1J,DBA2J,KK,MRL,NZW,PJ,PL	feature_truncation,3_prime_UTR_variant
	14	42353052	42353649	597	Gm8024	C57L,NZO,PJ,PL	feature_truncation,coding_sequence_variant,5_prime_UTR_variant,intron_variant,feature_truncation,5_prime_UTR_variant,intron_variant
	14	45370863	45371079	216	Txndc16	C57L,KK,NZO,PJ,PL,SMJ	feature_truncation,3_prime_UTR_variant
	14	47005526	47005812	286	Cdkn3	129S1,AJ,AKR,BALB,BUB,C3H,CBA,CE,DBA1J,DBA2J,FVB,ILNJ2,MA/My,MRL,NOD,NOR,NZB,NZO,NZW,PJ,RF,RH2,SEA,SJL,SMJ,SWR,TH	feature_truncation,3_prime_UTR_variant
	14	51201913	51202326	413	Pnp2	129S1,AJ,AKR,BALB,BUB,C3H,C57L,CBA,CE,DBA1J,DBA2J,FVB,ILNJ2,KK,MA/My,MRL,NOD,NOR,NZB,NZO,NZW,PJ,PL,RF,RH2,SEA,SJL,SMJ,SWR,TH	stop_lost,feature_truncation,coding_sequence_variant,3_prime_UTR_variant
	14	54781224	54781286	62	Haus4	AJ,AKR,BALB,BTBR,BUB,C3H,C57L,CBA,CE,DBA1J,DBA2J,FVB,ILNJ2,KK,MA/My,MRL,NOD,NOR,NZB,NZO,NZW,PJ,PL,RF,RH2,SEA,SJL,SWR,TH	splice_donor_variant,splice_donor_5th_base_variant,coding_sequence_variant,intron_variant
	14	54865097	54865157	60	Psmb11	129S1,AJ,AKR,BALB,BTBR,BUB,C3H,C57L,CBA,CE,DBA1J,DBA2J,FVB,ILNJ2,KK,MA/My,MRL,NOD,NOR,NZB,NZO,NZW,PJ,PL,RF,RH2,SEA,SJL,SMJ,SWR,TH	feature_truncation,3_prime_UTR_variant
	14	55260795	55260890	95	Ngdn	BUB,SMJ	feature_truncation,coding_sequence_variant,intron_variant
	14	56885180	56885468	288	Parp4	BTBR,BUB,DBA2J,KK,NZB,SJL	feature_truncation,inframe_deletion
	14	57930795	57931002	207	Lats2	BTBR,BUB,DBA2J,KK	feature_truncation,3_prime_UTR_variant
	14	58348378	58348433	55	Fgf9	BTBR,BUB,DBA2J	feature_truncation,3_prime_UTR_variant
	14	69932944	69933149	205	Loxl2	129S1,C57L,KK	feature_truncation,3_prime_UTR_variant
	14	70821114	70821242	128	Fhip2b	129S1,AJ,BALB,C57L,KK,PL,SEA	feature_truncation,3_prime_UTR_variant
	14	76372870	76372990	120	Nufip1	NZB,NZO	feature_truncation,3_prime_UTR_variant
	14	78799970	78800030	60	Dgkh	ILNJ2	feature_truncation,3_prime_UTR_variant
	14	78969919	78969976	57	Dgkh	129S1,AJ,AKR,BALB,BTBR,BUB,C3H,C57L,CBA,CE,DBA1J,DBA2J,FVB,ILNJ2,KK,LP,NZB,NZO,NZW,PJ,PL,RF,SEA,SJL,SMJ,SWR,TH	feature_truncation,5_prime_UTR_variant
	14	79563601	79563676	75	Naa16	CE,DBA1J,DBA2J,PJ	feature_truncation,3_prime_UTR_variant
	14	87694359	87694451	92	Tdrd3	AKR,DBA1J,DBA2J,NZO,PJ	feature_truncation,coding_sequence_variant,5_prime_UTR_variant,intron_variant
	14	96341930	96341987	57	Klhl1	AJ,AKR,BALB,BTBR,BUB,C3H,CBA,CE,DBA1J,DBA2J,FVB,MRL,NOD,PJ,PL,RF,RH2,SEA,SJL,SMJ,SWR,TH	feature_truncation,3_prime_UTR_variant
	14	103480616	103480715	99	Mycbp2	129S1,C57L,ILNJ2,NZB,NZO,PJ	feature_truncation,coding_sequence_variant,intron_variant
	14	118504615	118505195	580	Gm9376	129S1,KK	stop_lost,feature_truncation,coding_sequence_variant,3_prime_UTR_variant
	15	7222191	7222257	66	Lifr	AKR,LP,RF,TH	feature_truncation,3_prime_UTR_variant
	15	7223231	7223295	64	Lifr	LP,TH	feature_truncation,3_prime_UTR_variant
	15	10498390	10498748	358	Rad1	TH	feature_truncation,3_prime_UTR_variant
	15	35178886	35179287	401	Stk3	129S1,BUB,C57L,KK,LP,NOD,NOR,PJ,SWR	feature_truncation,coding_sequence_variant,5_prime_UTR_variant,intron_variant
	15	54616278	54616346	68	Ccn3	129S1,C57L,NZB,TH	feature_truncation,3_prime_UTR_variant
	15	58422145	58422343	198	Fer1l6	ILNJ2,NZB,NZW,SMJ,TH	feature_truncation,coding_sequence_variant,intron_variant
	15	75088229	75088412	183	Ly6g2	ILNJ2	feature_truncation,5_prime_UTR_variant,intron_variant
	15	76935187	76935339	152	Apol6	MA/My	frameshift_variant,feature_truncation
	15	77373859	77374389	530	Apol10a	MA/My	feature_truncation,3_prime_UTR_variant
	15	78660360	78660426	66	Card10	129S1,AJ,AKR,BALB,BUB,C3H,C57L,C58J,CBA,CE,DBA1J,DBA2J,FVB,ILNJ2,KK,LP,MA/My,MRL,NOD,NOR,NZW,PJ,PL,SEA,SMJ,TH	feature_truncation,3_prime_UTR_variant
	15	78851187	78851259	72	Triobp	MA/My	feature_truncation,inframe_deletion
	15	88896186	88896285	99	Mov10l1	129S1,C57L,CE,FVB,ILNJ2,PL	feature_truncation,inframe_deletion
	15	98395993	98396311	318	Or11m3	AJ,C3H,CE,RH2	stop_lost,3_prime_UTR_variant
	15	98399500	98399560	60	Or11m3	BUB,MA/My,SWR	feature_truncation,3_prime_UTR_variant
	15	98748887	98748947	60	Kmt2d	C3H	feature_truncation,inframe_deletion
	15	99842052	99842166	114	Fam186a	BALB,CBA	feature_truncation,inframe_deletion
	15	100286368	100286487	119	Slc11a2	129S1,BALB,BTBR,BUB,C57L,C58J,CBA,ILNJ2,KK,MA/My,NOD,NOR,NZB,NZO,NZW,PJ,SEA,SMJ,SWR,TH	feature_truncation,3_prime_UTR_variant
	15	100513326	100513380	54	Dazap2	129S1,BALB,BTBR,BUB,C57L,C58J,CBA,ILNJ2,KK,MA/My,NOD,NOR,NZB,NZO,NZW,PJ,SEA,SWR,TH	feature_truncation,5_prime_UTR_variant
	15	102441494	102441763	269	Atf7	AKR,DBA1J,DBA2J,FVB,ILNJ2,LP,MRL,NOD,NOR,PJ,PL,SEA,SJL,SMJ	feature_truncation,3_prime_UTR_variant
	16	3764271	3764559	288	Nlrc3	AJ,BTBR,BUB,CE,FVB,MRL,PL,SJL,SMJ,SWR,TH	feature_truncation,3_prime_UTR_variant
	16	3764832	3764927	95	Nlrc3	SMJ	feature_truncation,3_prime_UTR_variant
	16	11479218	11479723	505	Snx29	KK	feature_truncation,3_prime_UTR_variant
	16	13573589	13573763	174	A930007A09Rik	BUB,KK	feature_truncation,inframe_deletion
	16	13767014	13767241	227	Mpv17l	C3H,CBA,DBA1J,DBA2J,KK	feature_truncation,3_prime_UTR_variant
	16	18226049	18226279	230	Comt	C3H,C57L,C58J,CBA,DBA1J,DBA2J,FVB,ILNJ2,KK,LP,MA/My,NZB,NZO,NZW,PJ,RF,SJL,SWR,TH	feature_truncation,3_prime_UTR_variant
	16	23298178	23298268	90	Masp1	PL,SMJ,TH	feature_truncation,3_prime_UTR_variant
	16	27270344	27270402	58	Ccdc50	BALB	feature_truncation,3_prime_UTR_variant
	16	31114801	31115056	255	Apod	129S1,AJ,BALB,FVB,ILNJ2,KK,LP,MRL,NOD,NOR,NZB,NZO,NZW,PL,RH2,SEA,SJL,TH	feature_truncation,3_prime_UTR_variant
	16	48139206	48139371	165	Dppa2	C3H,CBA	feature_truncation,3_prime_UTR_variant
	16	55853913	55854007	94	Trmt10c	CBA,NZW,SMJ	feature_truncation,3_prime_UTR_variant
	16	56435066	56435990	924	Abi3bp	C58J,LP	feature_truncation,coding_sequence_variant,intron_variant
	16	84659881	84659932	51	Gabpa	BALB,BUB,C58J,CBA,LP,MRL,NZO,RH2	feature_truncation,3_prime_UTR_variant
	16	88570804	88570864	60	2310057N15Rik	129S1,C57L,C58J,KK,NZB,NZO,NZW,PL	feature_truncation,inframe_deletion
	16	88670829	88670991	162	Krtap19-2	129S1,AKR,C57L,C58J,CBA,CE,DBA1J,DBA2J,ILNJ2,KK,MRL,NZB,NZO,NZW,PJ,PL,RF,SEA,SMJ,TH	feature_truncation,inframe_deletion
	16	91627395	91627476	81	Itsn1	CBA,CE,DBA1J,MA/My,PL	feature_truncation,3_prime_UTR_variant
	16	92144628	92144820	192	Kcne1	BUB,CE,DBA1J,FVB,NZB,PL,SJL,SWR,TH	feature_truncation,3_prime_UTR_variant
	16	94549489	94549543	54	Kcnj6	NZW	feature_truncation,3_prime_UTR_variant
	16	95058697	95058802	105	Kcnj15	129S1,AJ,AKR,B10D2,B10J,BALB,BTBR,BUB,C3H,C57L,C58J,CBA,CE,DBA1J,DBA2J,FVB,ILNJ2,KK,LP,MA/My,MRL,NOD,NOR,NZB,NZO,NZW,PJ,PL,RF,RH2,SEA,SJL,SMJ,SWR,TH	feature_truncation,5_prime_UTR_variant
	17	6973005	6973229	224	Sytl3	129S1,AJ,AKR,BALB,C3H,C57L,CBA,CE,DBA1J,DBA2J,ILNJ2,MRL,NOD,NOR,NZO,PJ,PL,RF,RH2,SEA,SMJ,TH	feature_truncation,5_prime_UTR_variant
	17	15764864	15764948	84	Prdm9	ILNJ2	feature_truncation,inframe_deletion
	17	17307825	17307980	155	Zfp960	C58J,PL	frameshift_variant,feature_truncation
	17	17366495	17366747	252	Zfp97	LP	feature_truncation,3_prime_UTR_variant
	17	21262502	21262553	51	Zfp160	AKR,C3H,CBA,FVB,MA/My,MRL,PJ	feature_truncation,3_prime_UTR_variant
	17	21807273	21807372	99	Zfp948	129S1,AJ,BALB,C57L,CE,DBA1J,DBA2J,NZO,RH2,SEA	feature_truncation,inframe_deletion
	17	23847162	23847450	288	Mmp25	BTBR,BUB,C58J,KK,LP,NOD,NOR,NZW,PL,SWR	feature_truncation,3_prime_UTR_variant
	17	24397374	24397425	51	Tbc1d24	AKR	feature_truncation,3_prime_UTR_variant
	17	24399026	24399152	126	Tbc1d24	129S1,AJ,AKR,B10D2,BALB,BTBR,BUB,C3H,C57L,CBA,CE,DBA1J,DBA2J,FVB,ILNJ2,KK,MA/My,MRL,NOD,NOR,NZB,NZO,NZW,PJ,RF,RH2,SEA,SJL,SMJ,SWR,TH	feature_truncation,3_prime_UTR_variant
	17	24912587	24913136	549	Gfer	129S1,AJ,AKR,B10D2,BALB,BTBR,BUB,C3H,C57L,CBA,CE,DBA1J,DBA2J,FVB,ILNJ2,KK,MA/My,MRL,NOD,NOR,NZB,NZO,NZW,PJ,RF,RH2,SEA,SJL,SMJ,SWR,TH	feature_truncation,3_prime_UTR_variant
	17	26663356	26663419	63	Neurl1b	129S1,AJ,AKR,B10D2,BALB,C3H,C57L,CBA,CE,DBA1J,DBA2J,ILNJ2,MRL,NOD,NOR,NZO,PJ,RF,RH2,SEA,TH	feature_truncation,3_prime_UTR_variant
	17	28056819	28057312	493	Snrpc	KK,NZB,RF	feature_truncation,5_prime_UTR_variant,intron_variant
	17	29108791	29109372	581	Pnpla1	KK,RF	feature_truncation,3_prime_UTR_variant
	17	29863485	29864099	614	Rnf8	NOD,NOR,NZB	feature_truncation,3_prime_UTR_variant
	17	29923672	29923786	114	Cmtr1	KK,RF	feature_truncation,3_prime_UTR_variant
	17	30863677	30863913	236	Dnah8	AJ,AKR,BALB,BTBR,BUB,C3H,C58J,CBA,CE,FVB,ILNJ2,KK,MA/My,MRL,NOD,NOR,NZB,NZO,NZW,PJ,PL,RF,SJL,SMJ,SWR,TH	feature_truncation,coding_sequence_variant,intron_variant
	17	31095907	31096007	100	Dnah8	129S1,AJ,AKR,B10D2,BALB,BTBR,BUB,C3H,C57L,C58J,CBA,CE,DBA1J,DBA2J,ILNJ2,KK,MA/My,MRL,NOD,NOR,NZO,NZW,PJ,PL,RF,RH2,SEA,SMJ,SWR	feature_truncation,3_prime_UTR_variant
	17	31463761	31463959	198	Ubash3a	C58J,KK,NOD,NOR,NZB,NZO,NZW	feature_truncation,3_prime_UTR_variant
	17	32402972	32403078	106	Ephx3	PL	feature_truncation,3_prime_UTR_variant
	17	33461224	33461320	96	Zfp955a	TH	feature_truncation,inframe_deletion
	17	34662424	34662516	92	Tsbp1	ILNJ2	feature_truncation,coding_sequence_variant,intron_variant
	17	35912503	35912595	92	Sfta2	DBA1J,ILNJ2,PJ,SJL,TH	feature_truncation,5_prime_UTR_variant
	17	35930919	35931009	90	Muc21	129S1,AKR,BTBR,C3H,C57L,CBA,CE,LP,MA/My,MRL,NZO,NZW,RF,SMJ,TH	feature_truncation,inframe_deletion
	17	35931846	35932115	269	Muc21	ILNJ2	frameshift_variant,feature_truncation
	17	35932248	35932788	540	Muc21	129S1,AKR,B10D2,BALB,BTBR,BUB,C3H,C57L,C58J,CBA,CE,DBA1J,DBA2J,FVB,ILNJ2,KK,LP,MA/My,MRL,NOD,NOR,NZB,NZO,NZW,PJ,PL,RF,SMJ,SWR	feature_truncation,inframe_deletion
	17	35933391	35933548	157	Muc21	BUB,CE,MA/My	frameshift_variant,feature_truncation
	17	36241478	36241609	131	Ppp1r10	NZW	frameshift_variant,feature_truncation
	17	36268176	36268236	60	Abcf1	B10D2,BALB,DBA2J,PJ,RH2,SEA	feature_truncation,3_prime_UTR_variant
	17	37394629	37395252	623	Or2h2	129S1,AJ,AKR,B10D2,BALB,BTBR,BUB,C3H,C57L,C58J,CBA,CE,DBA1J,DBA2J,FVB,ILNJ2,KK,LP,MA/My,MRL,NOD,NOR,NZB,NZO,NZW,PJ,PL,RF,RH2,SEA,SJL,SWR,TH	feature_truncation,3_prime_UTR_variant
	17	37461066	37461124	58	Or2h1b	AJ,B10D2,BALB,BUB,C58J,DBA1J,DBA2J,KK,NOD,NOR,NZB,NZO,NZW,PL,RH2,SEA,SJL,SWR	feature_truncation,3_prime_UTR_variant
	17	37690906	37691241	335	Or12d15	B10D2,BALB,DBA1J,DBA2J,NZO,NZW,RH2,SEA	feature_truncation,coding_sequence_variant,intron_variant
	17	38059742	38059828	86	Or10al5	B10D2,BALB,DBA1J,DBA2J,FVB,ILNJ2,NZO,NZW,RH2,SEA,TH	feature_truncation,5_prime_UTR_variant
	17	44446111	44446195	84	Clic5	AKR,BALB,C3H,CBA,CE,DBA2J,ILNJ2,MA/My,PJ,RF,RH2,SEA	feature_truncation,inframe_deletion
	17	46563358	46563463	105	Yipf3	129S1,BUB,FVB,NOD,NOR,NZW,SJL,SWR	feature_truncation,3_prime_UTR_variant
	17	47084813	47084958	145	Rpl7l1	NOD,NOR,NZW,SJL,SMJ	feature_truncation,3_prime_UTR_variant
	17	53981999	53982235	236	Sgo1	BTBR,MA/My,TH	feature_truncation,3_prime_UTR_variant
	17	56882590	56882671	81	Safb2	SEA	feature_truncation,inframe_deletion
	17	74732730	74732913	183	Nlrc4	129S1,BTBR,BUB,C57L,ILNJ2,KK,NOD,NOR,NZW,SWR	feature_truncation,3_prime_UTR_variant
	17	79153607	79153816	209	Gpatch11	CE,ILNJ2,NZO,NZW	feature_truncation,3_prime_UTR_variant
	17	87139069	87139125	56	Epas1	PL	feature_truncation,3_prime_UTR_variant
	18	6202202	6202371	169	Kif5b	129S1,AKR,BALB,C3H,C57L,CBA,ILNJ2,PJ,RF,RH2,SEA,SMJ	feature_truncation,3_prime_UTR_variant
	18	10725780	10725837	57	Mib1	129S1,C57L	feature_truncation,5_prime_UTR_variant
	18	34732619	34732834	215	Brd8	129S1,AJ,BALB,BUB,C3H,C57L,C58J,CBA,CE,DBA1J,DBA2J,ILNJ2,MRL,NOD,NOR,PL,RF,RH2,SEA,SJL,TH	feature_truncation,3_prime_UTR_variant
	18	37437165	37437271	106	Pcdhb3	129S1,AJ,AKR,BALB,BUB,C3H,C57L,C58J,CBA,CE,DBA1J,DBA2J,FVB,ILNJ2,KK,MA/My,NOD,NOR,NZB,NZO,NZW,PL,RF,RH2,SEA,SJL,SMJ,SWR,TH	feature_truncation,3_prime_UTR_variant
	18	37636474	37636527	53	Pcdhb19	KK	feature_truncation,3_prime_UTR_variant
	18	37828371	37828516	145	Pcdhga5	BUB,C3H,CE,DBA1J,MA/My,NOD,NOR,PL,RF	frameshift_variant,feature_truncation
	18	44559174	44559226	52	Mcc	BALB,C3H,CBA,DBA1J,DBA2J,KK,SEA	feature_truncation,3_prime_UTR_variant
	18	47245193	47245746	553	Hspe1-rs1	BALB,C3H,C58J,CBA,DBA1J,DBA2J,ILNJ2,KK,LP,MA/My,NZO,NZW,SEA	transcript_ablation
	18	52624796	52624857	61	Srfbp1	129S1,AJ,AKR,BALB,BUB,C3H,C57L,C58J,CBA,CE,DBA1J,DBA2J,FVB,ILNJ2,LP,MA/My,MRL,NOD,NOR,NZB,NZO,NZW,PL,RF,RH2,SEA,SJL,SWR	feature_truncation,3_prime_UTR_variant
	18	56720630	56720750	120	Phax	C3H,CE,DBA1J,DBA2J,PJ	feature_truncation,3_prime_UTR_variant
	18	60402190	60402373	183	Gm4841	KK,NOD,NOR	feature_truncation,3_prime_UTR_variant
	18	60403399	60404196	797	Gm4841	NZO,NZW	feature_truncation,coding_sequence_variant,5_prime_UTR_variant,intron_variant
	18	61327045	61327097	52	Slc26a2	NZW	feature_truncation,3_prime_UTR_variant
	18	62800804	62801103	299	Spink10	AJ,BALB,CBA,ILNJ2,PL,RH2,SEA	feature_truncation,3_prime_UTR_variant
	18	75219140	75219201	61	Dym	129S1,AKR,BTBR,BUB,C3H,C57L,CBA,DBA1J,DBA2J,FVB,NZO,PJ,PL,SEA,TH	feature_truncation,3_prime_UTR_variant
	18	75219642	75219824	182	Dym	ILNJ2,NZW,RF	feature_truncation,3_prime_UTR_variant
	18	77545284	77545414	130	Ark2c	KK,NZO,NZW,TH	feature_truncation,3_prime_UTR_variant
	18	80266867	80267036	169	Txnl4a	129S1,AJ,AKR,BALB,BTBR,BUB,C57L,FVB,ILNJ2,MA/My,MRL,NOD,NOR,NZO,RH2,SJL,TH	feature_truncation,3_prime_UTR_variant
	18	80317493	80317553	60	Slc66a2	AKR,NZO	feature_truncation,3_prime_UTR_variant
	18	84963612	84964422	810	Timm21	CE	feature_truncation,3_prime_UTR_variant
	19	3439428	3439510	82	Tesmin	FVB,SJL	feature_truncation,5_prime_UTR_variant
	19	4438398	4438633	235	Kdm2a	AJ,AKR,BALB,BUB,C3H,C58J,CBA,CE,DBA1J,DBA2J,FVB,ILNJ2,KK,LP,MA/My,MRL,NOD,NOR,NZW,PJ,PL,RF,RH2,SEA,SJL,SMJ,SWR,TH	feature_truncation,3_prime_UTR_variant,intron_variant
	19	5545018	5545244	226	Cfl1	FVB,LP,SJL	feature_truncation,3_prime_UTR_variant
	19	5991093	5991275	182	Pola2	BUB,C58J,FVB,LP,MRL,SJL,TH	feature_truncation,3_prime_UTR_variant
	19	6113093	6113149	56	Tm7sf2	BUB	feature_truncation,coding_sequence_variant,intron_variant
	19	10695081	10695297	216	Cd5	BUB,C3H,CBA,DBA1J,DBA2J,FVB,ILNJ2,LP,MA/My,SWR	feature_truncation,3_prime_UTR_variant
	19	11439876	11440757	881	Ms4a4b	FVB,SWR	stop_lost,feature_truncation,coding_sequence_variant,3_prime_UTR_variant,intron_variant
	19	12010978	12011174	196	Or4d11	FVB,SWR	feature_truncation,3_prime_UTR_variant
	19	12261512	12261614	102	Or5an1	AJ,BALB,CE,MA/My,NOD,NOR,PL,RH2,SEA	feature_truncation,3_prime_UTR_variant
	19	12442401	12442479	78	Mpeg1	AJ,BALB,CE,FVB,LP,MA/My,NOD,NOR,PL,RH2,SEA,SWR	feature_truncation,3_prime_UTR_variant
	19	12660755	12661212	457	Or5b95	ILNJ2	feature_truncation,3_prime_UTR_variant
	19	13071041	13071260	219	Or5b104	LP	feature_truncation,3_prime_UTR_variant
	19	17410102	17410168	66	Pcsk5	CBA,DBA1J,DBA2J	feature_truncation,3_prime_UTR_variant
	19	21369844	21370026	182	Gda	BUB,MRL,NZB,NZO,NZW	feature_truncation,3_prime_UTR_variant
	19	30544002	30544116	114	Prkg1	129S1,BTBR,C57L,C58J,NZW	feature_truncation,3_prime_UTR_variant
	19	40804758	40805018	260	Cc2d2b	C3H,CBA,DBA1J,DBA2J,FVB,ILNJ2,MA/My,NZB,NZO	feature_truncation,coding_sequence_variant,intron_variant
	19	41757716	41757848	132	Arhgap19	AJ,BALB,CE,RH2	feature_truncation,3_prime_UTR_variant
	19	44333627	44334087	460	Scd4	129S1,BUB,C57L,FVB,KK,SMJ,SWR	feature_truncation,3_prime_UTR_variant
	19	53576561	53577493	932	Nutf2-ps1	129S1,AJ,AKR,BALB,BTBR,C3H,C57L,CBA,CE,DBA1J,DBA2J,FVB,ILNJ2,KK,MA/My,MRL,NOD,NOR,NZB,NZO,NZW,PJ,PL,RF,RH2,SEA,SJL,SWR,TH	stop_lost,feature_truncation,coding_sequence_variant,5_prime_UTR_variant,3_prime_UTR_variant
	19	60745538	60745670	132	Nanos1	TH	feature_truncation,3_prime_UTR_variant
	19	61107079	61107148	69	Zfp950	129S1,AJ,AKR,BALB,BTBR,C3H,C57L,CBA,DBA1J,DBA2J,FVB,KK,MA/My,MRL,NOD,NOR,NZB,NZW,PJ,PL,RF,RH2,SEA,SMJ,SWR,TH	feature_truncation,3_prime_UTR_variant
	2	13513769	13514234	465	Trdmt1	SJL	feature_truncation,3_prime_UTR_variant
	2	24980606	24980661	55	Noxa1	FVB	feature_truncation,coding_sequence_variant,intron_variant
	2	27001749	27001839	90	Fam163b	129S1,C57L	feature_truncation,3_prime_UTR_variant
	2	28976913	28977126	213	Ttf1	129S1,C57L	feature_truncation,3_prime_UTR_variant
	2	32000584	32000641	57	Plpp7	SWR	feature_truncation,3_prime_UTR_variant
	2	37112090	37112150	60	Or1af1	BUB	feature_truncation,3_prime_UTR_variant
	2	62529547	62529651	104	Kcnh7	AJ,AKR,BTBR,BUB,C3H,C58J,CBA,CE,DBA1J,DBA2J,FVB,ILNJ2,KK,LP,MA/My,MRL,NOD,NOR,NZB,NZO,NZW,PJ,PL,RF,RH2,SEA,SMJ,SWR,TH	feature_truncation,3_prime_UTR_variant
	2	65183600	65184411	811	Slc38a11	BTBR,BUB,NOD,NOR,SJL,SWR	feature_truncation,coding_sequence_variant,intron_variant
	2	68943464	68943516	52	Cers6	129S1,AJ,AKR,BUB,FVB,ILNJ2,KK,MA/My,MRL,NOD,NOR,NZB,NZO,NZW,RH2	feature_truncation,3_prime_UTR_variant
	2	69514147	69514321	174	Klhl41	BALB,BTBR,BUB,C3H,C57L,C58J,CBA,CE,DBA1J,DBA2J,MA/My,NZB,NZO,NZW,PJ,PL,RF,SEA,SJL,SMJ,SWR,TH	feature_truncation,3_prime_UTR_variant
	2	71103323	71103969	646	Slc25a12	AJ,AKR,BUB,C3H,FVB,ILNJ2,MA/My,MRL,NOD,NOR,NZW,PL,RH2,SMJ	feature_truncation,3_prime_UTR_variant
	2	73394670	73394856	186	Chrna1	NZB	feature_truncation,3_prime_UTR_variant
	2	85587643	85587996	353	Or9g3	AJ,AKR,BALB,BUB,C3H,C57L,C58J,CBA,CE,DBA1J,DBA2J,ILNJ2,MA/My,MRL,NOD,NOR,NZB,NZO,NZW,PJ,PL,RF,RH2,SEA,SJL,SMJ,SWR	feature_truncation,3_prime_UTR_variant
	2	85823816	85824755	939	Or5m8	AJ,AKR,BALB,BUB,C3H,C57L,C58J,CBA,CE,DBA1J,DBA2J,FVB,ILNJ2,KK,MA/My,MRL,NOD,NOR,NZB,NZO,NZW,PJ,PL,RF,RH2,SEA,SJL,SMJ,SWR	feature_truncation,3_prime_UTR_variant
	2	85959961	85960018	57	Or5al5	FVB,KK	feature_truncation,3_prime_UTR_variant
	2	86286204	86286263	59	Or8k28	AJ,AKR,BALB,BUB,C3H,C57L,CBA,CE,DBA1J,DBA2J,FVB,KK,MA/My,MRL,NOD,NOR,NZB,NZO,NZW,PJ,PL,RF,RH2,SEA,SMJ	frameshift_variant,feature_truncation
	2	86936253	86936445	192	Or5aq7	AJ,AKR,BALB,BUB,C3H,C57L,CBA,CE,DBA1J,DBA2J,FVB,KK,MA/My,MRL,NOD,NOR,NZB,NZO,NZW,PJ,PL,RF,RH2,SEA,SMJ	feature_truncation,3_prime_UTR_variant
	2	87221154	87221338	184	Or10ag57	AJ,AKR,BALB,C3H,C57L,C58J,CBA,CE,DBA1J,DBA2J,FVB,ILNJ2,KK,MA/My,MRL,NOD,NOR,NZB,NZO,NZW,PJ,RF,RH2,SEA,SJL,SMJ,SWR	feature_truncation,3_prime_UTR_variant
	2	87253131	87253191	60	Or10ag2	C3H,CBA,CE,ILNJ2,MA/My,NZW,RF,SJL,SWR	feature_truncation,3_prime_UTR_variant
	2	87696672	87697062	390	Or5w19	C58J,SJL,SWR	feature_truncation,5_prime_UTR_variant,intron_variant
	2	89356549	89356604	55	Or4a71	C3H,CBA,CE,MA/My,NZW	feature_truncation,3_prime_UTR_variant
	2	89850335	89850433	98	Or4c3	C58J,ILNJ2,KK,SJL,SWR	feature_truncation,3_prime_UTR_variant
	2	89978745	89979321	576	Or4b1	BUB,C58J,ILNJ2,KK,PL,SJL,SWR	feature_truncation,3_prime_UTR_variant,feature_truncation,3_prime_UTR_variant,intron_variant
	2	104661840	104661934	94	Prrg4	129S1,AJ,AKR,BALB,BTBR,BUB,C3H,C57L,CBA,CE,DBA1J,DBA2J,ILNJ2,KK,MRL,NOD,NOR,PJ,PL,RH2,SEA,SJL	feature_truncation,3_prime_UTR_variant
	2	110467927	110468654	727	Slc5a12	C3H,CE,PL	feature_truncation,coding_sequence_variant,intron_variant
	2	113662677	113663049	372	Arhgap11a	AJ,AKR,BALB,BTBR,C3H,CBA,CE,DBA1J,DBA2J,FVB,ILNJ2,KK,MA/My,MRL,NOD,NOR,NZB,NZO,NZW,PJ,PL,RF,RH2,SEA,SJL,SMJ,SWR,TH	feature_truncation,3_prime_UTR_variant
	2	115894816	115894968	152	Meis2	129S1,AJ,AKR,BALB,BTBR,BUB,C3H,C57L,C58J,CBA,CE,DBA1J,DBA2J,FVB,ILNJ2,KK,MA/My,MRL,NOD,NOR,NZB,NZO,NZW,PJ,PL,RF,RH2,SEA,SJL,SMJ,SWR,TH	feature_truncation,5_prime_UTR_variant
	2	118608388	118608451	63	Phgr1	129S1,AJ,AKR,BALB,BTBR,BUB,C3H,C57L,C58J,CBA,CE,DBA1J,DBA2J,FVB,ILNJ2,MA/My,NOD,NOR,NZB,NZO,NZW,PJ,PL,RF,RH2,SEA,SJL,SMJ,SWR,TH	feature_truncation,inframe_deletion
	2	119878007	119878070	63	Sptbn5	NZW,PL	feature_truncation,inframe_deletion
	2	121766495	121766698	203	Golm2	129S1,AJ,AKR,BALB,BTBR,BUB,C3H,C57L,C58J,CBA,CE,DBA1J,DBA2J,FVB,ILNJ2,KK,MA/My,NOD,NZB,NZO,NZW,PJ,PL,RF,RH2,SEA,SJL,SMJ,SWR,TH	feature_truncation,3_prime_UTR_variant
	2	122316312	122316789	477	Slc28a2b	129S1,AJ,AKR,BALB,BTBR,BUB,C3H,C57L,C58J,CBA,CE,DBA1J,DBA2J,FVB,ILNJ2,MA/My,NOD,NZB,NZO,NZW,PJ,PL,RF,RH2,SEA,SJL,SMJ,SWR,TH	feature_truncation,5_prime_UTR_variant,intron_variant
	2	130409296	130409512	216	Mrps26	BALB,C3H,CBA,DBA1J,FVB,NOD,PL,SEA	feature_truncation,3_prime_UTR_variant
	2	131833380	131833436	56	Rassf2	129S1,AKR,BTBR,C3H,C57L,CBA,CE,DBA1J,DBA2J,ILNJ2,KK,MRL,NZO,NZW,PJ,PL,RF,SJL,SWR	feature_truncation,3_prime_UTR_variant
	2	132147684	132147785	101	Cds2	129S1,BTBR,C57L,ILNJ2,MA/My,NOD,PJ	feature_truncation,3_prime_UTR_variant
	2	134449205	134449805	600	Tmx4	129S1,BTBR,C57L,CE,FVB,MRL,NZB,SMJ,SWR	feature_truncation,3_prime_UTR_variant
	2	150080901	150080985	84	Zfp937	NOD,NZB,NZW,RF	feature_truncation,inframe_deletion
	2	153460232	153460336	104	Commd7	129S1,AJ,BALB,BTBR,C3H,C57L,C58J,CBA,DBA1J,DBA2J,ILNJ2,NOD,PL,RF,SEA,TH	feature_truncation,3_prime_UTR_variant
	2	154402269	154402323	54	E2f1	AJ,BTBR,C58J,DBA1J,DBA2J,KK,NZB,NZO,NZW	feature_truncation,3_prime_UTR_variant
	2	154714089	154714158	69	Eif2s2	129S1,BALB,C3H,C57L,CBA,CE,FVB,MA/My,NOD,NZO,NZW,PL,SEA,SJL,SMJ,SWR,TH	feature_truncation,3_prime_UTR_variant
	2	155812023	155812086	63	Cep250	129S1,BALB,C3H,C57L,CBA,CE,FVB,MA/My,NOD,NOR,NZO,NZW,PL,SEA,SJL,SMJ,SWR,TH	feature_truncation,inframe_deletion,feature_truncation,coding_sequence_variant,intron_variant
	2	156778497	156778697	200	Ndrg3	AKR,BTBR,BUB,DBA1J,DBA2J,ILNJ2,KK,MRL,NZB,PJ,RF,SJL	feature_truncation,3_prime_UTR_variant
	2	158226536	158226627	91	Snhg11	DBA1J,DBA2J,ILNJ2,MA/My,NZB,SMJ	feature_truncation,3_prime_UTR_variant
	2	158606731	158606960	229	Ppp1r16b	AJ,CE,DBA1J,DBA2J,ILNJ2,KK,MA/My,NZB,SJL,SMJ	feature_truncation,3_prime_UTR_variant
	2	163165522	163165672	150	Tox2	KK	feature_truncation,3_prime_UTR_variant
	2	164349424	164349616	192	Pigt	129S1,AJ,BALB,BTBR,BUB,C3H,C57L,C58J,CBA,CE,DBA1J,DBA2J,FVB,KK,MA/My,NOD,NOR,NZO,NZW,PJ,PL,SEA,SMJ,SWR,TH	stop_lost,feature_truncation,coding_sequence_variant,3_prime_UTR_variant
	2	165218319	165218373	54	Zfp334	129S1,AJ,AKR,BALB,BTBR,C57L,CBA,CE,ILNJ2,KK,MA/My,MRL,NOD,NOR,NZB,PL,RF,SEA,SJL,SMJ,TH	feature_truncation,3_prime_UTR_variant
	2	165669633	165669847	214	Zmynd8	129S1,AJ,AKR,BALB,BTBR,BUB,C3H,C57L,C58J,CBA,CE,DBA1J,DBA2J,FVB,ILNJ2,KK,MA/My,NOD,NOR,NZB,NZO,PJ,PL,RF,SEA,SJL,SMJ,SWR,TH	feature_truncation,3_prime_UTR_variant
	2	172710979	172711085	106	Bmp7	129S1,AJ,AKR,BUB,C57L,CE,MA/My,MRL,NZO,NZW,PL,RF,RH2,SMJ	feature_truncation,3_prime_UTR_variant
	2	175010857	175011445	588	Gm14443	CE,FVB,NZB,SJL,SWR	feature_truncation,inframe_deletion
	2	176372294	176372546	252	Zfp973	BALB,NZB,PJ	stop_lost,inframe_deletion
	2	177167503	177167587	84	Zfp970	SEA	feature_truncation,inframe_deletion
	2	177598805	177599620	815	Gm14326	BUB,KK,NOD,NOR	feature_truncation,5_prime_UTR_variant,intron_variant
	2	177674926	177675010	84	Zfp971	CE,KK,PJ	feature_truncation,inframe_deletion
	2	177709457	177709876	419	Zfp931	PJ	stop_lost,feature_truncation,coding_sequence_variant,3_prime_UTR_variant,feature_truncation,3_prime_UTR_variant
	3	27396549	27396624	75	Tnfsf10	129S1,AJ,AKR,BTBR,BUB,C3H,C57L,C58J,CBA,CE,DBA1J,DBA2J,FVB,ILNJ2,MRL,NOD,NOR,NZW,PJ,PL,RF,SEA,SJL,SWR	feature_truncation,3_prime_UTR_variant
	3	31260361	31260563	202	Slc7a14	CE,SWR	feature_truncation,3_prime_UTR_variant
	3	36220607	36220801	194	Zfp267	BUB,CE,DBA1J,FVB,NZB,NZO,NZW,SWR	feature_truncation,3_prime_UTR_variant
	3	37365937	37366028	91	Cetn4	129S1,AJ,AKR,BTBR,C3H,C57L,CBA,CE,DBA1J,DBA2J,ILNJ2,MA/My,MRL,NOD,NOR,NZB,NZO,NZW,PL,RF,SJL,SMJ,TH	feature_truncation,5_prime_UTR_variant
	3	37768844	37769376	532	Gm5148	129S1,AJ,AKR,BTBR,C3H,C57L,CBA,CE,DBA1J,DBA2J,ILNJ2,MA/My,MRL,NOD,NOR,NZB,NZO,NZW,PL,RF,SJL,SMJ,SWR,TH	feature_truncation,coding_sequence_variant,5_prime_UTR_variant,intron_variant
	3	40657076	40657475	399	Intu	AJ,C3H,CBA,ILNJ2,KK,NZB,NZW,PL	feature_truncation,3_prime_UTR_variant
	3	40994230	40994295	65	Larp1b	KK,NZW	feature_truncation,3_prime_UTR_variant
	3	51403438	51403650	212	Rab33b	CE,NZW,SJL,SWR	feature_truncation,3_prime_UTR_variant
	3	72955110	72955174	64	Slitrk3	C58J,LP,NZW	feature_truncation,3_prime_UTR_variant
	3	79365318	79365428	110	Fnip2	RF	feature_truncation,3_prime_UTR_variant
	3	87348471	87349333	862	Fcrl5	FVB,MA/My,NOD,NOR,SJL,SWR,TH	feature_truncation,coding_sequence_variant,intron_variant
	3	89764484	89764603	119	She	KK	feature_truncation,3_prime_UTR_variant
	3	89775195	89775631	436	Il6ra	KK	feature_truncation,3_prime_UTR_variant
	3	92479212	92479299	87	Ivl	CBA,KK	feature_truncation,inframe_deletion
	3	93116829	93117770	941	Flg2	AJ,C3H,CBA,CE	frameshift_variant,feature_truncation
	3	93117682	93118151	469	Flg2	BALB,MA/My,NZB,RH2	frameshift_variant,feature_truncation
	3	93119292	93119649	357	Flg2	BALB,RH2	feature_truncation,inframe_deletion
	3	93120694	93120922	228	Flg2	AJ,BALB,C3H,CBA,CE,MA/My,NZB,NZO,RF,RH2	stop_lost,inframe_deletion
	3	93122837	93123064	227	Flg2	129S1,AJ,BTBR,C3H,C57L,CBA,CE,ILNJ2,PJ,PL,SEA,TH	frameshift_variant,feature_truncation
	3	93124476	93124710	234	Flg2	AKR,B10D2,B10J,BUB,C58J,DBA1J,DBA2J,FVB,LP,MRL,NZW,RF,SJL,SMJ,SWR	feature_truncation,inframe_deletion
	3	93125285	93125642	357	Flg2	AKR,B10D2,B10J,BUB,C58J,CE,DBA1J,DBA2J,FVB,LP,MRL,NZW,SJL	feature_truncation,inframe_deletion
	3	93126118	93126339	221	Flg2	129S1,BTBR,CE,NOD,RF,SMJ,SWR	frameshift_variant
	3	93126139	93126834	695	Flg2	NOR	frameshift_variant,feature_truncation
	3	93235829	93236342	513	Hrnr	129S1,AKR,BTBR,BUB,C57L,FVB,KK,MRL,NZW,SJL,SWR	feature_truncation,inframe_deletion
	3	93353127	93353247	120	Tchh	BALB,NZB,NZO,RH2	feature_truncation,inframe_deletion
	3	107141635	107142334	699	Prok1	SMJ	feature_truncation,3_prime_UTR_variant
	3	115736194	115736345	151	Slc30a7	129S1,AJ,AKR,BALB,BUB,C3H,C57L,CBA,CE,DBA1J,DBA2J,FVB,ILNJ2,LP,MA/My,MRL,NZB,NZO,NZW,PL,RF,RH2,SJL,SWR,TH	feature_truncation,3_prime_UTR_variant
	3	116387842	116387895	53	Trmt13	SMJ	feature_truncation,3_prime_UTR_variant
	3	123166915	123167120	205	Mettl14	AJ,BALB,C3H,CBA,CE,DBA1J,DBA2J,KK,MA/My,NZB,PJ,RF,RH2,SEA,SMJ	feature_truncation,3_prime_UTR_variant
	3	124203263	124203403	140	1700006A11Rik	129S1,BTBR,C57L,CE,PJ,SEA,TH	feature_truncation,coding_sequence_variant
	3	131082645	131082983	338	Cyp2u1	NZB,NZO	feature_truncation,3_prime_UTR_variant
	3	135048620	135048868	248	Slc9b2	129S1,AKR,BTBR,BUB,C57L,C58J,LP,NZB,NZO,NZW,PJ,RF,SEA	feature_truncation,3_prime_UTR_variant
	3	138612058	138612152	94	Tspan5	129S1,AJ,BALB,BTBR,C3H,C57L,CBA,CE,DBA1J,ILNJ2,KK,MA/My,MRL,NOD,NOR,NZB,NZO,NZW,PJ,PL,RH2,SEA,SJL,SMJ,SWR,TH	feature_truncation,3_prime_UTR_variant
	3	144394421	144394477	56	Sh3glb1	BUB,C58J,DBA2J,LP,MRL,RF	feature_truncation,3_prime_UTR_variant
	3	144528604	144528766	162	Clca3b	C58J,LP,SJL	feature_truncation,inframe_deletion
	3	144533602	144533798	196	Clca3b	SJL	feature_truncation,coding_sequence_variant,intron_variant
	3	152491894	152492044	150	Pigk	129S1,AJ,AKR,BALB,BTBR,C3H,C57L,CBA,CE,DBA1J,ILNJ2,PL,RH2,SEA,SMJ,TH	feature_truncation,3_prime_UTR_variant
	3	152524988	152525339	351	St6galnac5	TH	feature_truncation,3_prime_UTR_variant
	3	154284010	154284158	148	Tyw3	KK	feature_truncation,3_prime_UTR_variant
	3	154468054	154468123	69	Erich3	AJ,BALB,BUB,C3H,DBA2J,FVB,ILNJ2,KK,MA/My,NOD,NOR,NZB,NZO,NZW,RH2,SEA,SJL,SWR,TH	feature_truncation,inframe_deletion
	4	3973082	3973596	514	Uba52rt	KK	transcript_ablation
	4	11262864	11262919	55	Dpy19l4	129S1,AKR,BALB,BTBR,BUB,C3H,C57L,CBA,CE,DBA1J,DBA2J,FVB,ILNJ2,KK,MA/My,MRL,NZB,NZO,PJ,PL,RF,RH2,SEA,SJL,SMJ,SWR	feature_truncation,3_prime_UTR_variant
	4	12981638	12981694	56	Triqk	AJ,AKR,BUB,NOD,NOR,NZB,NZO,PJ,SEA	feature_truncation,3_prime_UTR_variant
	4	20243831	20243994	163	Nkain3	KK,NZB,NZO	feature_truncation,3_prime_UTR_variant
	4	24503268	24503367	99	Mms22l	NZB,NZO,NZW,RF	feature_truncation,3_prime_UTR_variant
	4	24613669	24613722	53	Klhl32	ILNJ2	feature_truncation,3_prime_UTR_variant
	4	24903265	24903430	165	Ndufaf4	C57L	feature_truncation,3_prime_UTR_variant
	4	34950694	34950760	66	Mob3b	AJ,AKR,BTBR,BUB,C3H,CBA,DBA1J,DBA2J,FVB,ILNJ2,LP,MRL,NOD,NOR,RF,SJL,SMJ,SWR	feature_truncation,3_prime_UTR_variant
	4	51228991	51229072	81	Cylc2	129S1,C57L,NZW	feature_truncation,inframe_deletion
	4	52852930	52852981	51	Or13c3	MA/My	feature_truncation,3_prime_UTR_variant
	4	56875664	56875876	212	Tmem245	129S1,AJ,AKR,BALB,BTBR,BUB,C3H,C57L,CBA,CE,DBA1J,DBA2J,ILNJ2,LP,MRL,NZB,NZO,NZW,PJ,PL,RF,RH2,SEA,SMJ	feature_truncation,3_prime_UTR_variant
	4	57854020	57854217	197	Pakap	KK	feature_truncation,5_prime_UTR_variant
	4	59138810	59139313	503	Shoc1	129S1,AJ,AKR,BALB,BTBR,BUB,C3H,C57L,CBA,CE,DBA1J,DBA2J,FVB,ILNJ2,KK,LP,MA/My,MRL,NOD,NOR,NZB,NZO,NZW,PJ,RF,RH2,SEA,SJL,SWR,TH	feature_truncation,5_prime_UTR_variant,intron_variant
	4	59753707	59753802	95	E130308A19Rik	BTBR	feature_truncation,3_prime_UTR_variant
	4	98342641	98342999	358	Patj	SMJ	stop_lost,feature_truncation,coding_sequence_variant,3_prime_UTR_variant
	4	99147442	99147510	68	Atg4c	AJ,BALB,BTBR,C3H,CBA,MA/My,SEA	feature_truncation,3_prime_UTR_variant
	4	107834868	107834967	99	Slc1a7	129S1,AJ,BALB,BUB,C3H,C57L,CBA,CE,FVB,NOD,PL,RF,SEA,SJL	feature_truncation,coding_sequence_variant,intron_variant
	4	114470634	114470746	112	Trabd2b	129S1,AJ,BTBR,C57L,DBA1J,DBA2J,FVB,ILNJ2,MA/My,SWR	feature_truncation,3_prime_UTR_variant
	4	115625960	115626678	718	Efcab14	BALB,BUB,C3H,CBA,FVB,KK,NOD,NOR,RF,SJL,SWR,TH	feature_truncation,3_prime_UTR_variant
	4	116557362	116557424	62	Prdx1	AKR,CE,KK,MRL,NZB,NZO,NZW,PJ,SEA,SMJ	feature_truncation,3_prime_UTR_variant
	4	119077411	119077591	180	AU022252	AJ,B10D2,B10J,BALB,BUB,C3H,C58J,CBA,CE,DBA1J,DBA2J,FVB,ILNJ2,MA/My,NOD,NOR,NZB,PJ,PL,RF,SEA,SJL,SWR,TH	feature_truncation,3_prime_UTR_variant
	4	119079093	119079296	203	AU022252	ILNJ2	feature_truncation,3_prime_UTR_variant
	4	122761262	122761433	171	Cap1	AJ,B10D2,B10J,BUB,C58J,CBA,CE,DBA1J,DBA2J,FVB,ILNJ2,MA/My,NOD,NOR,NZB,NZW,PL,RF,SJL,SMJ,SWR,TH	splice_acceptor_variant,splice_donor_variant,splice_donor_5th_base_variant,coding_sequence_variant,intron_variant
	4	123018893	123018951	58	Bmp8b	B10D2,B10J,C58J	feature_truncation,3_prime_UTR_variant
	4	125604595	125604647	52	Grik3	ILNJ2	feature_truncation,3_prime_UTR_variant
	4	129200886	129201173	287	Rbbp4	BUB,FVB,SJL,SWR	feature_truncation,3_prime_UTR_variant
	4	135177430	135177546	116	Nipal3	B10D2,B10J,DBA1J,KK,NZO,PJ,SEA	feature_truncation,3_prime_UTR_variant
	4	137455081	137455174	93	Rap1gap	SMJ	feature_truncation,coding_sequence_variant,intron_variant
	4	138167370	138167433	63	Mul1	AJ,BALB,BUB,C3H,CBA,CE,DBA1J,DBA2J,FVB,ILNJ2,KK,MA/My,MRL,NZB,NZW,RH2,SJL,SMJ,SWR,TH	feature_truncation,3_prime_UTR_variant
	4	139104558	139104628	70	Emc1	AKR,BALB,BUB,C3H,CBA,DBA1J,DBA2J,ILNJ2,KK,MA/My,MRL,NOR,NZB,PL,RF,SJL,SMJ,TH	feature_truncation,3_prime_UTR_variant
	4	140785315	140785388	73	Crocc	129S1,BTBR,C57L,CE,DBA1J,DBA2J,FVB,ILNJ2,KK,NOD,NOR,NZB,NZO,PL,RF,SJL,SWR,TH	feature_truncation,5_prime_UTR_variant,intron_variant
	4	145349581	145349902	321	Zfp268	C58J,DBA2J,PJ,SEA	stop_lost,feature_truncation,coding_sequence_variant,3_prime_UTR_variant,feature_truncation,inframe_deletion
	4	145349853	145350525	672	Zfp268	DBA2J,KK,LP,TH	feature_truncation,inframe_deletion,feature_truncation,coding_sequence_variant,intron_variant
	4	146061591	146061674	83	Zfp987	DBA1J,MRL,NOD,NZB,NZW,SJL	frameshift_variant,feature_truncation
	4	146132071	146132154	83	Zfp600	BTBR,DBA1J,NOD,SWR	frameshift_variant,feature_truncation
	4	146133114	146133198	84	Zfp600	CE,KK,MA/My,SMJ	stop_lost,inframe_deletion
	4	146623297	146623557	260	Zfp981	PJ,TH	feature_truncation,3_prime_UTR_variant
	4	147074248	147074499	251	Zfp989	PL	frameshift_variant,feature_truncation
	4	147075026	147075109	83	Zfp989	FVB,LP,SEA	frameshift_variant,feature_truncation
	4	147142351	147142435	84	Rex2	C58J,LP,PJ,SEA	feature_truncation,inframe_deletion
	4	147416497	147416580	83	Zfp988	SMJ	frameshift_variant,feature_truncation
	4	147597252	147597419	167	Zfp982	129S1,BTBR,C57L,C58J,LP,SEA,TH	frameshift_variant,feature_truncation
	4	147668773	147668846	73	Zfp985	129S1,BTBR,KK	feature_truncation,3_prime_UTR_variant
	4	147759462	147759881	419	Zfp534	NZO	frameshift_variant,feature_truncation
	4	147909370	147909545	175	Zfp933	129S1,AKR,BTBR,BUB,C3H,C57L,C58J,CBA,CE,DBA1J,DBA2J,KK,LP,MA/My,MRL,NOD,NZB,NZO,NZW,PJ,PL,RF,SEA,SJL,SMJ,SWR,TH	feature_truncation,3_prime_UTR_variant
	4	149212801	149212883	82	Cenps	129S1,AJ,AKR,BALB,BTBR,BUB,C3H,C57L,C58J,CBA,CE,DBA1J,DBA2J,KK,LP,MA/My,MRL,NOD,NZB,NZO,NZW,PJ,PL,RF,SEA,SJL,SMJ,SWR,TH	feature_truncation,3_prime_UTR_variant
	4	149464780	149464876	96	Ube4b	129S1,AKR,BTBR,C3H,C57L,CBA,DBA1J,DBA2J,MA/My,MRL,NOD,PL,SJL,TH	feature_truncation,coding_sequence_variant,intron_variant
	4	155506133	155506506	373	Cfap74	CE,FVB,ILNJ2,NOD,NOR,SJL,SMJ,SWR,TH	feature_truncation,3_prime_UTR_variant
	5	4131076	4131238	162	Cyp51,Akap9	BUB,NOD,NOR	feature_truncation,3_prime_UTR_variant
	5	14571967	14572057	90	Pclo	129S1,BALB,BTBR,C57L,C58J,CE,FVB,MA/My,PJ,RF,RH2,SEA,SJL,SWR	feature_truncation,inframe_deletion
	5	43999503	43999567	64	Bst1	PJ,PL	feature_truncation,3_prime_UTR_variant
	5	44151234	44151310	76	Prom1	PJ,PL	feature_truncation,3_prime_UTR_variant
	5	65604667	65604802	135	Smim14	C3H,CBA,DBA1J,DBA2J,ILNJ2,KK,NZB,PJ	feature_truncation,3_prime_UTR_variant
	5	88476262	88476316	54	Prol1	MA/My,NZB,NZO	feature_truncation,inframe_deletion
	5	103174854	103174933	79	Mapk10	129S1,AKR,BUB,C3H,C57L,CBA,CE,DBA1J,DBA2J,MRL,NOD,NOR,NZO,NZW,PJ,PL,RF,SMJ,TH	feature_truncation,5_prime_UTR_variant
	5	104962344	104962430	86	Zfp951	AJ,BALB,BUB,C3H,CBA,DBA1J,DBA2J,FVB,ILNJ2,KK,NZB,NZO,RH2,SEA,SJL,SWR,TH	frameshift_variant,stop_lost
	5	105007539	105007811	272	Zfp951	AJ,BALB,BUB,C3H,CBA,DBA1J,DBA2J,FVB,ILNJ2,KK,NZB,NZO,RH2,SEA,SJL,SWR,TH	frameshift_variant,start_lost,feature_truncation,start_retained_variant,5_prime_UTR_variant
	5	108266887	108267090	203	Tmed5	129S1,AJ,AKR,BALB,BTBR,BUB,C3H,C57L,CBA,CE,DBA1J,DBA2J,FVB,ILNJ2,KK,LP,MA/My,MRL,NOD,NOR,NZB,NZO,NZW,PJ,PL,RF,RH2,SEA,SJL,SMJ,SWR,TH	feature_truncation,3_prime_UTR_variant
	5	109363045	109363591	546	Vmn2r14	129S1,AKR,BUB,C3H,C57L,CBA,FVB,KK,MA/My,NOD,NOR,NZB,NZO,NZW,PJ,PL,RF,SJL,SWR,TH	stop_lost,feature_truncation,coding_sequence_variant,3_prime_UTR_variant
	5	109823483	109823567	84	Zfp1007	BUB,C3H,CBA,FVB,PJ,PL,SJL,SWR,TH	feature_truncation,inframe_deletion
	5	110226068	110226152	84	Gm35315	129S1,AJ,AKR,BALB,BTBR,BUB,C3H,C57L,CBA,FVB,ILNJ2,KK,MA/My,MRL,NOD,NOR,NZB,NZO,NZW,PJ,PL,RF,RH2,SEA,SJL,SMJ,SWR,TH	feature_truncation,inframe_deletion
	5	113957727	113957787	60	Selplg	129S1,BALB,BUB,C3H,C57L,CBA,FVB,ILNJ2,MRL,PJ,PL,RH2,SEA,SJL,SMJ,SWR	feature_truncation,inframe_deletion
	5	118095046	118095108	62	Nos1	BUB,C3H,CBA,ILNJ2,KK,NZB,NZO,PL,SJL,TH	feature_truncation,3_prime_UTR_variant
	5	118399986	118400127	141	Spring1	RF	feature_truncation,3_prime_UTR_variant
	5	123153130	123153191	61	Orai1	B10D2	feature_truncation,5_prime_UTR_variant
	5	125464210	125464438	228	Ubc	FVB,MA/My,SWR,TH	feature_truncation,inframe_deletion
	5	134736365	134736425	60	Eln	KK	feature_truncation,inframe_deletion
	5	137140644	137140697	53	Trim56	LP	feature_truncation,3_prime_UTR_variant
	5	137178167	137178311	144	Muc17	LP	feature_truncation,inframe_deletion
	5	137181310	137181399	89	Muc17	129S1,AJ,BUB,C57L,CBA,FVB,MA/My,NOR	frameshift_variant,feature_truncation
	5	137182489	137182632	143	Muc17	LP	frameshift_variant,feature_truncation
	5	137186295	137186402	107	Muc17	LP	frameshift_variant,feature_truncation
	5	137189044	137189178	134	Muc17	B10D2,B10J,C58J,LP,PL,SMJ,TH	frameshift_variant,feature_truncation
	5	137462596	137462833	237	Zan	129S1,BUB,LP,RF,SWR	feature_truncation,inframe_deletion
	5	137594987	137595080	93	Mospd3	129S1,AKR,BUB,KK,LP,MA/My,MRL,NZB,NZO,NZW,RF,SWR	feature_truncation,3_prime_UTR_variant
	5	138250795	138250865	70	Nxpe5	BUB,LP	feature_truncation,3_prime_UTR_variant
	5	138646892	138646958	66	A430033K04Rik	129S1,C3H,CBA,CE,DBA1J,DBA2J,KK,LP,MA/My,NZB,NZO,NZW	feature_truncation,3_prime_UTR_variant
	5	139789876	139789968	92	Tmem184a	ILNJ2	feature_truncation,3_prime_UTR_variant
	5	144793877	144794033	156	Trrap	129S1,AKR,BTBR,C57L,CBA,PL,SJL,SMJ,TH	feature_truncation,coding_sequence_variant,intron_variant
	6	7040524	7040706	182	Sdhaf3	PJ	feature_truncation,3_prime_UTR_variant
	6	23003608	23003713	105	Ptprz1	TH	feature_truncation,3_prime_UTR_variant
	6	23344469	23345112	643	Cadps2	C3H,CBA,CE,FVB,NOD,NOR	feature_truncation,coding_sequence_variant,intron_variant
	6	38481156	38481653	497	Ubn2	KK	feature_truncation,3_prime_UTR_variant
	6	48478165	48478779	614	Sspo	AJ,AKR,BALB,BUB,C3H,CBA,DBA1J,DBA2J,FVB,MRL,NOD,NOR,PJ,PL,RF,RH2,SEA,SJL,SMJ,SWR,TH	feature_truncation,3_prime_UTR_variant
	6	48599337	48599429	92	Zfp775	AKR,BALB,C3H,C58J,CBA,DBA1J,DBA2J,FVB,MA/My,MRL,PJ,PL,RF,RH2,SEA,SJL,SMJ,SWR	feature_truncation,3_prime_UTR_variant
	6	56057449	56057507	58	Pde1c	129S1,C57L,KK,NZB,NZO,NZW	feature_truncation,3_prime_UTR_variant
	6	57217815	57217872	57	Vmn1r14	129S1,C57L,CE,ILNJ2,KK,NZB,NZO,NZW,PJ	feature_truncation,3_prime_UTR_variant
	6	57874406	57875178	772	Vmn1r22	CE,ILNJ2,PJ	feature_truncation,3_prime_UTR_variant
	6	67271531	67271584	53	Serbp1	C58J,KK,NOD,NOR,NZB,NZO	feature_truncation,3_prime_UTR_variant
	6	71790241	71790839	598	Mrpl35	C3H,CBA,DBA1J,DBA2J,MA/My,SMJ	feature_truncation,3_prime_UTR_variant
	6	72291034	72291085	51	Sftpb	AKR,C58J,KK,MRL,NOD,NOR,PL,RF	feature_truncation,3_prime_UTR_variant
	6	82535044	82535143	99	Tacr1	KK,NZB,NZO,TH	feature_truncation,3_prime_UTR_variant
	6	83281554	83281633	79	Slc4a5	KK,NZB,NZO,TH	feature_truncation,3_prime_UTR_variant
	6	84166799	84166940	141	Dysf	SJL	feature_truncation,coding_sequence_variant,intron_variant
	6	87605886	87606146	260	Aplf	PJ,SEA	feature_truncation,3_prime_UTR_variant
	6	87768641	87768740	99	Rab43	AKR,BALB,BUB,CBA,FVB,KK,LP,MA/My,MRL,NOD,NOR,PJ,PL,RH2,SEA,SJL,SWR	feature_truncation,3_prime_UTR_variant
	6	91439106	91439757	651	Chchd4	CE,NZB,NZW,PJ,SEA	feature_truncation,3_prime_UTR_variant
	6	100547923	100548581	658	Shq1	BUB,NZB,NZO,NZW,SWR	feature_truncation,3_prime_UTR_variant
	6	100783038	100783090	52	Gxylt2	SWR	feature_truncation,3_prime_UTR_variant
	6	115782071	115782245	174	Cand2	AKR,C3H,CBA,ILNJ2,MRL,PJ,PL,RF	feature_truncation,3_prime_UTR_variant
	6	123781229	123782005	776	Vmn2r24	FVB,NZO,SWR	feature_truncation,coding_sequence_variant,intron_variant
	6	128586551	128586683	132	Klrb1a	NOD,NOR,SWR	stop_lost,feature_truncation,coding_sequence_variant,3_prime_UTR_variant
	6	128947891	128948266	375	Clec2g	129S1,AJ,AKR,BALB,BUB,C3H,C57L,CBA,DBA1J,DBA2J,ILNJ2,MRL,PL,RF,SEA,SMJ	feature_truncation,5_prime_UTR_variant,feature_truncation,coding_sequence_variant,5_prime_UTR_variant,intron_variant
	6	129842165	129842870	705	Klra17	129S1,C58J,CE,FVB,LP,MA/My,SJL,TH	feature_truncation,coding_sequence_variant,intron_variant
	6	132577154	132577277	123	Prp2	129S1,AJ,AKR,BALB,BUB,C3H,C57L,CBA,DBA1J,DBA2J,ILNJ2,MRL,NZB,NZO,PL,RF,RH2,SEA,SMJ	feature_truncation,inframe_deletion
	6	134424796	134424859	63	Lrp6	FVB,NZO,SWR	feature_truncation,3_prime_UTR_variant
	6	135701084	135701375	291	Grin2b	129S1,AJ,AKR,BALB,BTBR,BUB,C3H,C57L,CBA,CE,DBA1J,DBA2J,FVB,KK,MA/My,MRL,NOD,NOR,NZB,NZW,PJ,PL,RF,RH2,SEA,SJL,SWR,TH	feature_truncation,3_prime_UTR_variant
	6	136584359	136584431	72	Atf7ip	129S1,AJ,AKR,BALB,BTBR,BUB,C3H,C57L,CBA,CE,DBA1J,DBA2J,FVB,KK,MA/My,MRL,NOD,NOR,NZO,NZW,PJ,PL,RF,RH2,SEA,SJL,SWR,TH	feature_truncation,3_prime_UTR_variant
	6	136778675	136779043	368	H4c16	129S1,AJ,AKR,BALB,BTBR,BUB,C3H,C57L,CBA,CE,DBA1J,DBA2J,FVB,KK,MA/My,MRL,NOD,NOR,NZO,NZW,PJ,PL,RF,RH2,SEA,SJL,SWR,TH	feature_truncation,3_prime_UTR_variant
	6	136805813	136806284	471	BC049715	129S1,BALB,BTBR,C57L,CE,DBA1J,FVB,MRL,NZW,SEA	feature_truncation,5_prime_UTR_variant,intron_variant
	6	136941033	136941125	92	Pde6h	BALB,FVB,KK,MA/My,MRL,NZO,NZW,RH2,SEA	feature_truncation,3_prime_UTR_variant
	6	136944910	136945030	120	Pde6h	129S1,AJ,AKR,BALB,BTBR,BUB,C3H,C57L,CBA,CE,DBA1J,DBA2J,FVB,KK,MA/My,MRL,NOD,NOR,NZO,NZW,PJ,PL,RF,RH2,SEA,SJL,SWR,TH	feature_truncation,3_prime_UTR_variant
	6	140627277	140627450	173	Aebp2	BTBR,C57L,C58J,FVB,PJ,SMJ,SWR	feature_truncation,3_prime_UTR_variant
	6	145396408	145396459	51	Lmntd1	AKR,BUB,C3H,CE,DBA1J,DBA2J,MRL,NZB,NZO,SJL	feature_truncation,5_prime_UTR_variant
	6	145910552	145910624	72	Sspn	AKR,BUB,C3H,CE,DBA1J,DBA2J,FVB,MRL,NOD,NOR,NZB,NZO,NZW,SJL,SWR	feature_truncation,3_prime_UTR_variant
	6	148891544	148891764	220	Dennd5b	KK,PL	feature_truncation,3_prime_UTR_variant
	7	3268668	3268721	53	Nlrp12	129S1,BALB,BTBR,C3H,C57L,CBA,CE,DBA1J,DBA2J,ILNJ2,MRL,NZB,NZO,PJ,SEA,SMJ	feature_truncation,3_prime_UTR_variant
	7	4551997	4552072	75	Ptprh	CE,SWR,TH	feature_truncation,3_prime_UTR_variant
	7	5612759	5612840	81	Vmn1r61	BUB,CE,NZO,SWR,TH	feature_truncation,3_prime_UTR_variant
	7	6477604	6477733	129	Or6z5	MRL,SMJ	feature_truncation,inframe_deletion
	7	11586237	11586330	93	Vmn1r74	AKR,FVB,MRL,NOD,NOR,RH2	feature_truncation,3_prime_UTR_variant
	7	11889405	11889507	102	Vmn1r78	AKR,FVB,MRL,NOD,NOR,RH2	feature_truncation,3_prime_UTR_variant
	7	12739245	12739461	216	Zbtb45	C58J	feature_truncation,3_prime_UTR_variant
	7	16718848	16719052	204	Pnma8c	129S1,AJ,AKR,BALB,BTBR,BUB,C3H,C57L,C58J,CBA,CE,ILNJ2,LP,MRL,NOD,NOR,NZB,NZO,NZW,PL,RF,RH2,SJL,SWR,TH	feature_truncation,3_prime_UTR_variant
	7	18340201	18340688	487	Psg23	129S1,BTBR,C3H,C57L,CBA,CE,DBA1J,DBA2J,FVB,MA/My,NZB,NZW,PJ,PL,RF,SEA,SMJ	feature_truncation,3_prime_UTR_variant
	7	23246223	23246292	69	Vmn1r168	AJ,BALB	feature_truncation,3_prime_UTR_variant
	7	23674231	23674350	119	Vmn1r181	129S1,AJ,BALB,BTBR,BUB,C3H,C57L,CBA,CE,NOD,NOR,NZB,NZW,SJL	feature_truncation,5_prime_UTR_variant,intron_variant
	7	23824648	23825176	528	Zfp112	LP,MA/My,PJ,SEA,SMJ	feature_truncation,inframe_deletion
	7	27355493	27355583	90	Ttc9b	BUB,NZB,SJL	feature_truncation,3_prime_UTR_variant
	7	30578325	30578393	68	Cd22	DBA1J,DBA2J,NZB,NZO,NZW,SMJ	feature_truncation,5_prime_UTR_variant
	7	35279910	35279966	56	Rgs9bp	AJ,BALB,CE,ILNJ2,SEA	feature_truncation,3_prime_UTR_variant
	7	35416095	35416189	94	Dpy19l3	BTBR,C57L,NZB,NZO,NZW	feature_truncation,coding_sequence_variant,intron_variant
	7	39187834	39188222	388	Zfp619	129S1,BTBR,BUB,C3H,C57L,CBA,KK,MRL,NZW,PL,SJL,SMJ	feature_truncation,3_prime_UTR_variant
	7	40693731	40693818	87	Gm4884	DBA1J,DBA2J,ILNJ2,NZB,NZO,NZW,PJ,SMJ	feature_truncation,inframe_deletion
	7	41300718	41301089	371	Zfp788	DBA1J,DBA2J,ILNJ2,NZW,PJ	feature_truncation,3_prime_UTR_variant
	7	42466167	42466687	520	Gm2381	SMJ	feature_truncation,3_prime_UTR_variant
	7	42552292	42552488	196	Vmn2r63	DBA1J,DBA2J,ILNJ2,NZB,NZO,NZW,PJ,SJL,SMJ	feature_truncation,3_prime_UTR_variant
	7	42672702	42672912	210	Vmn2r-ps158	NZB,SJL	feature_truncation,coding_sequence_variant,intron_variant
	7	42838929	42838983	54	Zfp936	DBA1J,DBA2J,ILNJ2,NZW,PJ	feature_truncation,inframe_deletion
	7	43326434	43326491	57	Ctu1	C57L,SMJ	feature_truncation,inframe_deletion
	7	44917465	44918139	674	Slc6a16	AKR	feature_truncation,coding_sequence_variant,intron_variant
	7	45122617	45122827	210	Dhdh	CBA,ILNJ2,NZW,PJ,SJL	feature_truncation,3_prime_UTR_variant
	7	45944696	45945037	341	Otog	ILNJ2,NZW,PJ,SJL	feature_truncation,5_prime_UTR_variant,intron_variant
	7	46377942	46377998	56	Saa4	CE	feature_truncation,3_prime_UTR_variant
	7	46573083	46573231	148	Uevld	ILNJ2,NZW,PJ,SJL	feature_truncation,3_prime_UTR_variant
	7	47631732	47631808	76	Mrgpra4	CE	feature_truncation,5_prime_UTR_variant
	7	48095305	48095372	67	Mrgprb1	ILNJ2,NZW,PJ,SJL	feature_truncation,3_prime_UTR_variant
	7	66058248	66058447	199	Aldh1a3	BALB,BUB,C57L,CE,DBA1J,DBA2J,ILNJ2,KK,LP,NZB,NZO,PJ,SEA,SMJ,TH	feature_truncation,3_prime_UTR_variant
	7	77828543	77828609	66	Ntrk3	129S1,AJ,AKR,BALB,BTBR,BUB,C3H,C57L,C58J,CBA,CE,DBA1J,DBA2J,FVB,KK,MA/My,MRL,NOD,NOR,NZB,NZO,NZW,PJ,PL,RF,RH2,SEA,SJL,SMJ,SWR,TH	feature_truncation,3_prime_UTR_variant
	7	79059320	79059563	243	Fanci	129S1,C3H,CBA,DBA1J,DBA2J,KK,PJ,SEA	feature_truncation,3_prime_UTR_variant
	7	79966293	79966438	145	Rccd1	129S1,AJ,AKR,BALB,BTBR,BUB,C3H,C57L,CBA,CE,DBA1J,DBA2J,FVB,ILNJ2,KK,MA/My,MRL,NOD,NOR,NZB,NZO,NZW,PJ,PL,RF,RH2,SEA,SJL,SMJ,SWR,TH	feature_truncation,3_prime_UTR_variant
	7	81542164	81542648	484	Hdgfl3	129S1,AJ,AKR,BALB,BTBR,BUB,C3H,C57L,CBA,DBA1J,DBA2J,FVB,KK,NOD,NOR,NZW,PJ,PL,RF,RH2,SEA,SJL,SWR	feature_truncation,3_prime_UTR_variant
	7	85852601	85852657	56	Vmn2r76	129S1,BTBR,C3H,C57L,CBA,DBA1J,DBA2J,ILNJ2,KK,NZB,NZO,NZW,PJ,SEA,SMJ	feature_truncation,3_prime_UTR_variant
	7	86061957	86062047	90	Or14c44	129S1,BTBR,C3H,C57L,CBA,DBA1J,DBA2J,ILNJ2,KK,NZB,NZO,NZW,PJ,SEA	feature_truncation,inframe_deletion
	7	97108055	97108627	572	Kctd14	C3H,CBA,DBA1J,DBA2J,ILNJ2,NZO,PJ,SEA	feature_truncation,3_prime_UTR_variant
	7	99809663	99809726	63	Lipt2	129S1,AJ,AKR,BALB,BTBR,BUB,C3H,C57L,CBA,CE,DBA1J,DBA2J,FVB,ILNJ2,KK,MA/My,MRL,NZB,NZW,PJ,PL,RF,RH2,SEA,SJL,TH	feature_truncation,3_prime_UTR_variant
	7	101794147	101794351	204	Nup98	SMJ	feature_truncation,3_prime_UTR_variant
	7	102140779	102140833	54	Or55b10	KK,MA/My,NOD,SJL,SMJ,SWR	feature_truncation,3_prime_UTR_variant
	7	102362252	102362309	57	Or51a39	KK,NOD,SJL,SWR	feature_truncation,3_prime_UTR_variant
	7	102452456	102453159	703	Or51f23	KK,NOD,SJL,SWR	feature_truncation,coding_sequence_variant,5_prime_UTR_variant
	7	102692549	102692607	58	Or52r1b	TH	feature_truncation,3_prime_UTR_variant
	7	102767700	102768254	554	Or51a5	KK,NOD,SJL,SWR	feature_truncation,3_prime_UTR_variant
	7	102970764	102970871	107	Or52ab2	KK,NOD,SJL,SWR	feature_truncation,3_prime_UTR_variant
	7	102993876	102993936	60	Or52ad1	KK,NOD,SJL,SWR	feature_truncation,3_prime_UTR_variant
	7	103107759	103108411	652	Or52d13	KK,NOD,SJL,SWR	feature_truncation,3_prime_UTR_variant
	7	103247632	103248575	943	Or52z13	SMJ	feature_truncation,3_prime_UTR_variant
	7	103368491	103368555	64	Or52a20	129S1,AJ,AKR,BALB,BTBR,BUB,C3H,C57L,CBA,DBA1J,DBA2J,FVB,ILNJ2,KK,MA/My,MRL,NOD,NZB,NZO,NZW,PJ,PL,RF,RH2,SEA,SJL,SMJ,SWR,TH	feature_truncation,3_prime_UTR_variant
	7	103382175	103382235	60	Or52a24	129S1,AJ,AKR,BALB,BTBR,BUB,C3H,C57L,CBA,DBA1J,DBA2J,FVB,ILNJ2,MRL,NZB,NZW,PJ,PL,RF,RH2,SEA,TH	feature_truncation,3_prime_UTR_variant
	7	103529539	103529609	70	Or51b4	TH	feature_truncation,3_prime_UTR_variant
	7	103539225	103539302	77	Or51b17	129S1,AJ,AKR,BALB,BTBR,BUB,C3H,C57L,CBA,DBA1J,DBA2J,FVB,ILNJ2,MRL,NZB,NZW,PJ,PL,RF,RH2,SEA,TH	feature_truncation,3_prime_UTR_variant
	7	103758007	103758548	541	Or52d1	KK,NOD,SJL,SMJ,SWR,TH	feature_truncation,3_prime_UTR_variant
	7	103826704	103827642	938	Or52h1	KK,NOD,SJL,SMJ,SWR,TH	feature_truncation,3_prime_UTR_variant
	7	103832235	103832912	677	Or52h1	KK	feature_truncation,5_prime_UTR_variant,intron_variant
	7	103882658	103882748	90	Trim6	CE,NOD,NZO,SJL,SMJ,SWR	feature_truncation,3_prime_UTR_variant
	7	103988993	103989055	62	Trim12c	129S1,AJ,BALB,BTBR,BUB,C3H,C57L,CBA,DBA1J,DBA2J,FVB,ILNJ2,NOD,NZB,NZW,PJ,PL,RH2,SEA,SJL,SMJ,SWR	feature_truncation,3_prime_UTR_variant
	7	104005701	104005882	181	Trim30b	129S1,AJ,AKR,BALB,BTBR,BUB,C3H,C57L,CBA,CE,DBA1J,DBA2J,FVB,ILNJ2,MRL,NZB,NZO,NZW,PJ,PL,RF,RH2,SEA	feature_truncation,3_prime_UTR_variant
	7	104232791	104232974	183	Or52d3	NOD,SJL,SWR	feature_truncation,3_prime_UTR_variant
	7	104736640	104736890	250	Or56a3	NOD,NZW,SWR	feature_truncation,3_prime_UTR_variant
	7	106500427	106500520	93	Or2d3	KK,NOD,NZO,SMJ,SWR	feature_truncation,5_prime_UTR_variant	FALSE
	7	106599543	106599674	131	Or6a2	B10D2,B10J,BUB,C58J,CE,FVB,KK,LP,MA/My,NOD,NOR,SJL,SMJ,SWR,TH	feature_truncation,3_prime_UTR_variant
	7	106749425	106749845	420	Or2d36	129S1,AJ,AKR,BALB,BTBR,C3H,C57L,CBA,CE,DBA1J,DBA2J,ILNJ2,KK,MRL,NOD,NZB,NZO,NZW,PJ,PL,RF,RH2,SEA,SMJ,SWR	feature_truncation,3_prime_UTR_variant
	7	107629728	107629779	51	Or5p6	NOD,SMJ,SWR	feature_truncation,3_prime_UTR_variant
	7	107655793	107655863	70	Or10ab4	NOD,NZO,SMJ,SWR	feature_truncation,3_prime_UTR_variant
	7	107681812	107681901	89	Or5p4	NOD,NZO,SMJ,SWR	feature_truncation,3_prime_UTR_variant
	7	108144669	108145160	491	Or52n4b	NOD,SMJ,SWR	stop_lost,feature_truncation,coding_sequence_variant,3_prime_UTR_variant
	7	108214189	108214940	751	Or5p78	NOD,SMJ,SWR	feature_truncation,3_prime_UTR_variant
	7	108269414	108269548	134	Or5p81	NOD,SMJ,SWR	feature_truncation,3_prime_UTR_variant
	7	118221483	118221992	509	Tmc5	129S1,C3H,C57L,CBA,CE,DBA1J,DBA2J,NOR	feature_truncation,5_prime_UTR_variant,intron_variant
	7	119314574	119314923	349	Thumpd1	AJ,BALB,C3H,CBA,DBA1J,DBA2J,ILNJ2,KK,NOR,NZB,NZO,PL,RH2	feature_truncation,3_prime_UTR_variant
	7	120545683	120546159	476	Polr3e	129S1,AJ,AKR,B10D2,B10J,BTBR,BUB,C3H,C58J,CBA,CE,DBA1J,DBA2J,ILNJ2,LP,MA/My,MRL,NOD,NZB,NZO,NZW,PJ,RF,RH2,SEA,SJL,SMJ,SWR,TH	feature_truncation,3_prime_UTR_variant	FALSE
	7	120545853	120546033	180	Polr3e	AJ,BUB,FVB,NOR,PL	feature_truncation,3_prime_UTR_variant	FALSE
	7	126289624	126289835	211	Slx1b	129S1,AJ,AKR,BALB,BTBR,BUB,C57L,C58J,FVB,ILNJ2,KK,LP,MA/My,MRL,NOD,NZB,NZO,NZW,PJ,PL,RF,RH2,SEA,SJL,SMJ,SWR,TH	feature_truncation,3_prime_UTR_variant
	7	127477030	127477087	57	Zfp646	TH	feature_truncation,5_prime_UTR_variant
	7	128385885	128386096	211	Sec23ip	129S1,BTBR,C57L,ILNJ2,LP,PJ	feature_truncation,3_prime_UTR_variant
	7	140443989	140444042	53	Sirt3	CE	feature_truncation,coding_sequence_variant,intron_variant
	7	141031310	141031390	80	Rplp2	ILNJ2	feature_truncation,3_prime_UTR_variant
	7	141219584	141219790	206	Muc6	NZW	frameshift_variant,feature_truncation
	7	141219965	141220483	518	Muc6	NZW	frameshift_variant,feature_truncation
	7	141292749	141292882	133	Muc2	ILNJ2,NZW	frameshift_variant,feature_truncation
	7	141295011	141295140	129	Muc2	NZW	feature_truncation,inframe_deletion
	7	141363194	141363482	288	Muc5ac	NZO,PJ	feature_truncation,inframe_deletion
	7	141412901	141413842	941	Muc5b	NZW	frameshift_variant,feature_truncation
	7	141413519	141413573	54	Muc5b	129S1,AJ,AKR,B10D2,B10J,BALB,BTBR,BUB,C3H,C57L,C58J,CBA,CE,DBA1J,DBA2J,FVB,ILNJ2,KK,LP,MA/My,MRL,NOD,NOR,NZB,NZO,PJ,PL,RF,RH2,SMJ,SWR,TH	feature_truncation,inframe_deletion
	7	141413523	141414020	497	Muc5b	NZW,SJL	frameshift_variant,feature_truncation	FALSE
	7	141729057	141729192	135	Krtap5-2	BALB,MRL,RF,RH2,SEA	feature_truncation,inframe_deletion
	7	141755267	141755555	288	Krtap5-3	BALB,MRL,RF,RH2,SEA	stop_lost,inframe_deletion
	7	141782953	141783043	90	Krtap5-5	BALB,MRL,RF,RH2,SEA	feature_truncation,inframe_deletion
	7	143333719	143333783	64	Mrgpre	C58J,LP,MA/My,PJ,SMJ	feature_truncation,3_prime_UTR_variant
	8	3440010	3440353	343	Arhgef18	129S1,NZB	feature_truncation,3_prime_UTR_variant
	8	3633737	3634248	511	Rps23rg1	129S1,NZB,NZO,NZW	feature_truncation,coding_sequence_variant,intron_variant,feature_truncation,coding_sequence_variant,5_prime_UTR_variant,intron_variant
	8	3727602	3727689	87	Trappc5	129S1,NZB	feature_truncation,5_prime_UTR_variant
	8	5135425	5135479	54	Slc10a2	129S1,NZB	feature_truncation,3_prime_UTR_variant
	8	13125567	13125732	165	Proz	C57L,ILNJ2,NZB,NZW,PJ,PL,SEA,SMJ,TH	feature_truncation,3_prime_UTR_variant
	8	13466907	13467274	367	Grk1	129S1,C57L,CE,ILNJ2,LP,NZB,NZO,NZW,PJ,PL,SEA,SMJ,TH	feature_truncation,3_prime_UTR_variant
	8	21161992	21162217	225	Potefam3b	129S1,AJ,AKR,BTBR,BUB,C3H,CBA,KK,MA/My,MRL,NOD,NOR,PL,RF,RH2,SMJ,SWR,TH	splice_donor_variant,splice_donor_5th_base_variant,coding_sequence_variant,intron_variant
	8	25452880	25452934	54	Adam9	129S1,AJ,AKR,BALB,BTBR,BUB,C3H,C57L,CBA,DBA1J,DBA2J,FVB,ILNJ2,KK,MA/My,MRL,NOD,NOR,NZB,NZO,NZW,PL,RF,RH2,SJL,SMJ,SWR,TH	feature_truncation,inframe_deletion
	8	26516856	26516910	54	Hook3	129S1,AJ,AKR,BALB,BTBR,BUB,C3H,C57L,CBA,DBA1J,DBA2J,FVB,ILNJ2,KK,MA/My,MRL,NOD,NOR,NZB,NZO,NZW,RF,RH2,SJL,SMJ,SWR,TH	feature_truncation,3_prime_UTR_variant
	8	27765814	27765877	63	Eif4ebp1	AKR,C3H,CE,DBA1J,DBA2J,MA/My,PL,RF	feature_truncation,3_prime_UTR_variant
	8	34578103	34578892	789	Erhrt-ps	129S1,AJ,AKR,BALB,BUB,C3H,C57L,CBA,CE,DBA1J,DBA2J,MA/My,MRL,NOD,NOR,PL,RF,RH2,SJL,SMJ,SWR,TH	transcript_ablation
	8	47964092	47964152	60	Trappc11	C58J,LP	feature_truncation,5_prime_UTR_variant
	8	60996624	60996763	139	Aadat	AJ,AKR,BALB,BTBR,BUB,C3H,C57L,CBA,CE,DBA1J,DBA2J,FVB,ILNJ2,MA/My,NOD,NOR,NZB,NZO,NZW,PJ,PL,RF,RH2,SEA,SMJ	feature_truncation,coding_sequence_variant,intron_variant
	8	69358096	69358147	51	Lpl	129S1,AJ,AKR,BALB,BTBR,BUB,C3H,C57L,C58J,CBA,CE,DBA1J,DBA2J,FVB,ILNJ2,KK,MA/My,MRL,NOD,NOR,NZB,NZO,NZW,PJ,PL,RF,RH2,SEA,SJL,SMJ,SWR,TH	feature_truncation,3_prime_UTR_variant
	8	70637878	70637942	64	Slc25a42	129S1,AKR,BALB,BUB,C3H,C57L,C58J,CBA,CE,DBA1J,DBA2J,FVB,ILNJ2,KK,MA/My,MRL,NZB,NZO,NZW,PJ,PL,RF,SEA,SJL,SMJ,SWR,TH	feature_truncation,3_prime_UTR_variant
	8	72855851	72856077	226	Or2z9	129S1,AKR,BALB,BUB,C3H,C57L,C58J,CBA,CE,DBA1J,DBA2J,FVB,ILNJ2,KK,MA/My,MRL,NZB,NZO,NZW,PJ,PL,RF,SEA,SJL,SMJ,SWR,TH	feature_truncation,3_prime_UTR_variant
	8	72865267	72865879	612	Or1ab2	129S1,AKR,BALB,BUB,C3H,C57L,C58J,CBA,CE,DBA1J,DBA2J,FVB,ILNJ2,KK,MA/My,MRL,NZB,NZO,NZW,PJ,PL,RF,SEA,SJL,SMJ,SWR,TH	feature_truncation,3_prime_UTR_variant
	8	72867481	72867545	64	Or1ab2	129S1,AKR,BALB,BUB,C3H,C57L,C58J,CBA,CE,DBA1J,DBA2J,FVB,ILNJ2,KK,MA/My,MRL,NZB,NZO,NZW,PJ,PL,RF,SEA,SJL,SMJ,SWR,TH	feature_truncation,3_prime_UTR_variant
	8	94685489	94685616	127	Gnao1	129S1,AKR,BUB,C57L,MA/My,PL,SJL	feature_truncation,3_prime_UTR_variant
	8	96551968	96552785	817	Sap18b	SWR	transcript_ablation
	8	105076806	105076865	59	Cmtm4	PJ	feature_truncation,3_prime_UTR_variant
	8	123209487	123209554	67	Ctu2	ILNJ2	feature_truncation,3_prime_UTR_variant
	8	123354870	123354931	61	Cbfa2t3	AJ,AKR,BALB,C3H,C58J,CE,ILNJ2,LP,MRL,PL,RF,RH2,SEA,SMJ	feature_truncation,3_prime_UTR_variant
	8	125565614	125565705	91	2810004N23Rik	AJ,BALB,ILNJ2,RH2,SEA	feature_truncation,3_prime_UTR_variant
	8	125756560	125756672	112	Tsnax	AJ,BALB,ILNJ2,RH2,SEA	feature_truncation,3_prime_UTR_variant
	8	127659877	127659972	95	Tomm20	KK	feature_truncation,3_prime_UTR_variant
	9	20340121	20340178	57	Zfp26	129S1	feature_truncation,3_prime_UTR_variant
	9	20509869	20509960	91	Zfp846	129S1,BUB,C58J,FVB,KK,LP,MA/My,NZB,NZO,NZW,RF,SJL,SWR	feature_truncation,3_prime_UTR_variant
	9	21048531	21048590	59	Cdc37	129S1,BUB,C58J,CBA,CE,FVB,ILNJ2,KK,LP,MA/My,MRL,NOD,NOR,NZB,NZO,NZW,PJ,PL,RF,SEA,SJL,SMJ,SWR,TH	feature_truncation,3_prime_UTR_variant
	9	21666898	21667094	196	Spc24	BTBR,C57L,C58J,FVB,MA/My,NOD,NOR,NZB,NZW,RF,SJL,SWR	feature_truncation,3_prime_UTR_variant
	9	22111677	22111845	168	Zfp872	BTBR,C57L,FVB,MA/My,NOD,NOR,NZB,NZW,RF,SJL,SWR	feature_truncation,inframe_deletion
	9	28907226	28907291	65	Ntm	NZO	feature_truncation,3_prime_UTR_variant
	9	38204881	38204947	66	Or8c18	129S1,AJ,AKR,BALB,BTBR,BUB,C3H,CBA,DBA2J,NOD,NOR,PL,RF,RH2,SJL,SMJ,SWR,TH	feature_truncation,3_prime_UTR_variant
	9	38205751	38206293	542	Or8c18	129S1,AJ,AKR,BALB,BTBR,BUB,C3H,CBA,DBA2J,NOD,NOR,PL,RF,RH2,SJL,SMJ,SWR,TH	feature_truncation,3_prime_UTR_variant
	9	38380165	38381160	995	Or8b1b	BTBR,CBA,DBA1J,ILNJ2,MA/My,NOD,NOR,PL,SJL,TH	feature_truncation,3_prime_UTR_variant
	9	38506298	38507207	909	Or8b49	129S1,AJ,AKR,BALB,BTBR,BUB,C3H,DBA2J,FVB,MA/My,NOD,NOR,RF,RH2,SMJ,SWR,TH	stop_lost,feature_truncation,coding_sequence_variant,3_prime_UTR_variant
	9	38566705	38567280	575	Or8b51	CBA,MA/My,PL,SJL	feature_truncation,3_prime_UTR_variant
	9	39149428	39149513	85	Or8g18	PL,SJL	frameshift_variant,feature_truncation
	9	39860337	39860968	631	Or10d5	CBA,CE,KK,MRL,NZB,NZW,PJ,PL,SEA,SJL	feature_truncation,3_prime_UTR_variant
	9	39934770	39934822	52	Or10g6	CE,MRL,PL,SJL	feature_truncation,3_prime_UTR_variant
	9	40100912	40101610	698	Or6x1	CBA,KK,MA/My,MRL,NZB,NZW,PJ,PL,SEA,SJL	feature_truncation,3_prime_UTR_variant
	9	44055627	44055679	52	Cbl	SMJ	feature_truncation,3_prime_UTR_variant
	9	45040035	45040903	868	Scn2b	AKR,BUB,FVB,MA/My,NZB,PJ,PL,RF,SEA	feature_truncation,3_prime_UTR_variant
	9	49428618	49428698	80	Ncam1	KK	feature_truncation,3_prime_UTR_variant
	9	50255488	50256284	796	Rpl10-ps3	FVB,SWR	transcript_ablation
	9	53372416	53372474	58	Atm	129S1,C57L,PJ,SEA	feature_truncation,coding_sequence_variant,intron_variant
	9	59625223	59625433	210	Gramd2a	129S1,BTBR,C57L,CBA,KK,MA/My,NZB,NZO,NZW,PL,SMJ	feature_truncation,3_prime_UTR_variant
	9	65462881	65463095	214	Plekho2	B10D2,B10J,LP,MA/My	feature_truncation,3_prime_UTR_variant
	9	67838029	67838085	56	Vps13c	CE	feature_truncation,coding_sequence_variant,intron_variant
	9	69292063	69292119	56	Rora	NOD,NOR	feature_truncation,3_prime_UTR_variant
	9	75477846	75477947	101	Tmod2	129S1,AJ,AKR,BALB,BTBR,BUB,C3H,C57L,C58J,CBA,CE,DBA1J,DBA2J,FVB,ILNJ2,KK,LP,MA/My,MRL,NOD,NOR,NZB,NZO,NZW,PJ,PL,RF,RH2,SEA,SJL,SMJ,SWR,TH	feature_truncation,3_prime_UTR_variant
	9	86406393	86406514	121	Dop1a	DBA1J,DBA2J,FVB,KK,MA/My,NZO,NZW,PL,RF,SJL,SWR	feature_truncation,coding_sequence_variant,intron_variant
	9	95282592	95282704	112	Chst2	CE,MRL,NZO,NZW	feature_truncation,3_prime_UTR_variant
	9	96742621	96742890	269	Pxylp1	AKR,BUB,RF,SMJ,TH	feature_truncation,5_prime_UTR_variant,intron_variant
	9	103066684	103066782	98	Srprb	129S1,AJ,AKR,BALB,BTBR,BUB,C3H,C57L,CBA,FVB,ILNJ2,MA/My,NOD,NOR,NZB,NZW,PJ,PL,RF,RH2,SEA,SJL,SMJ,SWR,TH	feature_truncation,3_prime_UTR_variant
	9	103227574	103227625	51	Topbp1	CE,SMJ	feature_truncation,3_prime_UTR_variant
	9	103924354	103924418	64	Uba5	MA/My	feature_truncation,3_prime_UTR_variant
	9	106322858	106322973	115	Abhd14a	129S1,AJ,AKR,BALB,BUB,C3H,C57L,CE,DBA1J,DBA2J,FVB,ILNJ2,MA/My,MRL,NOD,NOR,NZB,NZW,PL,RH2,SJL,SMJ,SWR,TH	feature_truncation,5_prime_UTR_variant,feature_truncation,5_prime_UTR_variant,intron_variant
	9	106757415	106757467	52	Dcaf1	129S1,AJ,AKR,BALB,BUB,C3H,C57L,CE,FVB,ILNJ2,MA/My,MRL,NOD,NOR,NZB,NZO,NZW,PL,RF,RH2,SJL,SMJ,SWR,TH	feature_truncation,3_prime_UTR_variant
	9	108280803	108280917	114	Iho1	CBA	feature_truncation,3_prime_UTR_variant
	9	110138005	110138171	166	Elp6	BTBR,CBA,FVB,NZW,SJL,SWR	feature_truncation,5_prime_UTR_variant,intron_variant
	9	110815512	110815698	186	Rtp3	129S1,AJ,AKR,BALB,BTBR,BUB,C3H,C57L,CBA,CE,DBA1J,DBA2J,FVB,ILNJ2,KK,MA/My,MRL,NOD,NOR,NZB,NZO,PJ,PL,RF,RH2,SEA,TH	feature_truncation,inframe_deletion,feature_truncation,coding_sequence_variant,intron_variant
	9	114811420	114811808	388	Rps27rt	129S1,AJ,AKR,BALB,BTBR,C3H,C57L,CE,FVB,ILNJ2,KK,MRL,NOD,NOR,NZB,NZO,NZW,PJ,PL,RF,RH2,SEA,SJL,SMJ,SWR,TH	transcript_ablation
	9	115869588	115870198	610	Gadl1	129S1,C57L,CE,NZB,NZO	stop_lost,feature_truncation,coding_sequence_variant,3_prime_UTR_variant,intron_variant
	9	121510106	121510157	51	Sec22c	129S1,AJ,AKR,B10D2,B10J,BALB,BTBR,BUB,C3H,C57L,C58J,CBA,CE,DBA1J,DBA2J,FVB,ILNJ2,KK,LP,MA/My,MRL,NOD,NOR,NZB,NZO,NZW,PJ,PL,RF,RH2,SEA,SJL,SMJ,SWR,TH	feature_truncation,3_prime_UTR_variant
	9	122986486	122986707	221	Clec3b	129S1,AJ,BALB,C3H,C57L,C58J,CE,FVB,MA/My,PJ,PL,SEA,SMJ	feature_truncation,3_prime_UTR_variant
	9	123620960	123621095	135	Fyco1	129S1,C57L,C58J,CE,MA/My,SMJ,TH	feature_truncation,3_prime_UTR_variant
	9	123680961	123681081	120	Fyco1	C58J,MA/My,SMJ,TH	feature_truncation,5_prime_UTR_variant
	9	123932413	123932996	583	Ccr5	129S1,C57L,C58J,CBA,CE,DBA1J,DBA2J,FVB,MA/My,NOD,NOR,SJL,SMJ,SWR	feature_truncation,3_prime_UTR_variant
	X	88452357	88452616	259	Dcaf8l	CE	feature_truncation,5_prime_UTR_variant,intron_variant
	X	99486056	99486199	143	Awat2	NZB,NZO	feature_truncation,5_prime_UTR_variant
	X	149431903	149431963	60	Tro	AJ,BALB,FVB,MA/My,MRL,NOD,NOR,NZB,NZW,RH2,SEA,SJL,SMJ,SWR	feature_truncation,inframe_deletion
	X	159258543	159258619	76	Adgrg2	BALB,MRL,NOD,NOR,SEA	feature_truncation,coding_sequence_variant,intron_variant
	X	162761874	162761942	68	Car5b	TH	feature_truncation,3_prime_UTR_variant
	X	164959996	164960217	221	Gemin8	129S1,AJ,AKR,BALB,BTBR,BUB,C3H,C57L,C58J,CBA,CE,DBA1J,DBA2J,FVB,ILNJ2,KK,MA/My,MRL,NOD,NOR,NZB,NZO,NZW,PJ,PL,RF,RH2,SEA,SJL,SMJ,SWR,TH	splice_donor_variant,splice_donor_5th_base_variant,5_prime_UTR_variant,intron_variant
	X	168772538	168772707	169	Mid1	129S1,BTBR,C3H,CE,DBA2J,FVB,ILNJ2,KK,MA/My,MRL,NZB,NZO,NZW,PJ,PL,RF,SEA,SMJ,SWR	feature_truncation,3_prime_UTR_variant
High impact large DELs in 35 classical inbred strains	1	31304335	31326680	22345	Gm6489	RF	feature_truncation,coding_sequence_variant,5_prime_UTR_variant
	1	58679924	58689654	9730	Flacc1	CE,SWR	stop_lost,feature_truncation,coding_sequence_variant,3_prime_UTR_variant,intron_variant
	1	58685740	58687490	1750	Flacc1	CBA,DBA1J,DBA2J,ILNJ2,MA/My,NZB,NZO,NZW	stop_lost,feature_truncation,coding_sequence_variant,3_prime_UTR_variant,intron_variant
	1	79693270	79700696	7426	Wdfy1	DBA2J	stop_lost,feature_truncation,coding_sequence_variant,3_prime_UTR_variant,intron_variant,feature_truncation,coding_sequence_variant,intron_variant
	1	79696043	79703491	7448	Wdfy1	C57L,PJ	stop_lost,feature_truncation,coding_sequence_variant,3_prime_UTR_variant,intron_variant,feature_truncation,coding_sequence_variant,intron_variant
	1	79698356	79705791	7435	Wdfy1	CBA	stop_lost,feature_truncation,coding_sequence_variant,3_prime_UTR_variant,intron_variant,feature_truncation,coding_sequence_variant,intron_variant
	1	79698614	79700632	2018	Wdfy1	FVB	feature_truncation,coding_sequence_variant,intron_variant
	1	85224521	85234100	9579	Sp140l2	MRL,PJ,PL	stop_lost,feature_truncation,coding_sequence_variant,3_prime_UTR_variant,intron_variant
	1	85500108	85508544	8436	Sp110	NOD	stop_lost,feature_truncation,coding_sequence_variant,3_prime_UTR_variant,intron_variant
	1	85516811	85517859	1048	Sp110	RF	feature_truncation,coding_sequence_variant,intron_variant
	1	85527137	85531478	4341	Sp140	CBA,MRL,SMJ	feature_truncation,coding_sequence_variant,5_prime_UTR_variant,intron_variant
	1	85651674	85653397	1723	A630001G21Rik	RF	feature_truncation,coding_sequence_variant,intron_variant
	1	88156516	88158359	1843	Mroh2a	DBA1J,DBA2J	feature_truncation,coding_sequence_variant,intron_variant
	1	90892310	90895296	2986	Rab17	AJ,BUB,C3H,CBA,CE,MA/My,MRL,PJ,RH2	feature_truncation,5_prime_UTR_variant,intron_variant
	1	92414945	92417170	2225	Or6b2b	PL	feature_truncation,3_prime_UTR_variant
	1	130740894	130747469	6575	Fcamr	SEA	stop_lost,feature_truncation,coding_sequence_variant,3_prime_UTR_variant,intron_variant
	1	151058084	151067891	9807	Gm47985	NZO,TH	transcript_ablation
	1	156292059	156298875	6816	Soat1	AKR	feature_truncation,coding_sequence_variant,5_prime_UTR_variant,intron_variant
	1	160841518	160843318	1800	Zbtb37	BALB,C58J,DBA1J,DBA2J,LP	feature_truncation,3_prime_UTR_variant
	1	162668101	162675212	7111	Fmo1	129S1,AJ,BALB,BTBR,BUB,C3H,C57L,C58J,CBA,CE,DBA1J,DBA2J,ILNJ2,KK,LP,MA/My,MRL,NZB,NZO,NZW,PJ,PL,RH2,SEA,SMJ,TH	stop_lost,feature_truncation,coding_sequence_variant,3_prime_UTR_variant,intron_variant
	1	170510268	170516315	6047	Olfml2b	ILNJ2	feature_truncation,3_prime_UTR_variant
	1	173745676	173748075	2399	Ifi203	AKR,BALB,BUB,C58J,CBA,CE,DBA1J,DBA2J,ILNJ2,NZB,NZO,PJ,RF,SEA,SJL,SWR	feature_truncation,3_prime_UTR_variant
	1	181983461	181999423	15962	Vmn1r1	AKR,CBA,DBA1J,DBA2J,FVB,KK,PL,RF,SWR	transcript_ablation,stop_lost,feature_truncation,coding_sequence_variant,5_prime_UTR_variant,3_prime_UTR_variant,intron_variant
	10	39849656	39853245	3589	Mfsd4b5	SJL	feature_truncation,coding_sequence_variant,intron_variant
	10	77606404	77617620	11216	Gm7138,Gm3238	TH	transcript_ablation
	10	77620397	77627052	6655	Gm7137	BUB	transcript_ablation
	10	103976218	103979898	3680	Gm21293	PL	feature_truncation,5_prime_UTR_variant,intron_variant
	10	118074185	118082776	8591	Cdc5lrt1	129S1,AJ,AKR,BALB,BTBR,C3H,C57L,C58J,CBA,CE,DBA1J,DBA2J,KK,MA/My,MRL,NOD,NOR,NZB,NZO,NZW,PJ,PL,RF,RH2,SEA,SJL,TH	transcript_ablation
	10	118164126	118187278	23152	Cdc5lrt9,Cdc5lrt6,Cdc5lrt8,Cdc5lrt7	NZB,SJL	transcript_ablation
	10	118169550	118181852	12302	Cdc5lrt8,Cdc5lrt7	129S1,DBA1J	transcript_ablation
	10	129074977	129077579	2602	Or6c5	BUB,C3H,CBA,CE,KK,RF,SMJ	feature_truncation,3_prime_UTR_variant
	10	129224680	129231985	7305	Or6c208	BUB,C3H,CBA,CE,KK,LP,NOD,NOR,RF,SMJ	feature_truncation,3_prime_UTR_variant
	10	129559439	129564211	4772	Or6c212	CE,RF	feature_truncation,5_prime_UTR_variant,intron_variant
	10	129798887	129801272	2385	Or10u4	KK,SMJ	feature_truncation,3_prime_UTR_variant
	10	130248103	130250013	1910	Vmn2r85	AKR,CE,MRL,RF,SJL,SMJ,SWR	feature_truncation,3_prime_UTR_variant
	11	34041269	34042413	1144	Lcp2,4930469K13Rik	ILNJ2,KK,MA/My,NOD,NZW,PL,RF	feature_truncation,3_prime_UTR_variant,stop_lost,feature_truncation,coding_sequence_variant,3_prime_UTR_variant,intron_variant
	11	46557281	46560322	3041	Timd2	129S1,AJ,BALB,BTBR,C3H,C57L,CBA,DBA1J,ILNJ2,KK,MRL,NZB,NZW,PL,RH2,SJL,SMJ	feature_truncation,3_prime_UTR_variant
	11	48716160	48717571	1411	Cdk2ap1rt,Trim7	CE,NZO,NZW,PJ,SEA	transcript_ablation,feature_truncation,5_prime_UTR_variant,intron_variant
	11	49336004	49343486	7482	Or2y16	AKR,B10D2,B10J,BUB,C58J,CE,KK,MA/My,NOR,NZB,NZO,NZW,PJ,RF,SEA,SWR,TH	feature_truncation,3_prime_UTR_variant
	11	58649769	58651709	1940	Or2ak4	AJ,BTBR,BUB,C3H,C57L,CBA,DBA1J,DBA2J,FVB,ILNJ2,KK,MA/My,MRL,NOR,NZB,NZO,NZW,PJ,SEA,SJL,SWR,TH	feature_truncation,3_prime_UTR_variant
	11	71034946	71037667	2721	Nlrp1a	129S1,BALB,BTBR,C3H,C57L,C58J,CBA,FVB,LP,MA/My,MRL,NZB,NZO,RH2,SWR	feature_truncation,5_prime_UTR_variant,intron_variant
	11	71058273	71086157	27884	Nlrp1b	KK,NZW	feature_truncation,coding_sequence_variant,intron_variant
	11	71091867	71118755	26888	Nlrp1b	C3H,PL	feature_truncation,coding_sequence_variant,intron_variant,feature_truncation,coding_sequence_variant,5_prime_UTR_variant,intron_variant
	11	71093037	71174694	81657	Nlrp1b	CBA	feature_truncation,coding_sequence_variant,5_prime_UTR_variant,intron_variant
	11	73675791	73679175	3384	Or1e30	AJ,NZO,NZW	transcript_ablation,stop_lost,feature_truncation,coding_sequence_variant,5_prime_UTR_variant,3_prime_UTR_variant,intron_variant
	11	95957709	95960790	3081	Atp5mc1	KK	feature_truncation,3_prime_UTR_variant
	11	99688712	99694195	5483	Gm11569	BALB,CBA,CE,MA/My,MRL,NZO,SEA	transcript_ablation
	11	99696077	99701435	5358	Krtap4-13	AKR,RF	transcript_ablation
	11	100222817	100230307	7490	Gast	MA/My	transcript_ablation
	11	108571632	108574270	2638	Cep112	BUB	feature_truncation,coding_sequence_variant,5_prime_UTR_variant,intron_variant
	11	114908101	114932941	24840	Cd300ld5,Cd300ld4	SJL	transcript_ablation
	11	116640381	116656483	16102	St6galnac1	AJ,BALB,C3H,C57L,CBA,DBA1J,DBA2J,MRL,SEA,TH	feature_truncation,3_prime_UTR_variant
	11	120653604	120655245	1641	Hmga1b	SJL	transcript_ablation
	12	44278085	44284684	6599	Pnpla8	AJ,AKR,BALB,BTBR,C3H,CBA,KK,PJ,PL,RF,RH2,SEA,SMJ,SWR	feature_truncation,5_prime_UTR_variant,intron_variant
	12	55287457	55300491	13034	Srp54c	CE	feature_truncation,coding_sequence_variant,intron_variant
	12	69790997	69793449	2452	Dmac2l	SWR	feature_truncation,3_prime_UTR_variant
	12	73357761	73362635	4874	Slc38a6	129S1,AJ,BALB,BTBR,BUB,C3H,C57L,C58J,CBA,CE,FVB,KK,MA/My,NOD,NOR,NZW,PJ,RH2,SEA,SJL,SMJ,SWR,TH	stop_lost,feature_truncation,coding_sequence_variant,3_prime_UTR_variant
	12	84689815	84691609	1794	Vrtn	PL,SJL	feature_truncation,5_prime_UTR_variant,intron_variant
	12	87669306	87671605	2299	Eif1ad6	NOD	feature_truncation,3_prime_UTR_variant
	12	87787027	87789326	2299	Eif1ad2	C57L	feature_truncation,3_prime_UTR_variant
	12	87880685	87885626	4941	Eif1ad14	CE,NOD,SWR	feature_truncation,3_prime_UTR_variant
	12	103407138	103415137	7999	Ifi27l2a	PJ,SEA	transcript_ablation
	12	103562465	103563694	1229	Ppp4r4	NZO	feature_truncation,coding_sequence_variant,intron_variant
	13	21679379	21681317	1938	AK157302	LP,PJ,SEA	transcript_ablation
	13	21698190	21699475	1285	Zkscan8	129S1,ILNJ2	feature_truncation,3_prime_UTR_variant
	13	21738733	21742278	3545	Or2b7	LP,PJ,SEA	transcript_ablation,stop_lost,feature_truncation,coding_sequence_variant,5_prime_UTR_variant,3_prime_UTR_variant,intron_variant
	13	21813982	21821080	7098	Or2b6	129S1,AJ,AKR,B10D2,B10J,BALB,BTBR,BUB,C3H,C57L,C58J,CBA,CE,DBA1J,DBA2J,FVB,ILNJ2,KK,LP,MA/My,MRL,NOD,NOR,NZB,PJ,PL,RF,RH2,SEA,SJL,SMJ,SWR,TH	feature_truncation,3_prime_UTR_variant
	13	21919800	21921069	1269	H4c11	LP,PJ,SEA	feature_truncation,3_prime_UTR_variant
	13	22270041	22273284	3243	Vmn1r188	129S1,AJ,B10D2,B10J,BALB,BUB,C3H,C58J,CBA,DBA1J,DBA2J,FVB,MA/My,MRL,NOD,NOR,PL,RH2,SJL,SMJ,SWR,TH	transcript_ablation,stop_lost,feature_truncation,coding_sequence_variant,5_prime_UTR_variant,3_prime_UTR_variant,intron_variant
	13	22516447	22519483	3036	Vmn1r197	BTBR,C57L,KK,LP,NZB,NZO,NZW	feature_truncation,3_prime_UTR_variant
	13	22808311	22809745	1434	Vmn1r206	BTBR,C57L,KK,LP,NZB,NZO,NZW,PJ,SEA	feature_truncation,5_prime_UTR_variant
	13	43540263	43547352	7089	Sirt5	MRL,PJ,SEA	stop_lost,feature_truncation,coding_sequence_variant,3_prime_UTR_variant,intron_variant
	13	62849226	62850473	1247	Platr25	FVB,PJ,SEA,SWR	stop_lost,feature_truncation,coding_sequence_variant,3_prime_UTR_variant,intron_variant
	13	62874305	62880780	6475	Platr25	129S1,AJ,BALB,BTBR,BUB,C57L,FVB,KK,MA/My,MRL,NOD,NOR,NZB,NZW,PJ,SEA,SMJ,SWR	feature_truncation,5_prime_UTR_variant,intron_variant
	13	67054010	67055581	1571	Ramacl	PJ,SEA	feature_truncation,5_prime_UTR_variant,intron_variant
	13	67419469	67427196	7727	Zfp458	SWR	feature_truncation,5_prime_UTR_variant,intron_variant
	13	67541178	67543435	2257	Zfp429	129S1,AKR,MRL,NZW,PL,RF	feature_truncation,coding_sequence_variant,intron_variant
	13	67588657	67589780	1123	Zfp874a	129S1,AJ,AKR,BALB,BTBR,BUB,C3H,C57L,C58J,CBA,CE,DBA1J,DBA2J,FVB,ILNJ2,KK,MRL,NOD,NOR,NZB,NZO,NZW,PJ,PL,RF,SEA,SJL,SMJ,SWR,TH	feature_truncation,3_prime_UTR_variant
	13	96215717	96217884	2167	Btf3l4b	129S1,AJ,BUB,CBA,DBA1J,DBA2J,SMJ	transcript_ablation
	13	97234707	97235850	1143	Prp2rt	129S1,AKR,C3H,C57L,CE,FVB,ILNJ2,KK,MRL,NZB,NZO,PL,SJL,SWR	transcript_ablation
	13	100486340	100557660	71320	Naip1	BTBR	stop_lost,feature_truncation,coding_sequence_variant,3_prime_UTR_variant,intron_variant
	13	113452593	113456924	4331	Cspg4b	MRL	feature_truncation,coding_sequence_variant,intron_variant
	13	120411491	120415738	4247	B020031M17Rik	NZW	feature_truncation,coding_sequence_variant,5_prime_UTR_variant,feature_truncation,coding_sequence_variant,5_prime_UTR_variant,intron_variant
	13	120635651	120748120	112469	Gm21762,AF067061,Gm21731	129S1	transcript_ablation
	14	11187752	11189046	1294	Gapdhrt	129S1,C3H,C57L,CBA,DBA1J,DBA2J,KK,MRL,NZW,PJ,PL	stop_lost,feature_truncation,coding_sequence_variant,5_prime_UTR_variant,3_prime_UTR_variant,intron_variant
	14	16736141	16750175	14034	Gm3373	129S1	feature_truncation,coding_sequence_variant,5_prime_UTR_variant,intron_variant
	14	18462888	18465895	3007	Gm3099	FVB,KK,MA/My,NOD,NOR,NZB,NZO,NZW,SJL,SMJ,SWR	stop_lost,feature_truncation,coding_sequence_variant,3_prime_UTR_variant,intron_variant
	14	18503785	18506828	3043	Gm3095	FVB,MA/My,NOD,NOR,SJL,SWR	feature_truncation,coding_sequence_variant,5_prime_UTR_variant,intron_variant
	14	19582823	19584297	1474	Gm2244	KK	stop_lost,feature_truncation,coding_sequence_variant,3_prime_UTR_variant,intron_variant
	14	40535381	40536584	1203	Sh2d4b	CBA,DBA1J,DBA2J,ILNJ2	feature_truncation,3_prime_UTR_variant
	14	41073567	41078154	4587	Gm5798	NZB	stop_lost,feature_truncation,coding_sequence_variant,3_prime_UTR_variant,intron_variant
	14	41881269	42209050	327781	Gm17026,Gm3573,Gm7995	MA/My	transcript_ablation
	14	42354691	42362885	8194	Gm8024	C57L,NZO,PJ,PL	feature_truncation,5_prime_UTR_variant,intron_variant
	14	42866512	42867966	1454	Gm10376	ILNJ2	stop_lost,feature_truncation,coding_sequence_variant,3_prime_UTR_variant
	14	96337827	96340615	2788	Klhl1	AJ,AKR,BALB,BTBR,BUB,C3H,CBA,CE,DBA1J,DBA2J,FVB,MRL,NOD,PJ,PL,RF,SEA,SJL,SMJ,SWR,TH	feature_truncation,3_prime_UTR_variant
	14	113552025	113554169	2144	Tpm3-rs7	FVB,SJL	stop_lost,feature_truncation,coding_sequence_variant,5_prime_UTR_variant,3_prime_UTR_variant
	15	9314182	9321393	7211	Ugt3a2	RF,SJL,TH	stop_lost,feature_truncation,coding_sequence_variant,3_prime_UTR_variant,intron_variant
	15	9315071	9322280	7209	Ugt3a2	BTBR,C57L,CBA,KK,LP,NOR,NZW,PJ,PL,SEA	feature_truncation,3_prime_UTR_variant
	15	36995803	36997602	1799	Zfp706	129S1,AJ,AKR,BUB,C57L,CE,FVB,LP,MA/My,MRL,NOD,NOR,PJ,RF,RH2,SJL,SMJ,SWR,TH	feature_truncation,3_prime_UTR_variant
	15	75981188	75988903	7715	Eppk1	BTBR	feature_truncation,coding_sequence_variant,intron_variant
	15	77464042	77486566	22524	Apol10b,Gm36245	MA/My	transcript_ablation,feature_truncation,coding_sequence_variant,5_prime_UTR_variant,intron_variant
	15	90520665	90527825	7160	Cpne8	AKR,BALB,BUB,DBA1J,DBA2J,MRL,NZW,PL,SJL	feature_truncation,3_prime_UTR_variant
	15	94419528	94421141	1613	Pus7l	BTBR	feature_truncation,3_prime_UTR_variant
	15	100226497	100245831	19334	Tmt1a3,Tmt1a	BUB,MA/My,SWR	transcript_ablation,feature_truncation,3_prime_UTR_variant
	15	100228159	100264668	36509	Tmt1a3,Tmt1a2,Higd1c	NOD	transcript_ablation,feature_truncation,coding_sequence_variant,5_prime_UTR_variant,intron_variant
	15	100232589	100275332	42743	Tmt1a3,Tmt1a2,Higd1c	C58J,KK,NOR,NZB,NZO,NZW,TH	transcript_ablation,feature_truncation,coding_sequence_variant,5_prime_UTR_variant,intron_variant
	15	100266044	100275331	9287	Higd1c	NOD,NOR,NZO	feature_truncation,coding_sequence_variant,intron_variant
	15	101535571	101554698	19127	Gm5414,Gm5478	KK,NZB,NZO,RF,TH	splice_acceptor_variant,splice_donor_variant,splice_donor_5th_base_variant,coding_sequence_variant,5_prime_UTR_variant,intron_variant,splice_acceptor_variant,splice_donor_variant,splice_donor_5th_base_variant,coding_sequence_variant,5_prime_UTR_variant,3_prime_UTR_variant,intron_variant,splice_acceptor_variant,splice_donor_variant,splice_donor_5th_base_variant,coding_sequence_variant,3_prime_UTR_…
	16	4573788	4574963	1175	Hmox2	AJ,BTBR,CE,FVB,NOD,NOR,SMJ,TH	feature_truncation,5_prime_UTR_variant
	16	4675678	4678510	2832	4930562C15Rik	AJ,BTBR,CE,FVB,NOD,NOR,SMJ,TH	feature_truncation,coding_sequence_variant,5_prime_UTR_variant,intron_variant
	16	45973324	45975448	2124	Ahcyl	129S1,C3H,C58J,CBA,CE,FVB,SJL,SWR,TH	transcript_ablation
	16	89862422	89866040	3618	Tiam1	DBA1J,DBA2J	feature_truncation,5_prime_UTR_variant,intron_variant
	17	6347859	6349361	1502	Tmem181a	SEA	feature_truncation,coding_sequence_variant,intron_variant
	17	13580338	13581449	1111	Tcp10c	129S1,AJ,AKR,B10D2,BALB,C3H,C57L,C58J,CBA,DBA1J,DBA2J,LP,NZO,RH2,SEA	feature_truncation,coding_sequence_variant,intron_variant
	17	15037908	15041020	3112	Wdr27	PL	feature_truncation,3_prime_UTR_variant,intron_variant
	17	18821788	18828341	6553	Vmn2r96	129S1,AJ,AKR,BALB,C57L,CE,DBA1J,DBA2J,FVB,ILNJ2,KK,MA/My,NZO,RH2,SEA	feature_truncation,3_prime_UTR_variant
	17	19611375	19612625	1250	Vmn2r99	129S1,AJ,AKR,BALB,C57L,CE,DBA1J,DBA2J,FVB,ILNJ2,KK,MA/My,NZO,RH2,SEA	feature_truncation,coding_sequence_variant,intron_variant
	17	19924820	19930804	5984	Vmn2r102	AKR,FVB,MA/My	feature_truncation,3_prime_UTR_variant
	17	24505657	24508795	3138	Abca17	BTBR	feature_truncation,coding_sequence_variant,intron_variant
	17	24509137	24514054	4917	Abca17	BTBR	feature_truncation,coding_sequence_variant,intron_variant
	17	32588390	32595491	7101	Wiz	129S1,AJ,AKR,B10D2,BALB,BUB,C3H,C57L,CBA,CE,DBA1J,DBA2J,FVB,ILNJ2,MA/My,MRL,NOD,NOR,NZB,NZO,NZW,PJ,PL,RF,RH2,SEA,SJL,SMJ,SWR,TH	feature_truncation,coding_sequence_variant,intron_variant
	17	33198118	33199861	1743	Zfp472	BUB,DBA1J,FVB,NOD,NOR,PL,SMJ,SWR	feature_truncation,3_prime_UTR_variant
	17	35536985	35565596	28611	H2-Q1,H2-Q2	TH	transcript_ablation
	17	36359906	36367019	7113	H2-T27	129S1,AJ,AKR,B10D2,BALB,BTBR,BUB,C3H,C57L,C58J,CBA,CE,DBA1J,DBA2J,FVB,ILNJ2,KK,LP,MA/My,MRL,NOD,NOR,NZB,NZO,NZW,PJ,PL,RF,RH2,SEA,SJL,SWR,TH	stop_lost,feature_truncation,coding_sequence_variant,3_prime_UTR_variant
	17	36967898	36995302	27404	H2-M1	AKR,C3H,CBA,CE,MA/My,MRL,RF	transcript_ablation
	17	39387032	39388986	1954	Esp23	PJ	feature_truncation,5_prime_UTR_variant,intron_variant
	17	40231761	40478211	246450	Esp38,Gm49835	129S1	transcript_ablation
	17	44445972	44454889	8917	Clic5	FVB,SWR	feature_truncation,coding_sequence_variant,intron_variant
	17	56814103	56824003	9900	Znrf4	SJL	transcript_ablation
	17	70274708	70276324	1616	Dlgap1	C3H,MRL	feature_truncation,5_prime_UTR_variant
	18	43605703	43610924	5221	Eif3j2	129S1,AJ,AKR,BTBR,BUB,C57L,CE,FVB,ILNJ2,KK,MA/My,MRL,NOD,NOR,NZB,PJ,PL,RF,RH2,SJL,SWR,TH	transcript_ablation
	18	48179700	48181479	1779	Eno1b	129S1,AJ,AKR,BUB,C57L,C58J,CE,FVB,ILNJ2,KK,LP,MA/My,MRL,NOD,NOR,NZB,NZO,NZW,PL,RF,RH2,SJL,SMJ,SWR,TH	stop_lost,feature_truncation,coding_sequence_variant,5_prime_UTR_variant,3_prime_UTR_variant,intron_variant,transcript_ablation
	18	49822380	49829499	7119	Dtwd2	C58J,KK,LP	feature_truncation,3_prime_UTR_variant
	18	87773570	87777505	3935	Bhmt1b	KK,TH	transcript_ablation
	19	11433992	11436262	2270	Ms4a4b	KK,LP,TH	feature_truncation,coding_sequence_variant,intron_variant
	19	12156202	12205503	49301	Or5an9,Or5bb10	AJ,PJ	transcript_ablation,feature_truncation,3_prime_UTR_variant
	19	20593514	20602695	9181	Aldh1a1	DBA1J	feature_truncation,coding_sequence_variant,intron_variant
	19	24852973	24854244	1271	Gm10053	AJ,AKR,BALB,BUB,C3H,C58J,CBA,CE,DBA1J,DBA2J,FVB,ILNJ2,KK,LP,MA/My,MRL,PJ,PL,RF,RH2,SEA,SJL,SWR,TH	transcript_ablation
	19	33489300	33492348	3048	Lipo4	FVB,NZW	feature_truncation,coding_sequence_variant,intron_variant
	19	52973976	52979378	5402	Xpnpep1	129S1,AJ,AKR,BALB,BTBR,BUB,C3H,C57L,CBA,CE,DBA1J,DBA2J,ILNJ2,KK,MA/My,MRL,NOD,NOR,NZB,NZO,NZW,PJ,PL,RF,RH2,SEA,SMJ,TH	feature_truncation,3_prime_UTR_variant
	19	61157208	61163676	6468	Mplkipl1	129S1,AJ,AKR,BALB,BTBR,C3H,C57L,CBA,DBA1J,DBA2J,FVB,KK,MA/My,MRL,NOD,NOR,NZB,NZW,PJ,PL,RF,SEA,SJL,SMJ,SWR,TH	feature_truncation,3_prime_UTR_variant
	2	3397298	3401214	3916	Olah	MA/My,NZO,NZW	feature_truncation,5_prime_UTR_variant,intron_variant
	2	11652968	11654570	1602	Il2ra	SJL	feature_truncation,3_prime_UTR_variant
	2	24083290	24089025	5735	Il36g	AJ,AKR,DBA2J,FVB,PL,RH2,SJL	feature_truncation,3_prime_UTR_variant
	2	26888304	26894330	6026	Adamts13	129S1,BUB,C57L,FVB,MA/My,NOD,NOR,RF,SMJ	stop_lost,feature_truncation,coding_sequence_variant,3_prime_UTR_variant
	2	49819282	49823487	4205	Lypd6b	C57L	feature_truncation,5_prime_UTR_variant,intron_variant
	2	83789414	83818979	29565	Cwc22rt7,Cwc22rt3,Cwc22rt5,Cwc22rt2,Cwc22rt4	NZO	transcript_ablation
	2	85183702	85201516	17814	Or5ak20	C58J,NZB,SJL,SWR	feature_truncation,coding_sequence_variant,5_prime_UTR_variant,feature_truncation,coding_sequence_variant,5_prime_UTR_variant,intron_variant
	2	85507681	85508744	1063	Or9g4	SJL,SWR	feature_truncation,5_prime_UTR_variant,intron_variant
	2	85848706	85853929	5223	Or5m3b	AJ,AKR,BALB,BUB,C3H,C57L,CBA,CE,DBA1J,DBA2J,ILNJ2,KK,MA/My,MRL,NOD,NOR,NZB,NZO,NZW,PJ,PL,RF,RH2,SEA,SMJ	feature_truncation,5_prime_UTR_variant,intron_variant
	2	86170085	86177170	7085	Or8k53	AJ,AKR,BALB,BUB,C3H,C57L,CBA,CE,DBA1J,DBA2J,FVB,KK,MA/My,MRL,NOD,NOR,NZB,NZO,NZW,PJ,PL,RF,RH2,SEA,SMJ	stop_lost,feature_truncation,coding_sequence_variant,3_prime_UTR_variant
	2	86217770	86245506	27736	Or8k25,Or8k24	FVB	transcript_ablation,feature_truncation,5_prime_UTR_variant,intron_variant
	2	87702904	87705569	2665	Or5w19	C58J,SWR	feature_truncation,3_prime_UTR_variant
	2	89997115	90079547	82432	Or4x15	BUB,C58J,ILNJ2,KK,PL,SJL,SWR	transcript_ablation
	2	90003559	90073065	69506	Or4x15	129S1,AJ,AKR,BALB,BTBR,C3H,C57L,CBA,CE,DBA1J,DBA2J,FVB,NOD,NOR,NZO,PJ,RH2	transcript_ablation
	2	122254711	122258831	4120	Slc28a2	129S1,AJ,AKR,BALB,BTBR,BUB,C3H,C57L,C58J,CBA,CE,DBA1J,DBA2J,FVB,ILNJ2,MA/My,NOD,NZB,NZO,NZW,PJ,PL,RF,RH2,SEA,SJL,SMJ,SWR,TH	feature_truncation,5_prime_UTR_variant,intron_variant
	2	122350748	122352139	1391	Slc28a2b	129S1,AJ,AKR,BALB,BTBR,BUB,C3H,C57L,C58J,CBA,CE,DBA1J,DBA2J,FVB,ILNJ2,MA/My,NOD,NZB,NZO,NZW,PJ,PL,RF,RH2,SEA,SJL,SMJ,SWR,TH	feature_truncation,coding_sequence_variant,intron_variant
	2	130249325	130250574	1249	Tmem239	BALB,DBA1J,PL,SEA	feature_truncation,3_prime_UTR_variant
	2	150936711	150944533	7822	Gm14147	NOD,NZB,NZW,RF	feature_truncation,coding_sequence_variant,5_prime_UTR_variant,intron_variant
	2	156198472	156205526	7054	Cnbd2	129S1,BALB,C3H,C57L,CBA,CE,FVB,MA/My,NOD,NZO,NZW,PL,SEA,SJL,SMJ,SWR,TH	stop_lost,feature_truncation,coding_sequence_variant,3_prime_UTR_variant
	2	181645559	181649985	4426	Gm14496	BUB,CE,PJ,RF	feature_truncation,3_prime_UTR_variant
	3	10151563	10154671	3108	Myef2l	129S1,AJ,AKR,BALB,BTBR,C3H,C57L,C58J,CBA,DBA1J,FVB,ILNJ2,KK,LP,MRL,NZB,NZO,NZW,PJ,PL,RF,SEA,SJL,SWR	feature_truncation,coding_sequence_variant,5_prime_UTR_variant
	3	15567466	15570916	3450	Sirpb1b	AJ,BALB,BUB,C3H,CBA,FVB,PL,SJL,SWR,TH	stop_lost,feature_truncation,coding_sequence_variant,3_prime_UTR_variant,intron_variant
	3	15882313	15885531	3218	Sirpb1c	CE,DBA2J,LP	feature_truncation,3_prime_UTR_variant
	3	51147383	51152723	5340	Noct	129S1,BTBR,BUB,C3H,C57L,C58J,CBA,CE,FVB,LP,NZB,NZW,SJL,SMJ,SWR,TH	feature_truncation,5_prime_UTR_variant
	3	88280795	88286515	5720	Bglap2	RF	transcript_ablation
	3	91935247	91938771	3524	Pglyrp3	NOD,NOR	feature_truncation,coding_sequence_variant,intron_variant
	3	93111394	93113038	1644	Flg2	AJ,BALB,C3H,CBA,MA/My,NZB,NZO,RH2	feature_truncation,inframe_deletion
	3	93123742	93125146	1404	Flg2	BALB,MA/My,NZB,NZO,RH2	feature_truncation,inframe_deletion
	3	93124241	93125872	1631	Flg2	KK	frameshift_variant,feature_truncation
	3	93187612	93189850	2238	Flg	C58J,LP,RF	transcript_ablation,stop_lost,feature_truncation,coding_sequence_variant,3_prime_UTR_variant
	3	93189614	93191090	1476	Flg	SMJ	transcript_ablation
	3	93196332	93199355	3023	Flg	CBA	transcript_ablation
	3	93234278	93235321	1043	Hrnr	ILNJ2,PJ,PL,SEA,TH	frameshift_variant,feature_truncation
	3	103551238	103553386	2148	Atg4a-ps,Syt6	129S1,AKR,BUB,C57L,C58J,CE,FVB,ILNJ2,KK,LP,PJ,RF,SEA,SJL,SWR,TH	transcript_ablation,stop_lost,feature_truncation,coding_sequence_variant,3_prime_UTR_variant,intron_variant
	3	131273078	131274456	1378	Papss1	AKR,BUB,C3H,C58J,CE,DBA1J,DBA2J,FVB,KK,LP,MA/My,NOD,NOR,NZB,NZO,NZW,PJ,PL,RF,SEA,SJL,SMJ,SWR,TH	feature_truncation,5_prime_UTR_variant,intron_variant
	3	152028773	152037820	9047	Miga1	129S1,AJ,BALB,BTBR,C3H,C57L,CBA,CE,DBA1J,ILNJ2,KK,MRL,PL,RH2,SEA,SMJ	feature_truncation,3_prime_UTR_variant
	3	157351195	157353621	2426	Ptger3	RF	feature_truncation,3_prime_UTR_variant
	4	3994609	3997118	2509	Sdr16c5	129S1,BALB,BTBR,C3H,C57L,CBA,CE,DBA1J,DBA2J,MRL,NZB,NZO,PL,RH2,SEA	stop_lost,feature_truncation,coding_sequence_variant,3_prime_UTR_variant,intron_variant
	4	60218186	60221626	3440	Mup8	129S1,AJ,AKR,BALB,C3H,C57L,CBA,CE,DBA1J,DBA2J,FVB,ILNJ2,MA/My,MRL,NOD,NOR,NZB,NZO,NZW,RF,RH2,SEA,SJL,SWR	stop_lost,feature_truncation,coding_sequence_variant,3_prime_UTR_variant,intron_variant
	4	61433395	61436814	3419	Mup16	129S1,BALB,C3H,C57L,CBA,DBA1J,DBA2J,FVB,MA/My,NOD,NOR,NZO,NZW,RF,RH2,SEA,SJL,SWR	stop_lost,feature_truncation,coding_sequence_variant,3_prime_UTR_variant,intron_variant
	4	88708973	88711909	2936	Gm13278	AJ	transcript_ablation
	4	101832107	101838549	6442	Gm12790	AJ,AKR,BALB,BUB,C3H,C58J,CBA,CE,KK,LP,MA/My,MRL,NZB,NZO,NZW,PJ,PL,RF,SEA,SJL,SMJ	feature_truncation,5_prime_UTR_variant,intron_variant
	4	106588722	106599282	10560	Fam151a	PL	feature_truncation,coding_sequence_variant,5_prime_UTR_variant,intron_variant
	4	112401341	112468388	67047	Skint2	AKR,SMJ,SWR	feature_truncation,5_prime_UTR_variant,intron_variant
	4	112998167	113069759	71592	Skint6	LP	feature_truncation,coding_sequence_variant,intron_variant
	4	113016893	113031363	14470	Skint6	BALB,BUB,NOR,SEA,SJL,TH	feature_truncation,coding_sequence_variant,intron_variant
	4	113364578	113392236	27658	Skint5	AJ	feature_truncation,coding_sequence_variant,intron_variant
	4	113403579	113410500	6921	Skint5	AKR,C57L,DBA1J,DBA2J,LP,MRL,TH	feature_truncation,coding_sequence_variant,intron_variant
	4	113704823	113711685	6862	Skint5	129S1,AJ,AKR,BTBR,C57L,DBA1J,DBA2J,FVB,LP,MRL,SWR	feature_truncation,coding_sequence_variant,intron_variant
	4	141161788	141163788	2000	Srarp	TH	feature_truncation,coding_sequence_variant,5_prime_UTR_variant,intron_variant
	4	143574797	143588157	13360	Pramel27	BUB,CE,DBA2J,KK,MA/My,NZB,NZW,PL,RF,SMJ,SWR,TH	stop_lost,feature_truncation,coding_sequence_variant,3_prime_UTR_variant,intron_variant
	4	143668501	143683902	15401	Pramel16	CE,SWR	transcript_ablation
	4	143881566	143898718	17152	Oog3	AKR,C3H,CBA	transcript_ablation
	4	145265575	145268487	2912	Zfp990	PJ,SEA	feature_truncation,3_prime_UTR_variant
	4	146926154	146976189	50035	Gm21411	C57L	stop_lost,feature_truncation,coding_sequence_variant,3_prime_UTR_variant
	4	147954746	147956088	1342	Fv1	129S1,AKR,BTBR,BUB,C3H,C57L,C58J,CBA,CE,DBA1J,DBA2J,KK,LP,MA/My,MRL,NOD,NZB,NZO,NZW,PJ,PL,RF,SEA,SJL,SWR,TH	stop_lost,feature_truncation,coding_sequence_variant,3_prime_UTR_variant
	5	15857413	15862680	5267	4930572O03Rik	MA/My	stop_lost,feature_truncation,coding_sequence_variant,5_prime_UTR_variant,3_prime_UTR_variant,intron_variant
	5	26141225	26153250	12025	Gm21663	AJ,AKR,B10D2,B10J,BALB,C3H,CBA,DBA1J,DBA2J,FVB,ILNJ2,MA/My,MRL,NZB,NZO,PJ,RF,SJL,TH	stop_lost,feature_truncation,coding_sequence_variant,5_prime_UTR_variant,3_prime_UTR_variant,intron_variant
	5	26146974	26159011	12037	Gm21671,Gm21663	BUB,C58J,LP,NOR	stop_lost,feature_truncation,coding_sequence_variant,3_prime_UTR_variant,intron_variant,feature_truncation,coding_sequence_variant,5_prime_UTR_variant,intron_variant
	5	26148326	26153283	4957	Gm21671	129S1,BTBR,CE,NZW	feature_truncation,3_prime_UTR_variant
	5	26153438	26154461	1023	Gm21671	BTBR	feature_truncation,3_prime_UTR_variant
	5	26166046	26182146	16100	Gm21680	129S1,BTBR,C57L,CE,NZW	transcript_ablation
	5	26311481	26327539	16058	Gm10220	BTBR,NZW	transcript_ablation
	5	26320634	26326624	5990	Gm10220	KK	stop_lost,feature_truncation,coding_sequence_variant,5_prime_UTR_variant,3_prime_UTR_variant,intron_variant
	5	44069651	44071575	1924	Cd38,Ppihl	PJ,PL	feature_truncation,3_prime_UTR_variant,transcript_ablation
	5	87569388	87573834	4446	Ugt2b38	129S1,C57L,SMJ	feature_truncation,coding_sequence_variant,5_prime_UTR_variant,intron_variant
	5	92707354	92711152	3798	Fam47e	DBA2J	feature_truncation,coding_sequence_variant,intron_variant
	5	109293847	109300849	7002	Vmn2r13	129S1,AKR,BUB,C3H,C57L,CBA,FVB,KK,MA/My,NOD,NOR,NZB,NZO,NZW,PJ,PL,RF,SJL,SWR,TH	feature_truncation,3_prime_UTR_variant
	5	137836131	137869140	33009	Pilrb1,Pilrb2	BUB,RF	transcript_ablation,stop_lost,feature_truncation,coding_sequence_variant,3_prime_UTR_variant,intron_variant
	5	145280983	145285149	4166	Cyp3a57	TH	feature_truncation,coding_sequence_variant,5_prime_UTR_variant,intron_variant
	5	146418233	146427634	9401	Gm6408	TH	transcript_ablation
	6	3388053	3420796	32743	Samd9l	SEA	feature_truncation,5_prime_UTR_variant,intron_variant
	6	65093219	65094389	1170	Hpgds	KK	feature_truncation,3_prime_UTR_variant
	6	71287151	71289038	1887	Smyd1	AKR,C3H,C58J,CBA,DBA1J,DBA2J,KK,MA/My,MRL,NOD,NOR,PL,RF,SMJ	feature_truncation,3_prime_UTR_variant
	6	76469330	76476656	7326	Rnf26rt	KK,PJ	transcript_ablation
	6	102549922	102557101	7179	Cntn3	BUB,C58J,LP,NOD,NOR,NZB,NZO,NZW,SWR	feature_truncation,5_prime_UTR_variant,intron_variant
	6	112335959	112337523	1564	Ssu2	SWR	stop_lost,feature_truncation,coding_sequence_variant,3_prime_UTR_variant,intron_variant
	6	123044870	123046268	1398	Clec4b1	PJ,SMJ,SWR	feature_truncation,coding_sequence_variant,intron_variant
	6	129574505	129576889	2384	Klrd1	DBA2J	stop_lost,feature_truncation,coding_sequence_variant,3_prime_UTR_variant,intron_variant
	6	129716471	129718157	1686	Klri2	129S1,SMJ	feature_truncation,coding_sequence_variant,5_prime_UTR_variant,intron_variant
	6	129738259	129744140	5881	Klrh1	129S1,C58J,KK,NOD,NOR,NZB,NZW,SMJ,SWR	stop_lost,feature_truncation,coding_sequence_variant,3_prime_UTR_variant,intron_variant,feature_truncation,3_prime_UTR_variant
	6	132221716	132368953	147237	Prb1b,Prb1c	NZO	transcript_ablation
	6	142103592	142107519	3927	Slco1a6	PJ	feature_truncation,coding_sequence_variant,5_prime_UTR_variant,intron_variant
	7	5224666	5230251	5585	Vmn1r57	BUB,CE,MRL,NZO,SMJ,SWR,TH	feature_truncation,3_prime_UTR_variant
	7	5523289	5552569	29280	Vmn1r60	BUB,NZO,SWR,TH	transcript_ablation
	7	9028486	9033280	4794	Vmn2r39	129S1,BTBR	feature_truncation,coding_sequence_variant,intron_variant
	7	11611459	11612691	1232	Vmn1r75	AKR,FVB,MRL,NOD,NOR,RH2	feature_truncation,5_prime_UTR_variant,intron_variant
	7	11663538	11667578	4040	Vmn1r76	SWR	transcript_ablation,stop_lost,feature_truncation,coding_sequence_variant,5_prime_UTR_variant,3_prime_UTR_variant,intron_variant
	7	12837099	12838577	1478	Vmn1r86	NZO	feature_truncation,5_prime_UTR_variant,intron_variant
	7	21086069	21098918	12849	Vmn1r129	ILNJ2,MRL,PL	transcript_ablation
	7	23194111	23203075	8964	Vmn1r167	129S1,BTBR,BUB,C3H,C57L,CBA,NOD,NOR,NZB,NZW,SJL	feature_truncation,3_prime_UTR_variant
	7	24277585	24283556	5971	Zfp575	BUB,C3H,CBA,CE,NOD,NOR,SJL	feature_truncation,3_prime_UTR_variant
	7	25688012	25897736	209724	Cyp2b13,Cyp2b9	129S1,BTBR,C57L	transcript_ablation,feature_truncation,coding_sequence_variant,5_prime_UTR_variant,intron_variant
	7	27387653	27389195	1542	Zfp607b	KK,NZO	feature_truncation,5_prime_UTR_variant,intron_variant
	7	42537169	42547477	10308	Vmn2r63	DBA1J,DBA2J,ILNJ2,NZW,PJ	feature_truncation,3_prime_UTR_variant
	7	46835720	46838404	2684	Mrgpra6	C57L,CE,ILNJ2,NZW,PJ,RF,SJL	feature_truncation,coding_sequence_variant,intron_variant
	7	47063585	47103412	39827	Mrgpra2a	C57L,FVB,NOR	transcript_ablation
	7	47215078	47243884	28806	Mrgpra3	CE,ILNJ2,NZW,PJ	stop_lost,feature_truncation,coding_sequence_variant,3_prime_UTR_variant,intron_variant
	7	79993836	79995220	1384	Hddc3	129S1,AJ,AKR,BALB,BTBR,BUB,C3H,C57L,CBA,CE,DBA1J,DBA2J,FVB,ILNJ2,KK,MA/My,MRL,NOD,NOR,NZB,NZO,NZW,PJ,PL,RF,RH2,SEA,SJL,SMJ,SWR,TH	stop_lost,feature_truncation,coding_sequence_variant,3_prime_UTR_variant,intron_variant
	7	85036649	85043084	6435	Vmn2r69	129S1,AJ,AKR,BALB,BTBR,BUB,C3H,C57L,CBA,DBA1J,DBA2J,FVB,ILNJ2,KK,MA/My,MRL,NOD,NOR,NZB,NZO,NZW,PJ,PL,RF,RH2,SEA,SJL,SMJ,SWR,TH	feature_truncation,3_prime_UTR_variant
	7	97858997	97860488	1491	Acer3	C3H,CBA,DBA1J,DBA2J,ILNJ2,PJ,SEA	feature_truncation,3_prime_UTR_variant
	7	101206786	101229154	22368	Art2b	BTBR,C57L,KK,MA/My,NZW	stop_lost,feature_truncation,coding_sequence_variant,3_prime_UTR_variant,intron_variant
	7	103198912	103200102	1190	Or51ab3	129S1,AJ,AKR,BALB,BTBR,BUB,C3H,C57L,CBA,DBA1J,DBA2J,FVB,ILNJ2,MA/My,MRL,NZB,NZO,NZW,PJ,PL,RF,RH2,SEA,SMJ,TH	feature_truncation,5_prime_UTR_variant
	7	103314791	103316670	1879	Or51v8	129S1,AJ,AKR,BALB,BTBR,BUB,C3H,C57L,CBA,DBA1J,DBA2J,FVB,ILNJ2,MRL,NZB,NZW,PJ,PL,RF,RH2,SEA,TH	feature_truncation,3_prime_UTR_variant
	7	103657752	103660760	3008	Or51k1	KK,NOD,SJL,SMJ,SWR,TH	feature_truncation,3_prime_UTR_variant
	7	103705421	103706676	1255	Or51a42	SJL,SWR,TH	feature_truncation,3_prime_UTR_variant
	7	103916051	103949854	33803	Trim5,Trim12a	NZW,SJL	feature_truncation,coding_sequence_variant,5_prime_UTR_variant,intron_variant,feature_truncation,3_prime_UTR_variant,intron_variant
	7	104105961	104153641	47680	Trim30d,Trim30a	CE	stop_lost,feature_truncation,coding_sequence_variant,5_prime_UTR_variant,3_prime_UTR_variant,intron_variant,feature_truncation,5_prime_UTR_variant,intron_variant
	7	105589360	105805589	216229	Gvin1,Gvin2	SMJ,SWR	stop_lost,feature_truncation,coding_sequence_variant,5_prime_UTR_variant,3_prime_UTR_variant,intron_variant,feature_truncation,5_prime_UTR_variant,intron_variant
	7	106519056	106522231	3175	Or2d3c	129S1,AJ,AKR,BALB,BTBR,C3H,C57L,CBA,CE,DBA1J,DBA2J,ILNJ2,KK,MRL,NOD,NZB,NZO,NZW,PJ,PL,RF,RH2,SEA,SMJ,SWR	feature_truncation,3_prime_UTR_variant
	7	106717743	106726092	8349	Or2d2	BALB,NZB,NZO	feature_truncation,3_prime_UTR_variant
	7	107357231	107358831	1600	Cyb5r2	KK	feature_truncation,5_prime_UTR_variant
	7	107436245	107458637	22392	Or5p51	CE	transcript_ablation
	7	107765252	107775239	9987	Or5p62	NOD,SMJ,SWR	transcript_ablation
	7	127331135	127337587	6452	Ctf2	AJ,TH	feature_truncation,5_prime_UTR_variant,intron_variant
	7	135193862	135196479	2617	Ptpre	BALB,SEA	feature_truncation,coding_sequence_variant,5_prime_UTR_variant,intron_variant
	7	140194139	140200732	6593	Or13a18	NZW,PJ	feature_truncation,3_prime_UTR_variant
	7	140273044	140276112	3068	Or13a17	NZW,PJ	feature_truncation,3_prime_UTR_variant
	7	141224174	141225499	1325	Muc6	NZW	frameshift_variant,feature_truncation
	7	141224929	141226464	1535	Muc6	ILNJ2	frameshift_variant,feature_truncation
	8	3995958	4002932	6974	Cd209c	129S1,NZB,NZO,NZW	feature_truncation,5_prime_UTR_variant
	8	21171157	21179109	7952	Potefam3b	MA/My	feature_truncation,coding_sequence_variant,intron_variant
	8	21748107	22122931	374824	Defa26,Defa37,Defa32,Defa20,Defa36,Defa28,Defa29,Defa5,Defa3,Defa43,Defa42,Defa33,Defa27,Defa2	BTBR,NOR,NZB,NZW	transcript_ablation
	8	21796427	22037852	241425	Defa32,Defa20,Defa36,Defa29,Defa42,Defa33,Defa27,Defa2	NZB	transcript_ablation
	8	21888729	21921018	32289	Defa36	BUB,CBA,DBA1J,DBA2J,FVB,MRL,NOR,PL,RH2	transcript_ablation
	8	21925976	22037852	111876	Defa32,Defa20,Defa42	DBA1J,NOR,RH2,SWR,TH	transcript_ablation
	8	22003546	22023356	19810	Defa32	C3H	transcript_ablation
	8	22071558	22077184	5626	Defa28	C57L,PJ	transcript_ablation
	8	43981634	44021497	39863	Adam26a	NZB,NZO,NZW	stop_lost,feature_truncation,coding_sequence_variant,3_prime_UTR_variant
	8	72870306	72871835	1529	Or1ab2	C58J,PJ,SEA	feature_truncation,3_prime_UTR_variant
	8	73057910	73059159	1249	Hmgn2-ps	129S1,AKR,BALB,BUB,C3H,C57L,C58J,CBA,CE,DBA1J,DBA2J,FVB,ILNJ2,KK,MA/My,MRL,NZB,NZO,NZW,PJ,PL,RF,SEA,SJL,SMJ,SWR,TH	transcript_ablation
	8	105579697	105613844	34147	Ces2c	KK	stop_lost,feature_truncation,coding_sequence_variant,3_prime_UTR_variant,intron_variant
	8	117747892	117749935	2043	Pkd1l2	SWR	feature_truncation,coding_sequence_variant,intron_variant
	9	8628262	8633605	5343	Trpc6	129S1,AKR,BTBR,C57L,MRL,NZB,NZW,PL,RF	feature_truncation,3_prime_UTR_variant
	9	14540233	14559307	19074	Amotl1	NZO	feature_truncation,coding_sequence_variant,5_prime_UTR_variant,intron_variant
	9	37764761	37766052	1291	Or8b9	CBA,CE,MRL	feature_truncation,5_prime_UTR_variant,intron_variant
	9	38024168	38054263	30095	Or8b40,Or8b41	KK,NZB,NZW,PJ,SEA	transcript_ablation,feature_truncation,5_prime_UTR_variant,intron_variant
	9	38090878	38106922	16044	Or8c13	MA/My	transcript_ablation
	9	38411089	38417577	6488	Or8b44	129S1,AJ,AKR,BALB,BTBR,BUB,C3H,CBA,CE,DBA1J,DBA2J,FVB,ILNJ2,KK,MA/My,MRL,NOD,NOR,NZB,NZW,PJ,PL,RF,RH2,SEA,SJL,SMJ,SWR,TH	feature_truncation,3_prime_UTR_variant
	9	38582877	38585657	2780	Or8b3b	CBA,PL,SJL	transcript_ablation,stop_lost,feature_truncation,coding_sequence_variant,5_prime_UTR_variant,3_prime_UTR_variant,intron_variant
	9	39295852	39361330	65478	Or8g33,Or8g32	SJL	transcript_ablation
	9	39300641	39365213	64572	Or8g33,Or8g32	MRL	transcript_ablation,stop_lost,feature_truncation,coding_sequence_variant,5_prime_UTR_variant,3_prime_UTR_variant,intron_variant
	9	50963962	50966735	2773	Layn	129S1,C57L	stop_lost,feature_truncation,coding_sequence_variant,3_prime_UTR_variant,intron_variant
	9	57315270	57316753	1483	Ppcdc	129S1,C57L,CBA	stop_lost,feature_truncation,coding_sequence_variant,3_prime_UTR_variant,intron_variant
	9	83824595	83831922	7327	Bckdhb	129S1,AJ,AKR,BALB,BTBR,BUB,C3H,C57L,C58J,CBA,CE,DBA1J,DBA2J,FVB,ILNJ2,KK,LP,MRL,NOD,NOR,NZB,NZO,NZW,PJ,PL,RF,RH2,SEA,SJL,SMJ,SWR,TH	feature_truncation,5_prime_UTR_variant,intron_variant
	9	103330317	103336614	6297	Bfsp2	129S1,CBA,FVB,NZB,NZW	feature_truncation,coding_sequence_variant,intron_variant
	9	105286553	105288170	1617	Atp2c1	129S1,AJ,AKR,BALB,BTBR,BUB,C3H,C57L,CBA,CE,DBA1J,DBA2J,FVB,ILNJ2,KK,MRL,NOD,NOR,NZB,NZO,NZW,PJ,PL,RF,RH2,SEA,SJL,SMJ,SWR,TH	feature_truncation,3_prime_UTR_variant
	X	67864689	67868938	4249	Styx-ps	AJ,BALB,BUB,C3H,C58J,ILNJ2,LP,MRL,NOD,NOR,NZB,NZO,NZW,PJ,PL,RH2,SEA,SJL,TH	transcript_ablation
	X	146235555	146236864	1309	Vmn1r239-ps	NZB	transcript_ablation
	X	146955392	146965040	9648	Gm15107	FVB,MRL,NOD	feature_truncation,coding_sequence_variant,5_prime_UTR_variant,intron_variant
	X	147636439	147640761	4322	Luzp4	NZB	feature_truncation,coding_sequence_variant,5_prime_UTR_variant,intron_variant
	X	160006956	160011172	4216	Scml2	MRL	feature_truncation,coding_sequence_variant,intron_variant
High impact small DELs in all 39 inbred strains	1	4851851	4851919	68	Mrpl15	C3H,CAST,CBA,MRL,RF,SPRET,WSB	feature_truncation,3_prime_UTR_variant
	1	4980086	4980142	56	Rgs20	SPRET	feature_truncation,3_prime_UTR_variant
	1	9990991	9991192	201	Mcmdc2	SPRET	stop_lost,feature_truncation,coding_sequence_variant,3_prime_UTR_variant,intron_variant,feature_truncation,3_prime_UTR_variant
	1	10011298	10011481	183	Mcmdc2	SPRET	feature_truncation,3_prime_UTR_variant
	1	11369858	11369980	122	Prex2	SPRET	feature_truncation,3_prime_UTR_variant
	1	11669125	11669192	67	A830018L16Rik	SPRET	feature_truncation,3_prime_UTR_variant
	1	13721098	13721166	68	Lactb2	AJ,AKR,BALB,C3H,CAST,CBA,DBA1J,DBA2J,FVB,ILNJ2,KK,LP,MRL,NOD,NZB,RF,RH2,SEA,SJL,SMJ,SPRET,WSB	feature_truncation,coding_sequence_variant,intron_variant
	1	15788129	15788181	52	Kcnb2	MOLF	feature_truncation,3_prime_UTR_variant
	1	24247155	24247255	100	Col9a1	SPRET	splice_acceptor_variant,coding_sequence_variant,intron_variant
	1	32284559	32284611	52	Khdrbs2	SPRET	feature_truncation,3_prime_UTR_variant
	1	32583596	32583769	173	Semp2l1	SPRET	feature_truncation,3_prime_UTR_variant
	1	34175229	34175547	318	Dst	CAST	feature_truncation,3_prime_UTR_variant
	1	34484669	34484738	69	Imp4	RF	feature_truncation,3_prime_UTR_variant
	1	34487468	34487532	64	Imp4	CAST	feature_truncation,3_prime_UTR_variant
	1	37458653	37458747	94	Coa5	SPRET	feature_truncation,3_prime_UTR_variant
	1	37664302	37664375	73	Cracdl	AJ,B10J,C3H,CE,MA/My,MOLF,MRL,NOD,SJL,SPRET,WSB	frameshift_variant,feature_truncation
	1	38833129	38833189	60	Lonrf2	129S1,AJ,AKR,BTBR,BUB,C3H,C57L,CBA,CE,DBA1J,DBA2J,ILNJ2,KK,MRL,NOD,NOR,NZB,NZW,PJ,PL,RH2,SJL,SMJ,TH	feature_truncation,3_prime_UTR_variant
	1	38906385	38906580	195	Chst10	MOLF	feature_truncation,3_prime_UTR_variant
	1	39591037	39591249	212	Rnf149	SPRET	feature_truncation,3_prime_UTR_variant
	1	52697296	52697354	58	Mfsd6	C58J	feature_truncation,3_prime_UTR_variant
	1	52828264	52828422	158	Inpp1	SPRET	feature_truncation,3_prime_UTR_variant
	1	54435782	54436128	346	Gtf3c3	CAST,MOLF,SPRET	feature_truncation,3_prime_UTR_variant
	1	58484558	58484613	55	Ppil3,Nif3l1	MOLF,SPRET	feature_truncation,5_prime_UTR_variant
	1	58796296	58796495	199	Cflar	SPRET	feature_truncation,3_prime_UTR_variant
	1	59045610	59045661	51	C2cd6	MA/My	feature_truncation,inframe_deletion
	1	59391564	59391775	211	Cdk15	CAST,SPRET	feature_truncation,3_prime_UTR_variant
	1	59754392	59754594	202	Nop58	SPRET	feature_truncation,3_prime_UTR_variant
	1	59756069	59756169	100	Nop58	CE,LP	feature_truncation,3_prime_UTR_variant
	1	60023658	60023710	52	Fam117b	CE,LP,MOLF	feature_truncation,3_prime_UTR_variant
	1	60113780	60113977	197	Wdr12	CAST,SPRET	feature_truncation,3_prime_UTR_variant
	1	66692401	66692487	86	Unc80	SPRET	feature_truncation,coding_sequence_variant,intron_variant
	1	71068087	71068370	283	Bard1	SPRET	feature_truncation,3_prime_UTR_variant
	1	74199029	74199222	193	Cxcr2	129S1,AJ,BTBR,C3H,C57L,CAST,CBA,MOLF,MRL,NOD,NZB,NZO,PJ,RH2,SEA,SMJ,SPRET,SWR,WSB	feature_truncation,3_prime_UTR_variant
	1	75285758	75285839	81	Dnpep	SPRET	feature_truncation,3_prime_UTR_variant
	1	78648418	78648480	62	Utp14b	CAST,LP	feature_truncation,3_prime_UTR_variant
	1	79584844	79585161	317	Ap1s3	129S1,AJ,BALB,BTBR,BUB,C3H,C57L,C58J,CAST,CBA,CE,DBA1J,DBA2J,FVB,ILNJ2,LP,MOLF,MRL,NOD,NZB,NZO,PJ,RF,RH2,SEA,SJL,SMJ,SPRET,SWR,TH,WSB	feature_truncation,3_prime_UTR_variant
	1	79772438	79772518	80	Serpine2	SPRET	feature_truncation,3_prime_UTR_variant
	1	82938077	82938140	63	Gm47955	CAST,MOLF,PJ,RF,SMJ,SPRET	feature_truncation,inframe_deletion
	1	82978485	82978553	68	Gm47959	AKR,BUB,CAST,CBA,MOLF,MRL,NOD,PJ,PL,RF,SMJ,SPRET,WSB	frameshift_variant,feature_truncation
	1	83036905	83036959	54	A030005K14Rik	MOLF,RF	feature_truncation,inframe_deletion
	1	83038865	83038922	57	Krtap28-13	PJ,SMJ	feature_truncation,inframe_deletion
	1	85191260	85191510	250	Gm7609	AKR,BUB,CBA,MRL,NOD,PJ,PL,SMJ	stop_lost,feature_truncation,coding_sequence_variant,3_prime_UTR_variant
	1	86205774	86205847	73	Armc9	BUB,CAST,MOLF,NZB,RF,WSB	feature_truncation,3_prime_UTR_variant
	1	86354309	86354385	76	Tex44	129S1,AJ,BTBR,C3H,C57L,C58J,CAST,CE,DBA1J,DBA2J,FVB,ILNJ2,KK,NZB,NZO,NZW,RH2,SJL,SMJ,SWR,TH,WSB	frameshift_variant,feature_truncation
	1	86535314	86535380	66	Cops7b	BUB	feature_truncation,3_prime_UTR_variant
	1	88430869	88431127	258	Glrp1	CAST,MOLF,SPRET,WSB	feature_truncation,inframe_deletion
	1	89878533	89879016	483	Asb18	CAST,MOLF	feature_truncation,3_prime_UTR_variant
	1	90703524	90703587	63	Col6a3	129S1,AKR,BUB,C3H,C57L,CBA,FVB,KK,LP,MA/My,MOLF,MRL,NZB,NZO,NZW,PJ,PL,RF,SJL,SMJ,SPRET,SWR,TH,WSB	feature_truncation,inframe_deletion
	1	91214464	91214573	109	Ube2f	SPRET	feature_truncation,3_prime_UTR_variant
	1	92404191	92404269	78	Or6b2	SPRET	feature_truncation,3_prime_UTR_variant
	1	92903095	92903538	443	Gpr35	SPRET	feature_truncation,5_prime_UTR_variant,intron_variant
	1	93717642	93717948	306	Atg4b	SPRET	feature_truncation,3_prime_UTR_variant
	1	93917816	93918286	470	Gal3st2c	CAST,SPRET	feature_truncation,5_prime_UTR_variant
	1	95549060	95549347	287	St8sia4	SPRET	feature_truncation,3_prime_UTR_variant
	1	97552793	97552927	134	Macir	CAST,MRL,PL,SPRET	feature_truncation,3_prime_UTR_variant
	1	97560516	97560702	186	Macir	MOLF,SPRET	feature_truncation,3_prime_UTR_variant
	1	97570705	97570768	63	Macir	CAST,MOLF,MRL,PL,SPRET	feature_truncation,3_prime_UTR_variant
	1	106650934	106650997	63	Kdsr	MOLF	feature_truncation,3_prime_UTR_variant
	1	117728949	117729117	168	B020011L13Rik	MOLF	feature_truncation,inframe_deletion
	1	118580078	118580249	171	Tfcp2l1	CAST,MOLF,SPRET	splice_donor_variant,splice_donor_5th_base_variant,coding_sequence_variant,intron_variant
	1	120153189	120153279	90	Steap3	SPRET	feature_truncation,3_prime_UTR_variant
	1	121432868	121433033	165	Ccdc93	BALB,BTBR,PL,RF,SEA,SMJ	feature_truncation,3_prime_UTR_variant
	1	127415512	127415564	52	Mgat5	CAST	feature_truncation,3_prime_UTR_variant
	1	130625118	130625188	70	Pfkfb2	SPRET	feature_truncation,3_prime_UTR_variant
	1	131106829	131106902	73	Eif2d	129S1,BALB,C57L,CAST,DBA1J,DBA2J,FVB,ILNJ2,KK,MA/My,MOLF,NZO,NZW,SEA,SJL,SPRET,SWR,TH	feature_truncation,3_prime_UTR_variant
	1	131697925	131697984	59	Slc26a9	PL	feature_truncation,3_prime_UTR_variant
	1	131955146	131955286	140	Mfsd4a	SPRET	feature_truncation,3_prime_UTR_variant,intron_variant,feature_truncation,3_prime_UTR_variant
	1	134436505	134436706	201	Rabif	129S1,AJ,AKR,BTBR,BUB,C3H,CAST,CBA,CE,DBA1J,DBA2J,FVB,ILNJ2,KK,MA/My,MRL,NOD,NOR,NZB,NZO,PJ,PL,RF,RH2,SJL,SMJ,SPRET,SWR,TH	feature_truncation,3_prime_UTR_variant
	1	135224344	135224458	114	Timm17a	SPRET	feature_truncation,3_prime_UTR_variant
	1	150330660	150330876	216	Prg4	AJ,AKR,BTBR,BUB,C3H,C57L,CBA,CE,DBA1J,DBA2J,ILNJ2,MOLF,MRL,PL,RF,RH2,SMJ	feature_truncation,inframe_deletion
	1	150331112	150331256	144	Prg4	SPRET	feature_truncation,inframe_deletion
	1	153752072	153752275	203	Teddm1b	BUB,C57L,CAST,DBA1J,DBA2J,FVB,MA/My,RF,SJL,SPRET,SWR,TH,WSB	feature_truncation,3_prime_UTR_variant
	1	154739345	154740314	969	Cacna1e	SPRET	feature_truncation,coding_sequence_variant,5_prime_UTR_variant,intron_variant
	1	156193594	156194101	507	Rpl35rt	129S1,AJ,AKR,BALB,BTBR,BUB,C3H,C57L,C58J,CAST,CBA,CE,DBA1J,DBA2J,FVB,ILNJ2,KK,LP,MA/My,MOLF,MRL,NOD,NOR,NZB,NZO,NZW,PJ,PL,RF,RH2,SEA,SPRET,SWR,TH,WSB	transcript_ablation
	1	156476172	156476230	58	Abl2	SPRET	feature_truncation,3_prime_UTR_variant
	1	156966252	156966353	101	Rasal2	CAST	feature_truncation,3_prime_UTR_variant
	1	159753853	159753920	67	Tnr	BALB,C58J,DBA1J,DBA2J,LP,MOLF,SPRET	feature_truncation,3_prime_UTR_variant
	1	160995589	160995711	122	Ankrd45	129S1,AJ,BALB,BUB,C3H,C57L,C58J,CBA,CE,DBA1J,DBA2J,ILNJ2,LP,MOLF,NZW,PJ,RH2,SEA,SMJ,SPRET	feature_truncation,3_prime_UTR_variant
	1	161245883	161246212	329	Tnfsf4	SPRET	feature_truncation,3_prime_UTR_variant
	1	163213419	163213514	95	Gorab	SPRET	feature_truncation,3_prime_UTR_variant
	1	163976790	163976866	76	Selp	DBA1J,DBA2J,ILNJ2,MOLF	feature_truncation,3_prime_UTR_variant
	1	164175683	164175880	197	Nme7	BUB,FVB,NOD,NOR,PJ,RF,SEA,SJL,SMJ,SPRET,SWR,WSB	stop_lost,feature_truncation,coding_sequence_variant,3_prime_UTR_variant,intron_variant
	1	164965771	164965839	68	Tbx19	SPRET	feature_truncation,3_prime_UTR_variant
	1	165004861	165004921	60	Sft2d2	CAST,DBA1J,DBA2J,ILNJ2,MOLF,SPRET	feature_truncation,3_prime_UTR_variant
	1	165156378	165156682	304	Dcaf6	CAST,SPRET,WSB	feature_truncation,3_prime_UTR_variant
	1	166206771	166206851	80	Tada1	SPRET	feature_truncation,5_prime_UTR_variant
	1	166223125	166223190	65	Pogk	CAST,SPRET	feature_truncation,3_prime_UTR_variant
	1	167426126	167426300	174	Rxrg	BUB,SWR,TH	feature_truncation,5_prime_UTR_variant,feature_truncation,5_prime_UTR_variant,intron_variant
	1	171043632	171043696	64	Tomm40l	SPRET	feature_truncation,3_prime_UTR_variant
	1	171776994	171777059	65	Slamf6	SPRET	feature_truncation,3_prime_UTR_variant
	1	171831327	171831453	126	Vangl2	129S1,AJ,AKR,BALB,BUB,C3H,C57L,CBA,CE,DBA1J,DBA2J,FVB,KK,MRL,NOD,NOR,NZB,NZO,NZW,PJ,PL,RF,RH2,SEA,SJL,SMJ,SPRET,SWR,TH,WSB	feature_truncation,3_prime_UTR_variant
	1	172101601	172101653	52	Atp1a2	PL	feature_truncation,3_prime_UTR_variant
	1	172198491	172198547	56	Kcnj10	129S1,AJ,AKR,BALB,BUB,C3H,C57L,C58J,CBA,CE,DBA1J,DBA2J,FVB,KK,MRL,NOD,NOR,NZB,NZO,NZW,PJ,PL,RF,RH2,SEA,SJL,SMJ,SWR,TH,WSB	feature_truncation,3_prime_UTR_variant
	1	172206793	172207134	341	Pigm	AKR,RF	feature_truncation,3_prime_UTR_variant
	1	172207321	172207790	469	Pigm	CE,NZB,PL,SMJ,TH	feature_truncation,3_prime_UTR_variant
	1	172527106	172527166	60	Crp	129S1,AJ,AKR,BALB,BTBR,BUB,C3H,C57L,C58J,CAST,CBA,CE,DBA1J,DBA2J,FVB,ILNJ2,KK,MRL,NOD,NOR,NZB,NZO,NZW,PJ,PL,RF,RH2,SEA,SJL,SMJ,SPRET,SWR,TH,WSB	feature_truncation,3_prime_UTR_variant
	1	173308092	173308518	426	Ifi206	SPRET	feature_truncation,inframe_deletion
	1	173562682	173562745	63	Ifi207	AJ,FVB,PL,RH2,TH	feature_truncation,inframe_deletion
	1	173870781	173870868	87	Or10aa1	AKR,BTBR,BUB,C58J,CBA,CE,DBA1J,DBA2J,ILNJ2,KK,NZB,NZO,PJ,PL,RF,SEA,SMJ,SPRET,SWR,TH	feature_truncation,3_prime_UTR_variant
	1	173940951	173941185	234	Or6k6	SPRET	feature_truncation,3_prime_UTR_variant
	1	173988263	173988555	292	Or6k2	129S1,AJ,AKR,BALB,BTBR,BUB,C3H,C57L,C58J,CAST,CBA,CE,DBA1J,DBA2J,FVB,ILNJ2,KK,MOLF,MRL,NOD,NOR,NZB,NZO,PJ,PL,RF,RH2,SEA,SJL,SMJ,SPRET,SWR,TH,WSB	feature_truncation,3_prime_UTR_variant
	1	174041803	174041864	61	Spta1	129S1,AJ,AKR,BALB,BTBR,BUB,C3H,C57L,C58J,CBA,CE,DBA1J,DBA2J,FVB,ILNJ2,KK,MRL,NOD,NOR,NZB,NZO,NZW,PJ,PL,RF,RH2,SEA,SJL,SMJ,SPRET,SWR,TH,WSB	feature_truncation,coding_sequence_variant,intron_variant
	1	175488632	175488700	68	Kmo	129S1,BALB,BTBR,C3H,C57L,CAST,MOLF,MRL,NOD,NOR,NZO,NZW,PL,SMJ,SPRET,TH	feature_truncation,3_prime_UTR_variant
	1	175739009	175739590	581	Exo1	SPRET	feature_truncation,3_prime_UTR_variant
	1	178081238	178081975	737	Desi2	SPRET	feature_truncation,3_prime_UTR_variant
	1	179335900	179335960	60	Smyd3	AKR,CAST,MOLF	feature_truncation,3_prime_UTR_variant
	1	179420411	179420666	255	Cnst	SPRET	feature_truncation,coding_sequence_variant,intron_variant
	1	181337202	181337293	91	Ccdc121rt1	MOLF,TH	feature_truncation,3_prime_UTR_variant
	1	181729866	181729950	84	Enah	NZO,SPRET	feature_truncation,3_prime_UTR_variant
	1	185089442	185089594	152	Bpnt1	SPRET	feature_truncation,3_prime_UTR_variant
	1	189606610	189606683	73	Ptpn14	MOLF	feature_truncation,3_prime_UTR_variant
	1	190815834	190815887	53	Nsl1	129S1,BUB,CBA,DBA1J,DBA2J,ILNJ2,KK,MA/My,MOLF,MRL,NOD,NOR,NZO,NZW,PL,SWR	feature_truncation,3_prime_UTR_variant
	1	192195949	192196013	64	Hhat	CAST,MOLF	feature_truncation,3_prime_UTR_variant
	1	194720240	194720307	67	Cd46	NOD,NOR,SWR	feature_truncation,3_prime_UTR_variant
	1	194821674	194821725	51	Cr2	MOLF,NZO,NZW,RF	feature_truncation,3_prime_UTR_variant
	10	4402353	4402421	68	Armt1	CAST,MOLF,SPRET	feature_truncation,3_prime_UTR_variant
	10	6838588	6838642	54	Ipcef1	SPRET	feature_truncation,3_prime_UTR_variant
	10	7396513	7396579	66	Ulbp1	MOLF	feature_truncation,coding_sequence_variant,intron_variant
	10	11084704	11084867	163	Shprh	SPRET	feature_truncation,3_prime_UTR_variant
	10	11333299	11333355	56	Epm2a	SPRET	feature_truncation,3_prime_UTR_variant
	10	12815033	12815109	76	Stx11	SPRET	feature_truncation,3_prime_UTR_variant
	10	13006405	13006463	58	Plagl1	CAST,DBA1J,DBA2J,MOLF,SPRET	feature_truncation,3_prime_UTR_variant
	10	24065206	24065308	102	Stx7	SPRET	feature_truncation,3_prime_UTR_variant
	10	29106242	29106299	57	9330159F19Rik	CAST,MOLF	feature_truncation,3_prime_UTR_variant
	10	33470537	33470617	80	Clvs2	KK,WSB	feature_truncation,3_prime_UTR_variant
	10	33655256	33655642	386	Sult3a2	SPRET	feature_truncation,coding_sequence_variant,intron_variant
	10	40130352	40130560	208	Gtf3c6	CAST,MOLF,SPRET	splice_acceptor_variant,splice_donor_variant,splice_donor_5th_base_variant,coding_sequence_variant,intron_variant
	10	40708502	40708722	220	Cdc40	SPRET	feature_truncation,3_prime_UTR_variant
	10	41310040	41310259	219	Ak9	MOLF,SPRET	feature_truncation,3_prime_UTR_variant
	10	43400069	43400639	570	Pam16l	129S1,BTBR,C57L,CAST,ILNJ2,KK,MOLF,SPRET,WSB	stop_lost,feature_truncation,coding_sequence_variant,5_prime_UTR_variant,3_prime_UTR_variant,stop_lost,feature_truncation,coding_sequence_variant,5_prime_UTR_variant,3_prime_UTR_variant,intron_variant
	10	45043240	45043735	495	Prep	KK,WSB	feature_truncation,3_prime_UTR_variant
	10	49454256	49454473	217	Grik2	BALB,BTBR,CAST,KK,MOLF,NZW,PJ,SEA,SPRET	feature_truncation,coding_sequence_variant,intron_variant
	10	49454256	49454468	212	Grik2	BALB,BTBR,CAST,KK,MOLF,NZW,PJ,SEA,SPRET	splice_acceptor_variant,coding_sequence_variant,intron_variant
	10	50494545	50494604	59	Ascc3	SPRET	feature_truncation,3_prime_UTR_variant
	10	53152663	53152750	87	Cep85l	CE,SPRET,WSB	feature_truncation,3_prime_UTR_variant
	10	58972891	58972967	76	Sh3rf3	CAST	feature_truncation,3_prime_UTR_variant
	10	60548867	60548925	58	Slc29a3	SPRET	feature_truncation,3_prime_UTR_variant
	10	62849148	62849214	66	Rufy2	MOLF,RF	feature_truncation,3_prime_UTR_variant
	10	62913117	62913323	206	Pbld1	CAST,CE,MOLF,RF,SPRET	feature_truncation,3_prime_UTR_variant
	10	66848254	66848309	55	Reep3	ILNJ2,SMJ,SPRET	feature_truncation,3_prime_UTR_variant
	10	67849562	67849776	214	Rtkn2	SPRET	splice_acceptor_variant,splice_donor_variant,splice_donor_5th_base_variant,coding_sequence_variant,intron_variant
	10	71218545	71218643	98	Ipmk	MOLF	feature_truncation,3_prime_UTR_variant
	10	75386588	75386684	96	Lrrc75b	CAST,NZW,SPRET	feature_truncation,3_prime_UTR_variant
	10	75667476	75667663	187	Gstt2	SPRET	feature_truncation,3_prime_UTR_variant
	10	76295602	76295828	226	Ybey	SPRET	feature_truncation,3_prime_UTR_variant
	10	76297020	76297093	73	Ybey	MOLF,SPRET	feature_truncation,3_prime_UTR_variant
	10	76881787	76882153	366	Slc19a1	BUB	feature_truncation,3_prime_UTR_variant
	10	77650634	77650694	60	Gm49918	SPRET	feature_truncation,inframe_deletion
	10	78548574	78548629	55	Casp14	SPRET	feature_truncation,3_prime_UTR_variant
	10	78716400	78716878	478	Or7a39	TH	feature_truncation,3_prime_UTR_variant
	10	78855227	78855283	56	Or7a35	SPRET	feature_truncation,3_prime_UTR_variant
	10	79730628	79730728	100	Med16	MOLF,SPRET	feature_truncation,3_prime_UTR_variant
	10	80737014	80737160	146	Lmnb2	SPRET	feature_truncation,3_prime_UTR_variant
	10	81171660	81171744	84	Gipc3	RF,SPRET	feature_truncation,3_prime_UTR_variant
	10	81500343	81500544	201	Gm10778	CAST,MOLF,SPRET	feature_truncation,3_prime_UTR_variant
	10	82124464	82124590	126	4932415D10Rik	SPRET	feature_truncation,inframe_deletion
	10	82213337	82213421	84	Gm4924	MOLF,SPRET	feature_truncation,inframe_deletion
	10	83227179	83227256	77	Nopchap1	C58J,LP	feature_truncation,3_prime_UTR_variant
	10	83254239	83254314	75	Nopchap1	BUB,SMJ	feature_truncation,3_prime_UTR_variant
	10	83295351	83295453	102	Nopchap1	BUB,SMJ	feature_truncation,3_prime_UTR_variant
	10	83322269	83322345	76	Nopchap1	BUB,CAST,MOLF,SMJ,SPRET	feature_truncation,3_prime_UTR_variant
	10	83382759	83382967	208	Washc4	SPRET	feature_truncation,coding_sequence_variant,intron_variant
	10	83431733	83431936	203	Washc4	BUB,CAST,MOLF,SPRET,WSB	feature_truncation,3_prime_UTR_variant
	10	85794925	85795427	502	Bpifc	SPRET	feature_truncation,3_prime_UTR_variant
	10	85887211	85887292	81	Fbxo7	SPRET	feature_truncation,3_prime_UTR_variant
	10	88322891	88323108	217	Chpt1	SPRET	stop_lost,feature_truncation,coding_sequence_variant,3_prime_UTR_variant
	10	89245617	89245824	207	Gas2l3	AJ,AKR,BALB,BTBR,BUB,C3H,C58J,CAST,CBA,CE,FVB,ILNJ2,KK,LP,MOLF,MRL,NOD,NOR,NZB,NZO,NZW,PJ,PL,RF,RH2,SEA,SPRET,SWR,TH,WSB	feature_truncation,3_prime_UTR_variant
	10	89475032	89475092	60	Scyl2	AJ,AKR,BALB,CE,FVB,ILNJ2,MRL,NOD,NOR,NZO,PJ,PL,RF,RH2,SEA	feature_truncation,3_prime_UTR_variant
	10	93353273	93353366	93	Hal	129S1,AJ,AKR,BALB,BTBR,BUB,C3H,C57L,C58J,CBA,CE,FVB,ILNJ2,KK,LP,MA/My,NOD,NOR,PJ,RF,RH2,SEA,SJL,SMJ,SPRET,SWR,TH	feature_truncation,3_prime_UTR_variant
	10	93419675	93419739	64	Ccdc38	SPRET,WSB	feature_truncation,3_prime_UTR_variant
	10	93688439	93688583	144	Usp44	129S1,AJ,AKR,BALB,BTBR,BUB,C3H,C57L,C58J,CAST,CBA,CE,DBA1J,DBA2J,FVB,ILNJ2,KK,LP,MA/My,MRL,NOD,NOR,NZO,NZW,PJ,PL,RF,RH2,SEA,SJL,SMJ,SPRET,SWR,TH,WSB	feature_truncation,coding_sequence_variant,intron_variant
	10	93803099	93803159	60	Vezt	CAST,SPRET	feature_truncation,3_prime_UTR_variant
	10	116119512	116119617	105	Ptprb	SPRET	feature_truncation,inframe_deletion
	10	117569715	117569769	54	Slc35e3	MOLF,SMJ,SPRET	feature_truncation,3_prime_UTR_variant
	10	120617715	120617779	64	Msrb3	CAST,MOLF,WSB	feature_truncation,3_prime_UTR_variant
	10	121916392	121916593	201	Rxylt1	SPRET	feature_truncation,3_prime_UTR_variant
	10	122779223	122779788	565	Ppm1h	AKR,C3H,CBA,DBA2J,RF,SJL,SWR	feature_truncation,3_prime_UTR_variant
	10	122828302	122828409	107	Mon2	BTBR,C57L,CAST,KK,MOLF,NZW,SPRET,TH,WSB	feature_truncation,3_prime_UTR_variant
	10	126835212	126835353	141	Ctdsp2	CAST,MOLF,SPRET	feature_truncation,3_prime_UTR_variant
	10	126846496	126846579	83	Avil	CAST,CE,FVB,MOLF,NOD,NOR,SPRET	feature_truncation,coding_sequence_variant,intron_variant
	10	126868014	126868210	196	Eef1akmt3	CAST,SPRET,WSB	feature_truncation,3_prime_UTR_variant
	10	127494015	127494136	121	Stat6	CAST,SPRET	feature_truncation,coding_sequence_variant,intron_variant
	10	127582641	127582766	125	Zbtb39	CE,WSB	feature_truncation,3_prime_UTR_variant
	10	127651695	127651754	59	Rdh16	SPRET	feature_truncation,3_prime_UTR_variant
	10	127719977	127720361	384	Rdh7	SPRET	feature_truncation,3_prime_UTR_variant
	10	128126583	128126799	216	Stat2	CAST,SPRET	feature_truncation,inframe_deletion
	10	128635079	128635218	139	Mmp19	SPRET	feature_truncation,3_prime_UTR_variant
	10	128945525	128945924	399	Or6c2b	BUB,C3H,CAST,CBA,CE,KK,MOLF,RF,SMJ,SPRET,WSB	feature_truncation,3_prime_UTR_variant
	10	129220072	129220232	160	Or6c208	SPRET	feature_truncation,5_prime_UTR_variant
	10	129311798	129311858	60	Or6c3	BUB,KK,MOLF,SMJ	feature_truncation,3_prime_UTR_variant
	10	130217036	130217090	54	Vmn2r84	AKR,MRL,SJL,SPRET,SWR	feature_truncation,3_prime_UTR_variant
	11	3929665	3930007	342	Pes1	CAST,SPRET	feature_truncation,3_prime_UTR_variant
	11	4172015	4172068	53	Castor1	CAST,NZB	feature_truncation,3_prime_UTR_variant
	11	4890448	4890520	72	Nefh	AJ,BUB,NOD,PL	feature_truncation,inframe_deletion
	11	5040420	5040704	284	Ewsr1	BALB,BTBR,ILNJ2,MA/My,PJ,SEA,TH	feature_truncation,3_prime_UTR_variant
	11	6221315	6221382	67	Tmed4	SPRET	feature_truncation,3_prime_UTR_variant
	11	7120088	7120154	66	Adcy1	SPRET	feature_truncation,3_prime_UTR_variant
	11	9199731	9199838	107	Abca13	BUB,FVB,KK,NZB,NZO,SJL,SPRET,SWR	splice_donor_variant,splice_donor_5th_base_variant,coding_sequence_variant,intron_variant
	11	11848112	11848178	66	Ddc	WSB	feature_truncation,5_prime_UTR_variant
	11	17889094	17889185	91	Etaa1	129S1,AJ,AKR,BALB,BTBR,BUB,C3H,C57L,C58J,CE,DBA1J,DBA2J,FVB,ILNJ2,KK,MA/My,MRL,NOD,NOR,NZB,NZO,NZW,PJ,PL,RF,SEA,SJL,SWR,TH,WSB	feature_truncation,3_prime_UTR_variant
	11	22469179	22470091	912	Tmem17	BALB,C57L,NOR,RH2,SEA	feature_truncation,3_prime_UTR_variant
	11	29692939	29693017	78	Rtn4	SPRET	feature_truncation,3_prime_UTR_variant
	11	30904145	30904202	57	Erlec1	AJ,AKR,BUB,CBA,CE,DBA1J,DBA2J,FVB,ILNJ2,NOD,PJ,PL,RF,SEA,SJL,SMJ,SWR,WSB	feature_truncation,5_prime_UTR_variant
	11	33422676	33422733	57	Ranbp17	CAST	feature_truncation,3_prime_UTR_variant
	11	34039920	34039978	58	Lcp2	CAST,ILNJ2,KK,MA/My,MOLF,NOD,NZW,PL,RF,SPRET	feature_truncation,3_prime_UTR_variant
	11	34176803	34177041	238	Dock2	SPRET	feature_truncation,3_prime_UTR_variant
	11	40592461	40592805	344	Hmmr	B10D2,B10J,BTBR,C58J,CAST,LP,MA/My,MOLF	feature_truncation,3_prime_UTR_variant
	11	44444646	44444702	56	Rnf145	SPRET	feature_truncation,3_prime_UTR_variant
	11	45942179	45943177	998	Sft2d1rt	129S1,AJ,BALB,BTBR,C3H,C57L,CAST,CBA,CE,DBA1J,DBA2J,ILNJ2,KK,MOLF,MRL,NOD,NZB,NZW,PJ,PL,RH2,SEA,SJL,SMJ,SPRET	transcript_ablation
	11	46297545	46297608	63	Garin3	B10D2,B10J,C58J,NZO,WSB	feature_truncation,inframe_deletion
	11	46669383	46669515	132	Havcr1	NZB,WSB	stop_lost,feature_truncation,coding_sequence_variant,3_prime_UTR_variant
	11	49353572	49353642	70	Or2y15	CAST,SPRET	feature_truncation,3_prime_UTR_variant
	11	49456578	49457042	464	Or2y10	MOLF,SPRET	feature_truncation,3_prime_UTR_variant
	11	50918795	50919250	455	Or1x2	B10D2,B10J,DBA2J,NOR,PJ,SEA	feature_truncation,3_prime_UTR_variant
	11	50919433	50919513	80	Or1x2	B10D2,B10J,NOR,TH	feature_truncation,3_prime_UTR_variant
	11	53492677	53492822	145	Kif3a	B10D2,B10J,BUB,C58J,CAST,CE,KK,MA/My,MOLF,NOD,NOR,NZW,PL,SJL,SPRET,SWR,TH	feature_truncation,3_prime_UTR_variant
	11	58352954	58353030	76	Or2z2	129S1,AJ,AKR,BALB,BTBR,C3H,C57L,CBA,CE,DBA1J,DBA2J,FVB,ILNJ2,KK,LP,MA/My,MOLF,MRL,NOD,NOR,NZB,NZO,NZW,PJ,PL,RF,RH2,SJL,SMJ,SWR,TH,WSB	feature_truncation,5_prime_UTR_variant
	11	58443519	58444018	499	Or2t47	SPRET	feature_truncation,5_prime_UTR_variant
	11	58543014	58543082	68	Trim58	MOLF	feature_truncation,3_prime_UTR_variant
	11	58815346	58815437	91	Btnl10	SPRET	feature_truncation,3_prime_UTR_variant
	11	60418338	60418537	199	Myo15a	AJ,C3H,CAST,CBA,MOLF,MRL,NZB,NZO,PJ,SEA,SPRET	feature_truncation,3_prime_UTR_variant
	11	62110476	62110555	79	Specc1	FVB,MOLF,NOD,SPRET,SWR	feature_truncation,3_prime_UTR_variant
	11	62491161	62491337	176	Trpv2	MOLF	feature_truncation,3_prime_UTR_variant
	11	66818848	66819424	576	Pirt	KK	feature_truncation,3_prime_UTR_variant
	11	68097177	68097568	391	Stx8	BALB,C3H,CAST,CBA,DBA1J,DBA2J,KK,MA/My,MOLF,MRL,NOR,NZW,PJ,RH2,SEA,SJL,SMJ,SPRET,SWR,TH	feature_truncation,3_prime_UTR_variant
	11	69014498	69014594	96	Hes7	SPRET	feature_truncation,3_prime_UTR_variant
	11	69925000	69925183	183	Dlg4	SPRET	feature_truncation,3_prime_UTR_variant
	11	70028145	70028486	341	Mgl2	SPRET	feature_truncation,3_prime_UTR_variant
	11	70345504	70345584	80	Cxcl16	CE	feature_truncation,3_prime_UTR_variant
	11	72202807	72203055	248	Xaf1	129S1,BTBR,C57L,CAST,CE,DBA1J,DBA2J,MOLF,NOR,PJ,SEA,SPRET	stop_lost,feature_truncation,coding_sequence_variant,3_prime_UTR_variant,frameshift_variant,stop_lost,feature_truncation,3_prime_UTR_variant
	11	72339788	72339851	63	Mybbp1a	SPRET	feature_truncation,coding_sequence_variant,intron_variant
	11	72662701	72662902	201	Ankfy1	DBA1J,DBA2J,MOLF,NOR,NZB,PJ,SEA,SPRET,TH	feature_truncation,3_prime_UTR_variant
	11	72734165	72734460	295	Zzef1	DBA1J,DBA2J,MOLF,NOR,NZB,PJ,SEA,SPRET,TH	feature_truncation,coding_sequence_variant,intron_variant
	11	72974200	72974427	227	Ncbp3	C58J,CE,DBA1J,DBA2J,MOLF,NOR,NZB,PJ,SEA,SPRET,TH,WSB	feature_truncation,3_prime_UTR_variant
	11	73796117	73796169	52	Or1e35	WSB	feature_truncation,3_prime_UTR_variant
	11	73873651	73874198	547	Or1r1	SPRET	feature_truncation,3_prime_UTR_variant
	11	74714282	74714354	72	Mettl16	SPRET	feature_truncation,3_prime_UTR_variant
	11	74718635	74718697	62	Mettl16	SPRET	feature_truncation,3_prime_UTR_variant
	11	75360926	75361326	400	Tlcd2	CAST,MOLF,SPRET	feature_truncation,coding_sequence_variant,intron_variant,stop_lost,feature_truncation,coding_sequence_variant,3_prime_UTR_variant,intron_variant
	11	75467166	75467217	51	Slc43a2	SPRET	feature_truncation,3_prime_UTR_variant
	11	76305433	76305532	99	Timm22	SPRET	feature_truncation,3_prime_UTR_variant
	11	77678268	77678781	513	Gm10277	PJ	feature_truncation,5_prime_UTR_variant
	11	80158041	80158393	352	Rhot1	SPRET	feature_truncation,3_prime_UTR_variant
	11	82845570	82845627	57	Slfn5	MOLF	feature_truncation,5_prime_UTR_variant,intron_variant
	11	82854589	82854823	234	Slfn5	129S1,AJ,BTBR,C3H,C57L,C58J,CAST,CBA,MA/My,MOLF,MRL,NZO,SPRET,WSB	feature_truncation,3_prime_UTR_variant
	11	83932711	83932914	203	Synrg	SPRET	feature_truncation,3_prime_UTR_variant
	11	84913691	84913886	195	Usp32	AKR,CAST,DBA1J,DBA2J,MOLF,NZB,NZO,RF,SPRET,WSB	feature_truncation,coding_sequence_variant,intron_variant
	11	87268328	87268437	109	Rad51c	SPRET	feature_truncation,3_prime_UTR_variant
	11	87780987	87781039	52	Or4d2b	CAST	feature_truncation,5_prime_UTR_variant
	11	87870886	87870960	74	Dynll2	SPRET	feature_truncation,3_prime_UTR_variant
	11	88864229	88864570	341	Coil	MOLF	feature_truncation,5_prime_UTR_variant,intron_variant
	11	88928298	88928462	164	Dgke	SPRET	feature_truncation,3_prime_UTR_variant
	11	93983798	93983901	103	Spag9	AJ,AKR,C3H,CAST,CBA,CE,MOLF,MRL,RF,SPRET	feature_truncation,coding_sequence_variant,intron_variant
	11	94380652	94380790	138	Epn3	SPRET	feature_truncation,3_prime_UTR_variant
	11	96822144	96822262	118	Prr15l	SPRET	feature_truncation,5_prime_UTR_variant
	11	97884678	97884797	119	Arl5c	MOLF,NZW,SPRET,SWR	feature_truncation,3_prime_UTR_variant
	11	97978623	97978765	142	Fbxl20	129S1,BTBR,C3H,C57L,CE,DBA1J,DBA2J,FVB,ILNJ2,MOLF,NZW,SPRET,SWR,WSB	feature_truncation,3_prime_UTR_variant
	11	99525474	99525534	60	Krtap4-2	SPRET	feature_truncation,inframe_deletion
	11	99663094	99663236	142	Gm11595	CAST,MOLF	frameshift_variant,feature_truncation
	11	99676258	99676390	132	Krtap4-9	AJ,SMJ	feature_truncation,inframe_deletion
	11	99728031	99728208	177	2300003K06Rik	SPRET	stop_lost,feature_truncation,coding_sequence_variant,3_prime_UTR_variant
	11	99741968	99742025	57	Krtap4-16	CAST,SPRET	feature_truncation,inframe_deletion
	11	99839973	99840045	72	Krtap9-5	NZB	feature_truncation,inframe_deletion
	11	100079682	100079772	90	Krt9	SPRET	feature_truncation,inframe_deletion
	11	100212722	100212799	77	Eif1	WSB	feature_truncation,3_prime_UTR_variant
	11	100657087	100657151	64	Ghdc	SPRET	feature_truncation,3_prime_UTR_variant
	11	100953305	100953357	52	Atp6v0a1	SPRET	feature_truncation,3_prime_UTR_variant
	11	101349357	101349439	82	Ifi35	SPRET	feature_truncation,3_prime_UTR_variant
	11	102781403	102781761	358	Gfap	129S1,AJ,BTBR,C3H,C57L,CAST,CBA,DBA1J,DBA2J,ILNJ2,SPRET,WSB	feature_truncation,3_prime_UTR_variant
	11	104558968	104559034	66	Itgb3	SPRET	feature_truncation,3_prime_UTR_variant
	11	104611782	104611980	198	Gm11639	SPRET	feature_truncation,inframe_deletion
	11	106659339	106660338	999	Milr1	SPRET	feature_truncation,3_prime_UTR_variant
	11	107561116	107561179	63	Helz	SPRET	feature_truncation,inframe_deletion
	11	107624631	107624690	59	Cacng4	ILNJ2,RF	feature_truncation,3_prime_UTR_variant
	11	109116208	109116262	54	Rgs9	SPRET	feature_truncation,3_prime_UTR_variant
	11	109146766	109146848	82	Rgs9	CAST	feature_truncation,3_prime_UTR_variant
	11	109148571	109148677	106	Rgs9	CAST	feature_truncation,3_prime_UTR_variant
	11	109287786	109287870	84	Gna13	BALB,ILNJ2,RF,SEA,SPRET	feature_truncation,3_prime_UTR_variant
	11	109823924	109823992	68	Abca8b	BUB,CAST,SPRET	feature_truncation,3_prime_UTR_variant
	11	114792961	114793431	470	Cd300a	CAST,SPRET,WSB	feature_truncation,3_prime_UTR_variant
	11	114847215	114847279	64	Cd300c	129S1,BALB,C58J,CE,ILNJ2,KK,MRL,NOD,NOR,NZB,NZO,NZW,RF,SEA,SMJ,TH,WSB	feature_truncation,coding_sequence_variant,intron_variant
	11	115135638	115135760	122	Tmem104	129S1,BALB,C58J,KK,NOD,NOR,NZB,NZO,NZW,RF,SEA,SMJ,TH,WSB	feature_truncation,3_prime_UTR_variant
	11	115137160	115137215	55	Tmem104	SPRET	feature_truncation,3_prime_UTR_variant
	11	116014900	116014964	64	Trim65	MOLF,SPRET	feature_truncation,3_prime_UTR_variant
	11	116033581	116033643	62	Fbf1	SPRET	feature_truncation,3_prime_UTR_variant
	11	116694928	116695082	154	Mxra7	CAST,MOLF	feature_truncation,3_prime_UTR_variant
	11	116766283	116766498	215	Mfsd11	129S1,AJ,AKR,BALB,BTBR,C3H,C57L,C58J,CAST,CBA,CE,DBA1J,DBA2J,FVB,ILNJ2,KK,MA/My,MOLF,NZB,NZO,NZW,PL,RF,RH2,SEA,SJL,SMJ,SPRET,SWR,TH,WSB	feature_truncation,3_prime_UTR_variant
	11	116869300	116869373	73	Mgat5b	SPRET	feature_truncation,coding_sequence_variant,intron_variant
	11	117048532	117048605	73	Sec14l1	SPRET	feature_truncation,3_prime_UTR_variant
	11	117745616	117745798	182	Birc5	CAST,SPRET	feature_truncation,3_prime_UTR_variant
	11	119401531	119401657	126	Endov	SPRET	feature_truncation,3_prime_UTR_variant
	11	120672103	120672202	99	Rfng	CAST,MOLF,SJL,SPRET	feature_truncation,3_prime_UTR_variant
	11	121105563	121105746	183	Hexd	129S1,AJ,AKR,B10D2,B10J,BALB,BTBR,BUB,C3H,C57L,C58J,CAST,CBA,CE,DBA1J,DBA2J,FVB,ILNJ2,KK,LP,MA/My,MOLF,MRL,NOD,NOR,NZB,NZO,NZW,PJ,PL,RF,RH2,SEA,SJL,SMJ,SPRET,SWR,TH,WSB	feature_truncation,coding_sequence_variant,intron_variant
	12	3547187	3547462	275	Asxl2	SPRET	feature_truncation,3_prime_UTR_variant
	12	4159495	4159571	76	Dnajc27	MRL	feature_truncation,3_prime_UTR_variant
	12	4909060	4909265	205	Wdcp	SPRET	feature_truncation,3_prime_UTR_variant
	12	4957569	4957622	53	Ubxn2a	C3H,CBA,CE,MOLF,SPRET,TH	feature_truncation,5_prime_UTR_variant
	12	8601579	8602398	819	Slc7a15	MOLF	feature_truncation,5_prime_UTR_variant,intron_variant
	12	12427778	12428116	338	Cyria	SPRET	feature_truncation,3_prime_UTR_variant
	12	28520377	28520437	60	Dcdc2c	129S1,AKR,CAST,CE,ILNJ2,RF	feature_truncation,inframe_deletion,feature_truncation,3_prime_UTR_variant
	12	28917531	28917715	184	Eipr1	CAST	feature_truncation,3_prime_UTR_variant
	12	30066277	30066330	53	Pxdn	CAST	feature_truncation,3_prime_UTR_variant
	12	30640423	30640798	375	Tmem18	129S1,BUB,MRL,WSB	feature_truncation,3_prime_UTR_variant
	12	31124618	31124759	141	Fam110c	AJ,AKR,BALB,BTBR,BUB,C3H,CBA,MOLF,PJ,PL,RF,RH2,SEA,WSB	feature_truncation,inframe_deletion
	12	33029543	33029719	176	Sypl1	129S1,AJ,AKR,BALB,BTBR,BUB,C3H,CAST,CBA,PJ,PL,RF,RH2,SEA,WSB	feature_truncation,3_prime_UTR_variant
	12	33378522	33379005	483	Atxn7l1	SPRET	feature_truncation,3_prime_UTR_variant
	12	34098620	34098686	66	Hdac9	MOLF,NZW	feature_truncation,3_prime_UTR_variant
	12	38918319	38918371	52	Etv1	CAST,MOLF,WSB	feature_truncation,3_prime_UTR_variant
	12	40110255	40110338	83	Scin	CAST,CE,MOLF,SPRET	feature_truncation,3_prime_UTR_variant
	12	52357820	52358088	268	Nubpl	129S1,C57L,CAST,MOLF,NZB	feature_truncation,3_prime_UTR_variant
	12	53198896	53198983	87	Akap6	129S1,C57L,CAST,MOLF,NZB,SPRET	feature_truncation,3_prime_UTR_variant
	12	54718634	54718850	216	Eapp	AJ,AKR,BALB,C3H,CAST,CBA,DBA1J,DBA2J,ILNJ2,KK,MOLF,NOD,NOR,PJ,RF,RH2,SEA,SJL,SPRET,SWR,TH	feature_truncation,3_prime_UTR_variant
	12	55349987	55350506	519	Prorp	SPRET	feature_truncation,5_prime_UTR_variant,feature_truncation,5_prime_UTR_variant,intron_variant
	12	59237537	59237767	230	Mia2	CAST,MOLF,SPRET	feature_truncation,3_prime_UTR_variant
	12	71009568	71009792	224	Actr10	CAST,FVB,MOLF,NZW,SJL,SPRET,SWR,WSB	feature_truncation,3_prime_UTR_variant
	12	75677656	75678346	690	Wdr89,Rplp2-ps1	CAST,FVB,MOLF,PJ,SEA,SMJ,SPRET,SWR	feature_truncation,3_prime_UTR_variant,transcript_ablation
	12	76376364	76376436	72	Akap5	AKR,C58J,CE,DBA1J,DBA2J,ILNJ2,MOLF,PJ,RF,SEA,SMJ,WSB	feature_truncation,inframe_deletion
	12	76829724	76829921	197	Churc1	CAST,SPRET	feature_truncation,3_prime_UTR_variant
	12	78245676	78246500	824	Ccdc196	MOLF	feature_truncation,coding_sequence_variant,intron_variant
	12	78887751	78887809	58	Atp6v1d	AKR,BALB,C58J,CE,KK,LP,MRL,NOD,NOR,NZO,PJ,PL,RF,SEA,SJL,SMJ,SWR,TH	feature_truncation,3_prime_UTR_variant
	12	84040418	84040484	66	Acot2	SPRET	feature_truncation,3_prime_UTR_variant
	12	84093154	84093247	93	Acot4	SPRET	feature_truncation,3_prime_UTR_variant
	12	84696964	84697018	54	Vrtn	SPRET	feature_truncation,inframe_deletion
	12	86562228	86562470	242	Esrrb	CAST,CE,MOLF,NOD,NOR,SPRET,SWR,WSB	feature_truncation,3_prime_UTR_variant
	12	87353190	87353322	132	Sptlc2	129S1,AJ,AKR,BTBR,BUB,C3H,C57L,CAST,CBA,CE,DBA1J,DBA2J,FVB,ILNJ2,MOLF,MRL,NOD,NOR,PJ,PL,RF,SEA,SJL,SPRET,SWR,TH,WSB	feature_truncation,3_prime_UTR_variant
	12	87994245	87994426	181	Eif1ad11	NOD,SWR	feature_truncation,3_prime_UTR_variant
	12	91602959	91603019	60	Ston2	SPRET	feature_truncation,3_prime_UTR_variant
	12	101613684	101613886	202	Tc2n	SPRET	feature_truncation,3_prime_UTR_variant
	12	102719709	102719911	202	Gon7	CAST,CE,DBA1J,DBA2J,MOLF,PJ,SEA,SPRET,WSB	feature_truncation,3_prime_UTR_variant
	12	103582618	103582670	52	Serpina10	NZO,PJ,SEA,SPRET	feature_truncation,3_prime_UTR_variant
	12	103961819	103961876	57	Serpina9	129S1,AKR,BALB,BTBR,BUB,C57L,CAST,CBA,DBA1J,DBA2J,FVB,ILNJ2,KK,LP,MRL,NOD,NOR,NZB,PJ,PL,RF,SEA,SJL,SWR,WSB	feature_truncation,3_prime_UTR_variant
	12	103979533	103980223	690	Serpina9	FVB	feature_truncation,5_prime_UTR_variant,intron_variant
	12	104078583	104079100	517	Serpina3a	SJL,SWR	feature_truncation,5_prime_UTR_variant
	12	104181329	104181724	395	Serpina3f	AKR,BALB,BUB,CAST,CBA,CE,DBA1J,DBA2J,FVB,ILNJ2,KK,LP,MRL,NOD,NOR,PJ,PL,RF,SEA,SJL,SPRET,SWR,WSB	feature_truncation,5_prime_UTR_variant,intron_variant
	12	105008707	105008780	73	Glrx5	SPRET	feature_truncation,3_prime_UTR_variant
	12	105455538	105455590	52	D430019H16Rik	CAST	feature_truncation,3_prime_UTR_variant
	12	105668802	105668862	60	Gskip	BALB,CAST,CE,FVB,KK,LP,MA/My,MOLF,NZB,NZO,NZW,PJ,SEA,SJL,SPRET,TH,WSB	feature_truncation,3_prime_UTR_variant
	12	108993869	108993923	54	Wdr25	SPRET	feature_truncation,3_prime_UTR_variant
	12	109561378	109561444	66	Rtl1	SPRET	feature_truncation,inframe_deletion
	12	111770485	111770553	68	Xrcc3	AJ,AKR,C3H,CBA,CE,DBA1J,DBA2J,FVB,ILNJ2,MOLF,MRL,NZB,NZO,NZW,PL,SMJ,SWR,TH,WSB	feature_truncation,3_prime_UTR_variant
	12	113036095	113036185	90	Pacs2	AJ,C3H,CBA,CE,FVB,KK,MRL,NZB,NZO,NZW,PJ,PL,SEA,SMJ,SPRET,SWR,TH,WSB	feature_truncation,3_prime_UTR_variant
	12	119433122	119433274	152	Macc1	SPRET,WSB	feature_truncation,3_prime_UTR_variant
	13	3903966	3904316	350	Calm5	KK,LP,NZB,NZW	feature_truncation,5_prime_UTR_variant,feature_truncation,coding_sequence_variant,5_prime_UTR_variant,intron_variant
	13	8854303	8854382	79	Wdr37	AKR,BTBR,C57L,CAST,KK,LP,MOLF,NOD,NOR,NZB,NZO,NZW,RF,SPRET,TH,WSB	feature_truncation,3_prime_UTR_variant
	13	9706573	9706678	105	Dip2c	CAST	feature_truncation,coding_sequence_variant,intron_variant
	13	12487978	12488032	54	Edaradd	AKR,CAST,ILNJ2,LP,MOLF,RF	feature_truncation,3_prime_UTR_variant
	13	12489988	12490090	102	Edaradd	CAST	feature_truncation,3_prime_UTR_variant
	13	14226422	14226473	51	Ggps1	SPRET	feature_truncation,3_prime_UTR_variant
	13	14228072	14228140	68	Ggps1	SPRET	feature_truncation,3_prime_UTR_variant
	13	16202266	16202336	70	Inhba	CAST,SPRET	feature_truncation,3_prime_UTR_variant
	13	21301498	21301622	124	Or2w1b	AJ,AKR,B10D2,B10J,BALB,BTBR,BUB,C3H,C57L,C58J,CAST,CBA,DBA1J,DBA2J,FVB,ILNJ2,MA/My,MOLF,MRL,NOD,NOR,PL,RF,RH2,SJL,SMJ,SPRET,SWR,TH	feature_truncation,3_prime_UTR_variant
	13	21303102	21303339	237	Or2w1b	AJ,AKR,B10D2,B10J,BALB,BTBR,BUB,C3H,C57L,C58J,CAST,CBA,CE,DBA1J,DBA2J,FVB,ILNJ2,KK,LP,MA/My,MOLF,MRL,NOD,NOR,NZB,PJ,PL,RF,RH2,SEA,SJL,SMJ,SPRET,SWR,TH,WSB	feature_truncation,3_prime_UTR_variant
	13	21471096	21471157	61	Gpx5	SPRET	feature_truncation,3_prime_UTR_variant
	13	21554669	21555381	712	Zscan12	SPRET	feature_truncation,3_prime_UTR_variant
	13	21575893	21576065	172	Zkscan3	CAST,SPRET	feature_truncation,3_prime_UTR_variant
	13	21627333	21627392	59	Zscan26	LP,MOLF,PJ,SEA,SPRET	feature_truncation,3_prime_UTR_variant
	13	21685082	21685621	539	Cox5b-ps	CAST,LP,MOLF,PJ,SEA,SPRET	transcript_ablation
	13	22224769	22224855	86	H4c9	SPRET	feature_truncation,3_prime_UTR_variant
	13	22357979	22358291	312	Vmn1r191	SPRET	feature_truncation,3_prime_UTR_variant
	13	22682811	22683243	432	Vmn1r202	SPRET	feature_truncation,3_prime_UTR_variant
	13	22909627	22909721	94	Vmn1r207	BTBR,C57L,KK,LP,MOLF,NZB,NZO,NZW,PJ,SEA,SPRET	feature_truncation,3_prime_UTR_variant
	13	23295571	23296551	980	Vmn1r217	SPRET	feature_truncation,3_prime_UTR_variant
	13	23886827	23887227	400	Hfe	MOLF,SPRET	feature_truncation,3_prime_UTR_variant
	13	25000071	25000273	202	BC005537	CAST	feature_truncation,3_prime_UTR_variant
	13	25084847	25084904	57	D130043K22Rik	CAST	feature_truncation,3_prime_UTR_variant
	13	25172956	25173232	276	Mrs2	SPRET	feature_truncation,3_prime_UTR_variant
	13	32888557	32888611	54	Mylk4	SPRET	feature_truncation,3_prime_UTR_variant
	13	33149330	33149400	70	Serpinb6b	SPRET	feature_truncation,5_prime_UTR_variant
	13	36079265	36079389	124	Rpp40	SPRET	feature_truncation,3_prime_UTR_variant
	13	38157942	38158158	216	Ssr1	SPRET	feature_truncation,3_prime_UTR_variant
	13	41175785	41175848	63	Tmem14c	MOLF	feature_truncation,3_prime_UTR_variant
	13	46830946	46831046	100	Fam8a1	WSB	feature_truncation,3_prime_UTR_variant
	13	47399686	47399737	51	Rnf144b	SPRET	feature_truncation,3_prime_UTR_variant
	13	49741092	49741325	233	Omd	SPRET	feature_truncation,5_prime_UTR_variant,intron_variant
	13	52802452	52802554	102	Syk	C58J,LP,MOLF	feature_truncation,3_prime_UTR_variant
	13	54527796	54527895	99	Cplx2	SPRET	feature_truncation,3_prime_UTR_variant
	13	54673081	54673144	63	Simc1	MOLF	feature_truncation,inframe_deletion
	13	55848023	55848198	175	B230219D22Rik	AJ,BALB,C3H,CAST,CBA,CE,MOLF,SPRET,SWR	feature_truncation,3_prime_UTR_variant
	13	55849613	55849666	53	B230219D22Rik	SPRET	feature_truncation,3_prime_UTR_variant
	13	56322790	56322874	84	Tifab	CAST	feature_truncation,3_prime_UTR_variant
	13	56620235	56620362	127	Slc25a48	129S1,AJ,BALB,BTBR,BUB,C3H,C57L,CAST,CBA,CE,DBA1J,DBA2J,ILNJ2,MOLF,MRL,NOD,NOR,NZB,NZW,PJ,PL,SEA,SMJ,SPRET,SWR,WSB	feature_truncation,3_prime_UTR_variant
	13	56621552	56622058	506	Slc25a48	AJ,BALB,C3H,CBA,CE	feature_truncation,3_prime_UTR_variant
	13	58149676	58149767	91	Klhl3	WSB	feature_truncation,3_prime_UTR_variant
	13	58701925	58702052	127	Slc28a3	CAST,FVB,SPRET,SWR	feature_truncation,3_prime_UTR_variant
	13	59083472	59083548	76	Ntrk2	SPRET	feature_truncation,3_prime_UTR_variant
	13	59847526	59847741	215	Spata31d1a	SPRET	feature_truncation,3_prime_UTR_variant
	13	61049014	61049120	106	Tpbpb	PJ,SEA	feature_truncation,3_prime_UTR_variant
	13	62319236	62319319	83	Zfp808	WSB	frameshift_variant,feature_truncation,frameshift_variant,stop_lost,feature_truncation,3_prime_UTR_variant
	13	62320193	62320444	251	Zfp808	CAST,MOLF,WSB	frameshift_variant,feature_truncation
	13	62600852	62601018	166	Zfp935	SPRET	feature_truncation,3_prime_UTR_variant
	13	62922242	62922326	84	Gm5141	BALB	feature_truncation,inframe_deletion
	13	64509628	64509855	227	Ctsl	129S1,AJ,AKR,BALB,BTBR,BUB,C3H,C57L,C58J,CAST,CBA,CE,DBA1J,DBA2J,FVB,ILNJ2,KK,MRL,NOD,NOR,NZB,NZO,NZW,PJ,PL,RF,SEA,SJL,SMJ,SPRET,SWR,TH,WSB	feature_truncation,3_prime_UTR_variant
	13	64510883	64510969	86	Ctsl	129S1,AJ,AKR,BALB,BTBR,BUB,C3H,C57L,C58J,CBA,CE,DBA1J,DBA2J,ILNJ2,KK,MRL,NOD,NOR,NZB,NZO,NZW,PL,RF,SJL,SMJ,TH,WSB	feature_truncation,3_prime_UTR_variant
	13	65302548	65302612	64	Or9s18	129S1,AJ,AKR,BALB,BTBR,BUB,C3H,C57L,C58J,CAST,CBA,CE,DBA1J,DBA2J,FVB,ILNJ2,KK,MOLF,MRL,NOD,NOR,NZB,NZO,NZW,PJ,PL,RF,SEA,SJL,SMJ,SPRET,SWR,TH,WSB	feature_truncation,3_prime_UTR_variant
	13	66375101	66375226	125	Zfp999	B10D2,B10J,C3H,C58J,CBA,CE,NZO,PL,SMJ,SPRET	stop_lost,feature_truncation,coding_sequence_variant,3_prime_UTR_variant
	13	67246856	67246940	84	Rslcan18	SPRET	feature_truncation,inframe_deletion
	13	67286835	67286919	84	Zfp759	AJ,BALB,BUB,C3H,C58J,CBA,CE,DBA1J,DBA2J,FVB,ILNJ2,KK,NOD,NOR,NZB,NZO,PL,SJL,SMJ,SWR,TH,WSB	feature_truncation,inframe_deletion
	13	67329899	67330319	420	Rsl1	SWR	feature_truncation,inframe_deletion
	13	67439814	67440687	873	Zfp457	129S1,AJ,AKR,BALB,BTBR,BUB,C3H,C57L,C58J,CAST,CBA,CE,DBA1J,DBA2J,FVB,ILNJ2,KK,MOLF,MRL,NOD,NOR,NZB,NZO,NZW,PJ,PL,RF,SEA,SJL,SMJ,SPRET,SWR,TH,WSB	stop_lost,feature_truncation,coding_sequence_variant,3_prime_UTR_variant
	13	67441674	67441758	84	Zfp457	129S1,AJ,AKR,BALB,BTBR,BUB,C3H,C57L,C58J,CAST,CBA,CE,DBA1J,DBA2J,FVB,ILNJ2,KK,MOLF,MRL,NOD,NOR,NZB,NZO,NZW,PJ,PL,RF,SEA,SJL,SMJ,SPRET,SWR,TH,WSB	feature_truncation,inframe_deletion
	13	67490890	67490989	99	Zfp953	SPRET	feature_truncation,3_prime_UTR_variant
	13	67537503	67537818	315	Zfp429	129S1,AKR,MRL,NZW,PL,RF,WSB	feature_truncation,3_prime_UTR_variant
	13	67812299	67813239	940	Zfp738	129S1,AJ,AKR,BALB,BTBR,BUB,C3H,C57L,C58J,CAST,CBA,CE,DBA1J,DBA2J,FVB,ILNJ2,KK,MRL,NOD,NOR,NZB,NZO,NZW,PJ,PL,RF,SEA,SJL,SMJ,SWR,TH	feature_truncation,3_prime_UTR_variant
	13	67814255	67814585	330	Zfp738	129S1,AJ,AKR,BALB,BTBR,BUB,C3H,C57L,C58J,CAST,CBA,CE,DBA1J,DBA2J,FVB,ILNJ2,KK,MOLF,MRL,NOD,NOR,NZB,NZO,NZW,PJ,PL,RF,SEA,SJL,SMJ,SPRET,SWR,TH	feature_truncation,3_prime_UTR_variant
	13	67940346	67940431	85	Zfp493	129S1,AJ,AKR,BALB,BTBR,BUB,C3H,C57L,C58J,CAST,CBA,CE,DBA1J,DBA2J,FVB,ILNJ2,MA/My,MOLF,MRL,NOD,NOR,NZB,NZO,NZW,PJ,PL,RF,SEA,SJL,SMJ,SPRET,SWR,TH,WSB	feature_truncation,3_prime_UTR_variant
	13	74554515	74555477	962	Ftl1-ps1	CAST,ILNJ2,MOLF,SPRET,SWR,WSB	transcript_ablation
	13	76019674	76019725	51	Rhobtb3	SPRET	feature_truncation,3_prime_UTR_variant
	13	76150376	76150486	110	Rfesd	129S1,AJ,AKR,BALB,BTBR,BUB,C3H,C57L,CBA,CE,DBA1J,DBA2J,FVB,ILNJ2,KK,MA/My,MRL,NOD,NOR,NZB,NZO,NZW,PJ,PL,RF,SEA,SJL,SMJ,SPRET,SWR,TH,WSB	feature_truncation,3_prime_UTR_variant
	13	86194079	86194285	206	Cox7c	MOLF	feature_truncation,5_prime_UTR_variant
	13	92845597	92845815	218	Serinc5	SPRET	feature_truncation,3_prime_UTR_variant
	13	93791839	93792619	780	Bhmt2	SPRET	feature_truncation,3_prime_UTR_variant
	13	95149234	95149666	432	Wdr41	C58J,CAST,DBA1J,KK,MA/My,MOLF,RF,SPRET	feature_truncation,coding_sequence_variant,intron_variant,feature_truncation,inframe_deletion
	13	96095994	96096049	55	Sv2c	SPRET	feature_truncation,3_prime_UTR_variant
	13	96097251	96097313	62	Sv2c	129S1,AJ,AKR,BALB,BTBR,BUB,C3H,C57L,CBA,DBA1J,DBA2J,FVB,KK,MOLF,MRL,NZB,NZO,NZW,PJ,PL,SEA,SJL,SMJ,SWR,TH,WSB	feature_truncation,3_prime_UTR_variant
	13	97896574	97897141	567	Rps18-ps6	CAST,SPRET	transcript_ablation
	13	99384421	99384651	230	Zfp366	CAST,SPRET	feature_truncation,3_prime_UTR_variant
	13	99385316	99385448	132	Zfp366	CAST	feature_truncation,3_prime_UTR_variant
	13	99386354	99386477	123	Zfp366	SPRET	feature_truncation,3_prime_UTR_variant
	13	103877384	103877511	127	Srek1	C58J,CE,MA/My,NZB,NZO	feature_truncation,3_prime_UTR_variant
	13	105285984	105286086	102	Rnf180	SPRET	feature_truncation,coding_sequence_variant,intron_variant
	13	108189182	108189235	53	Ndufaf2	CE,MA/My,NZO,TH	feature_truncation,3_prime_UTR_variant
	13	110196729	110196786	57	Rab3c	SPRET	feature_truncation,3_prime_UTR_variant
	13	112870587	112870807	220	Slc38a9	SPRET	feature_truncation,3_prime_UTR_variant
	13	114291977	114292041	64	Arl15	AJ,BUB,CAST,CE,DBA1J,FVB,KK,MA/My,MOLF,NZB,NZO,NZW,PL,RH2,SJL,SPRET,SWR	feature_truncation,3_prime_UTR_variant
	13	120249500	120249664	164	Zfp131	129S1,BTBR,C3H,C57L,CAST,CBA,CE,DBA2J,KK,MA/My,NZO,SMJ,SPRET	frameshift_variant,stop_lost,feature_truncation,3_prime_UTR_variant
	14	7666136	7666457	321	Nek10	BALB,SEA,SPRET	feature_truncation,5_prime_UTR_variant
	14	10229143	10229364	221	Ptprg	129S1,C3H,C57L,CBA,DBA1J,DBA2J,KK,MOLF,MRL,NZW,PJ,PL	feature_truncation,3_prime_UTR_variant
	14	15463569	15463655	86	Gm10406	SPRET	feature_truncation,3_prime_UTR_variant
	14	17685235	17685333	98	Gm9602	SPRET	feature_truncation,3_prime_UTR_variant
	14	19137320	19137593	273	Gm2956	MOLF	feature_truncation,5_prime_UTR_variant
	14	20421211	20421398	187	Fam149b	CAST,MOLF,SPRET	feature_truncation,3_prime_UTR_variant
	14	20709125	20709210	85	Synpo2l	SPRET	feature_truncation,3_prime_UTR_variant
	14	24510130	24510220	90	Polr3a	CAST,MOLF,SPRET	feature_truncation,coding_sequence_variant,intron_variant
	14	31199422	31199822	400	Mettl6	SPRET	feature_truncation,3_prime_UTR_variant
	14	32017605	32017661	56	Parg	CAST	feature_truncation,3_prime_UTR_variant
	14	32019318	32019519	201	Parg	CAST	feature_truncation,3_prime_UTR_variant
	14	32069705	32069928	223	Ogdhl	SPRET	feature_truncation,3_prime_UTR_variant
	14	33296525	33296797	272	Frmpd2	SPRET	feature_truncation,3_prime_UTR_variant
	14	33689306	33690270	964	Zfp488	SPRET	feature_truncation,3_prime_UTR_variant
	14	42353052	42353649	597	Gm8024	C57L,CAST,MOLF,NZO,PJ,PL	feature_truncation,coding_sequence_variant,5_prime_UTR_variant,intron_variant,feature_truncation,5_prime_UTR_variant,intron_variant
	14	45370863	45371079	216	Txndc16	C57L,CAST,KK,MOLF,NZO,PJ,PL,SMJ,SPRET	feature_truncation,3_prime_UTR_variant
	14	45405129	45405238	109	Txndc16	SPRET	feature_truncation,3_prime_UTR_variant
	14	45620092	45620175	83	Styx	SPRET	feature_truncation,3_prime_UTR_variant
	14	45827391	45828163	772	Ddhd1	SPRET	feature_truncation,3_prime_UTR_variant
	14	47005526	47005812	286	Cdkn3	129S1,AJ,AKR,BALB,BUB,C3H,CBA,CE,DBA1J,DBA2J,FVB,ILNJ2,MA/My,MRL,NOD,NOR,NZB,NZO,NZW,PJ,RF,RH2,SEA,SJL,SMJ,SWR,TH,WSB	feature_truncation,3_prime_UTR_variant
	14	47495333	47495577	244	Wdhd1	SPRET	feature_truncation,3_prime_UTR_variant
	14	48759613	48760254	641	Tmem260	SPRET	feature_truncation,3_prime_UTR_variant
	14	49325254	49325324	70	Ap5m1	SPRET	feature_truncation,3_prime_UTR_variant
	14	49456542	49457241	699	Ccdc198	CAST,SPRET	feature_truncation,3_prime_UTR_variant
	14	50664454	50665245	791	Or11g24	129S1,AJ,AKR,BALB,BUB,C3H,C57L,CBA,CE,DBA1J,DBA2J,FVB,ILNJ2,KK,MA/My,MOLF,MRL,NOD,NOR,NZB,NZO,NZW,PJ,PL,RF,RH2,SEA,SJL,SPRET,SWR,TH,WSB	feature_truncation,3_prime_UTR_variant
	14	51151296	51151666	370	Osgep	SPRET	feature_truncation,3_prime_UTR_variant
	14	51201913	51202326	413	Pnp2	129S1,AJ,AKR,BALB,BUB,C3H,C57L,CBA,CE,DBA1J,DBA2J,FVB,ILNJ2,KK,MA/My,MRL,NOD,NOR,NZB,NZO,NZW,PJ,PL,RF,RH2,SEA,SJL,SMJ,SPRET,SWR,TH,WSB	stop_lost,feature_truncation,coding_sequence_variant,3_prime_UTR_variant
	14	54781224	54781286	62	Haus4	AJ,AKR,BALB,BTBR,BUB,C3H,C57L,CBA,CE,DBA1J,DBA2J,FVB,ILNJ2,KK,MA/My,MRL,NOD,NOR,NZB,NZO,NZW,PJ,PL,RF,RH2,SEA,SJL,SWR,TH,WSB	splice_donor_variant,splice_donor_5th_base_variant,coding_sequence_variant,intron_variant
	14	54865097	54865157	60	Psmb11	129S1,AJ,AKR,BALB,BTBR,BUB,C3H,C57L,CAST,CBA,CE,DBA1J,DBA2J,FVB,ILNJ2,KK,MA/My,MRL,NOD,NOR,NZB,NZO,NZW,PJ,PL,RF,RH2,SEA,SJL,SMJ,SPRET,SWR,TH,WSB	feature_truncation,3_prime_UTR_variant
	14	55095072	55095138	66	Homez	SPRET	feature_truncation,inframe_deletion
	14	55461227	55461282	55	Dhrs2	MOLF	feature_truncation,5_prime_UTR_variant
	14	56265413	56265536	123	Mcpt9	WSB	feature_truncation,coding_sequence_variant,intron_variant
	14	56885180	56885468	288	Parp4	BTBR,BUB,CAST,DBA2J,KK,MOLF,NZB,SJL,SPRET,WSB	feature_truncation,inframe_deletion
	14	57930796	57931002	206	Lats2	BTBR,BUB,CAST,DBA2J,KK,MOLF,SPRET,WSB	feature_truncation,3_prime_UTR_variant
	14	58040729	58040794	65	Sap18	CAST,MOLF	feature_truncation,3_prime_UTR_variant
	14	58348370	58348429	59	Fgf9	BTBR,BUB,CAST,DBA2J,MOLF,SPRET	feature_truncation,3_prime_UTR_variant
	14	62642069	62642156	87	Gucy1b2	MOLF,SPRET	feature_truncation,coding_sequence_variant,intron_variant
	14	63701081	63701481	400	Fam167a	SPRET	feature_truncation,3_prime_UTR_variant
	14	65634325	65634377	52	Zfp395	MOLF	feature_truncation,3_prime_UTR_variant
	14	67937689	67937749	60	Cdca2	SPRET	feature_truncation,inframe_deletion
	14	67991616	67991806	190	Dock5	SPRET	feature_truncation,3_prime_UTR_variant
	14	67992672	67992728	56	Dock5	CAST,MOLF,SPRET	feature_truncation,3_prime_UTR_variant
	14	69932944	69933149	205	Loxl2	129S1,C57L,CAST,KK,MOLF,WSB	feature_truncation,3_prime_UTR_variant
	14	70819011	70819085	74	Nudt18	SPRET	feature_truncation,3_prime_UTR_variant
	14	70821114	70821242	128	Fhip2b	129S1,AJ,BALB,C57L,CAST,KK,MOLF,PL,SEA,SPRET	feature_truncation,3_prime_UTR_variant
	14	70838994	70839072	78	Dmtn	SPRET	feature_truncation,3_prime_UTR_variant
	14	73478285	73478337	52	Lpar6	SPRET	feature_truncation,3_prime_UTR_variant
	14	73758526	73758771	245	Nudt15	SPRET	feature_truncation,3_prime_UTR_variant
	14	76372870	76372990	120	Nufip1	CAST,MOLF,NZB,NZO	feature_truncation,3_prime_UTR_variant
	14	77273380	77273504	124	Lacc1	SPRET	feature_truncation,5_prime_UTR_variant,intron_variant
	14	78798216	78798278	62	Dgkh	SPRET	feature_truncation,3_prime_UTR_variant
	14	78799970	78800030	60	Dgkh	ILNJ2	feature_truncation,3_prime_UTR_variant
	14	78969919	78969976	57	Dgkh	129S1,AJ,AKR,BALB,BTBR,BUB,C3H,C57L,CAST,CBA,CE,DBA1J,DBA2J,FVB,ILNJ2,KK,LP,MOLF,NZB,NZO,NZW,PJ,PL,RF,SEA,SJL,SMJ,SPRET,SWR,TH,WSB	feature_truncation,5_prime_UTR_variant
	14	79450820	79450949	129	Zfp957	SPRET	feature_truncation,inframe_deletion
	14	79563601	79563676	75	Naa16	CAST,CE,DBA1J,DBA2J,MOLF,PJ,SPRET	feature_truncation,3_prime_UTR_variant
	14	79868338	79868414	76	Sugt1	MOLF,WSB	feature_truncation,3_prime_UTR_variant
	14	79870477	79870625	148	Sugt1	SPRET	feature_truncation,3_prime_UTR_variant
	14	96341930	96341987	57	Klhl1	AJ,AKR,BALB,BTBR,BUB,C3H,CBA,CE,DBA1J,DBA2J,FVB,MRL,NOD,PJ,PL,RF,RH2,SEA,SJL,SMJ,SPRET,SWR,TH,WSB	feature_truncation,3_prime_UTR_variant
	14	99312966	99313606	640	Dis3	SPRET	feature_truncation,3_prime_UTR_variant
	14	103480616	103480715	99	Mycbp2	129S1,C57L,CAST,ILNJ2,MOLF,NZB,NZO,PJ,SPRET,WSB	feature_truncation,coding_sequence_variant,intron_variant
	14	118504615	118505195	580	Gm9376	129S1,CAST,KK,MOLF,SPRET	stop_lost,feature_truncation,coding_sequence_variant,3_prime_UTR_variant
	15	5128064	5128154	90	Card6	SPRET	feature_truncation,inframe_deletion
	15	5241596	5241660	64	Ttc33	SPRET	feature_truncation,coding_sequence_variant,intron_variant,feature_truncation,3_prime_UTR_variant,intron_variant
	15	7222163	7222229	66	Lifr	AKR,CAST,LP,MOLF,RF,SPRET,TH	feature_truncation,3_prime_UTR_variant
	15	7223231	7223295	64	Lifr	LP,MOLF,TH	feature_truncation,3_prime_UTR_variant
	15	10493479	10493560	81	Rad1	CAST,MOLF	feature_truncation,3_prime_UTR_variant
	15	10978881	10978985	104	C1qtnf3	MOLF,SPRET	feature_truncation,3_prime_UTR_variant
	15	35178886	35179287	401	Stk3	129S1,BUB,C57L,KK,LP,MOLF,NOD,NOR,PJ,SPRET,SWR	feature_truncation,coding_sequence_variant,5_prime_UTR_variant,intron_variant
	15	38291894	38292054	160	Klf10	MOLF,SPRET	feature_truncation,3_prime_UTR_variant
	15	43728515	43728601	86	Tmem74	MOLF,SPRET	feature_truncation,3_prime_UTR_variant
	15	44236852	44237640	788	Nudcd1	MOLF,SPRET	feature_truncation,3_prime_UTR_variant
	15	51747029	51747088	59	Utp23	SPRET	feature_truncation,3_prime_UTR_variant
	15	53317763	53317823	60	Samd12	CAST	feature_truncation,3_prime_UTR_variant
	15	54616278	54616346	68	Ccn3	129S1,C57L,MOLF,NZB,SPRET,TH	feature_truncation,3_prime_UTR_variant
	15	58422145	58422343	198	Fer1l6	ILNJ2,MOLF,NZB,NZW,SMJ,TH,WSB	feature_truncation,coding_sequence_variant,intron_variant
	15	66976624	66976785	161	St3gal1	SPRET	feature_truncation,3_prime_UTR_variant
	15	71303389	71303476	87	Fam135b	CAST,MOLF,SPRET	feature_truncation,3_prime_UTR_variant
	15	71305991	71306126	135	Fam135b	MOLF,SPRET	feature_truncation,3_prime_UTR_variant
	15	71668570	71668745	175	Col22a1	SPRET	feature_truncation,3_prime_UTR_variant
	15	75088229	75088412	183	Ly6g2	ILNJ2	feature_truncation,5_prime_UTR_variant,intron_variant
	15	75874613	75874679	66	Fam83h	SPRET	feature_truncation,inframe_deletion
	15	76322212	76322298	86	Mroh1	MOLF	stop_lost,feature_truncation,coding_sequence_variant,3_prime_UTR_variant,intron_variant
	15	76599400	76599457	57	Lrrc14	SPRET	feature_truncation,3_prime_UTR_variant
	15	76785420	76785737	317	Commd5	MOLF	feature_truncation,3_prime_UTR_variant
	15	76935187	76935339	152	Apol6	MA/My	frameshift_variant,feature_truncation
	15	77373859	77374389	530	Apol10a	MA/My,MOLF	feature_truncation,3_prime_UTR_variant
	15	77800010	77800362	352	Txn2	SPRET	feature_truncation,coding_sequence_variant,intron_variant
	15	78168155	78168231	76	Csf2rb2	SPRET	feature_truncation,3_prime_UTR_variant
	15	78364407	78364477	70	Il2rb	SPRET	feature_truncation,3_prime_UTR_variant
	15	78660165	78660253	88	Card10	CAST,CBA,CE,DBA2J,FVB,ILNJ2,KK,LP,MA/My,MOLF,NOD,NOR,NZW,PL,SEA,SMJ,SPRET,TH,WSB	feature_truncation,3_prime_UTR_variant
	15	78660378	78660433	55	Card10	129S1,AJ,AKR,BALB,BUB,C3H,C57L,C58J,DBA1J,MRL,PJ	feature_truncation,3_prime_UTR_variant
	15	78851187	78851259	72	Triobp	MA/My,MOLF	feature_truncation,inframe_deletion
	15	80895939	80895995	56	Sgsm3	SPRET	feature_truncation,3_prime_UTR_variant
	15	81901135	81901272	137	Xrcc6	CAST	feature_truncation,5_prime_UTR_variant
	15	82255053	82255105	52	Cyp2d22	MOLF	feature_truncation,3_prime_UTR_variant
	15	83011472	83011580	108	Poldip3	MOLF,SPRET	feature_truncation,3_prime_UTR_variant
	15	83376047	83376134	87	Ttll1	CAST,SPRET	feature_truncation,3_prime_UTR_variant
	15	83459657	83459798	141	Ttll12	CAST	feature_truncation,3_prime_UTR_variant
	15	84226040	84226269	229	Parvg	MOLF	feature_truncation,3_prime_UTR_variant
	15	88896186	88896285	99	Mov10l1	129S1,C57L,CAST,CE,FVB,ILNJ2,PL,WSB	feature_truncation,inframe_deletion
	15	88987343	88987424	81	Tubgcp6	SPRET	feature_truncation,inframe_deletion
	15	89305602	89305652	50	Cpt1b	MOLF,SPRET	frameshift_variant,feature_truncation
	15	93140727	93140896	169	Gxylt1	SPRET	feature_truncation,3_prime_UTR_variant
	15	98207421	98207731	310	Or8s16	CAST	feature_truncation,3_prime_UTR_variant
	15	98395993	98396311	318	Or11m3	AJ,C3H,CE,RH2	stop_lost,3_prime_UTR_variant
	15	98399500	98399560	60	Or11m3	BUB,CAST,MA/My,SWR	feature_truncation,3_prime_UTR_variant
	15	98636348	98636508	160	Arf3	SPRET	feature_truncation,3_prime_UTR_variant
	15	98748887	98748947	60	Kmt2d	C3H	feature_truncation,inframe_deletion
	15	99842052	99842166	114	Fam186a	BALB,CAST,CBA,SPRET	feature_truncation,inframe_deletion
	15	99914036	99914127	91	Larp4	SPRET	feature_truncation,3_prime_UTR_variant
	15	100286368	100286487	119	Slc11a2	129S1,BALB,BTBR,BUB,C57L,C58J,CAST,CBA,ILNJ2,KK,MA/My,MOLF,NOD,NOR,NZB,NZO,NZW,PJ,SEA,SMJ,SPRET,SWR,TH,WSB	feature_truncation,3_prime_UTR_variant
	15	100513326	100513380	54	Dazap2	129S1,BALB,BTBR,BUB,C57L,C58J,CBA,ILNJ2,KK,MA/My,NOD,NOR,NZB,NZO,NZW,PJ,SEA,SWR,TH,WSB	feature_truncation,5_prime_UTR_variant
	15	100539142	100539205	63	Bin2	MOLF,SPRET	feature_truncation,3_prime_UTR_variant
	15	100720330	100720502	172	Slc4a8	MOLF,SPRET	feature_truncation,3_prime_UTR_variant
	15	101855641	101855740	99	Krt78	CAST,WSB	feature_truncation,inframe_deletion
	15	101998724	101998776	52	Eif4b	CAST	feature_truncation,3_prime_UTR_variant
	15	102441494	102441763	269	Atf7	AKR,DBA1J,DBA2J,FVB,ILNJ2,LP,MRL,NOD,NOR,PJ,PL,SEA,SJL,SMJ	feature_truncation,3_prime_UTR_variant
	15	103783595	103783757	162	Mucl1	SPRET	stop_lost,feature_truncation,coding_sequence_variant,3_prime_UTR_variant,intron_variant
	16	3763468	3763655	187	Nlrc3	SPRET	feature_truncation,3_prime_UTR_variant
	16	3764271	3764559	288	Nlrc3	AJ,BTBR,BUB,CAST,CE,FVB,MOLF,MRL,PL,SJL,SMJ,SPRET,SWR,TH,WSB	feature_truncation,3_prime_UTR_variant
	16	3764832	3764927	95	Nlrc3	SMJ	feature_truncation,3_prime_UTR_variant
	16	10102097	10102148	51	Emp2	SPRET	feature_truncation,3_prime_UTR_variant
	16	10309100	10309178	78	Ciita	CAST,MOLF,SPRET	feature_truncation,3_prime_UTR_variant
	16	11479218	11479723	505	Snx29	CAST,KK,MOLF,SPRET	feature_truncation,3_prime_UTR_variant
	16	13573589	13573763	174	A930007A09Rik	BUB,CAST,KK,MOLF	feature_truncation,inframe_deletion
	16	13767014	13767241	227	Mpv17l	C3H,CAST,CBA,DBA1J,DBA2J,KK,MOLF,SPRET,WSB	feature_truncation,3_prime_UTR_variant
	16	16126721	16126778	57	Yars2	CAST	feature_truncation,3_prime_UTR_variant
	16	17889821	17889879	58	Prodh	SPRET	feature_truncation,3_prime_UTR_variant
	16	18226049	18226279	230	Comt	C3H,C57L,C58J,CAST,CBA,DBA1J,DBA2J,FVB,ILNJ2,KK,LP,MA/My,MOLF,NZB,NZO,NZW,PJ,RF,SJL,SPRET,SWR,TH,WSB	feature_truncation,3_prime_UTR_variant
	16	19225205	19225636	431	Or2m13	MOLF	feature_truncation,3_prime_UTR_variant
	16	19472681	19472766	85	Lamp3	CAST,MOLF,SPRET	feature_truncation,3_prime_UTR_variant
	16	19473775	19473847	72	Lamp3	SPRET	feature_truncation,3_prime_UTR_variant
	16	19945092	19945272	180	Klhl24	CAST,SPRET,WSB	feature_truncation,3_prime_UTR_variant
	16	19946738	19946935	197	Klhl24	CAST,SPRET	feature_truncation,3_prime_UTR_variant
	16	20351292	20351394	102	Dvl3	CAST,MOLF,SPRET	feature_truncation,3_prime_UTR_variant
	16	21727519	21727753	234	Map3k13	CAST,MOLF,SPRET,WSB	feature_truncation,coding_sequence_variant,intron_variant
	16	23298178	23298268	90	Masp1	CAST,MOLF,PL,SMJ,SPRET,TH,WSB	feature_truncation,3_prime_UTR_variant
	16	27269139	27269209	70	Ccdc50	SPRET	feature_truncation,3_prime_UTR_variant
	16	27270344	27270402	58	Ccdc50	BALB	feature_truncation,3_prime_UTR_variant
	16	31114801	31115056	255	Apod	129S1,AJ,BALB,CAST,FVB,ILNJ2,KK,LP,MOLF,MRL,NOD,NOR,NZB,NZO,NZW,PL,RH2,SEA,SJL,TH,WSB	feature_truncation,3_prime_UTR_variant
	16	32569539	32569880	341	Muc4	CAST	frameshift_variant,feature_truncation
	16	32571430	32571801	371	Muc4	SPRET	frameshift_variant,feature_truncation
	16	32614682	32614745	63	Muc20	SPRET	feature_truncation,inframe_deletion
	16	38063414	38063480	66	Gsk3b	MOLF,SPRET	feature_truncation,3_prime_UTR_variant
	16	38198175	38198353	178	Popdc2	MOLF	feature_truncation,3_prime_UTR_variant
	16	38265010	38265062	52	Adprh	SPRET	feature_truncation,3_prime_UTR_variant
	16	43469230	43469290	60	Tigit	CAST	feature_truncation,3_prime_UTR_variant
	16	44780332	44780648	316	Cd200r3	SPRET	feature_truncation,3_prime_UTR_variant
	16	45312779	45313590	811	Cd200l1	SPRET	feature_truncation,coding_sequence_variant,5_prime_UTR_variant,intron_variant
	16	48139206	48139371	165	Dppa2	C3H,CAST,CBA,MOLF,SPRET	feature_truncation,3_prime_UTR_variant
	16	55853913	55854007	94	Trmt10c	CBA,MOLF,NZW,SMJ	feature_truncation,3_prime_UTR_variant
	16	56435066	56435990	924	Abi3bp	C58J,LP	feature_truncation,coding_sequence_variant,intron_variant
	16	58579779	58579989	210	Or5k1b	SPRET	feature_truncation,3_prime_UTR_variant
	16	58709159	58709213	54	Or5k15	SPRET	feature_truncation,3_prime_UTR_variant
	16	59124597	59124685	88	Or5ac21	SPRET	feature_truncation,3_prime_UTR_variant
	16	65350819	65351120	301	Chmp2b	CAST	feature_truncation,coding_sequence_variant,5_prime_UTR_variant,intron_variant
	16	81394611	81394841	230	Ncam2	CAST,MOLF,SPRET	feature_truncation,3_prime_UTR_variant
	16	84659881	84659932	51	Gabpa	BALB,BUB,C58J,CBA,LP,MRL,NZO,RH2,SPRET	feature_truncation,3_prime_UTR_variant
	16	85253511	85253574	63	Cyyr1	SPRET	feature_truncation,3_prime_UTR_variant
	16	87162106	87162320	214	N6amt1	CAST,MOLF,SPRET	feature_truncation,3_prime_UTR_variant
	16	88570804	88570864	60	2310057N15Rik	129S1,C57L,C58J,KK,NZB,NZO,NZW,PL	feature_truncation,inframe_deletion
	16	88670780	88670933	153	Krtap19-2	129S1,AKR,C57L,C58J,CAST,CBA,CE,DBA1J,DBA2J,ILNJ2,KK,MOLF,MRL,NZB,NZO,NZW,PJ,PL,RF,SEA,SMJ,SPRET,TH	feature_truncation,inframe_deletion
	16	89216724	89216844	120	Krtap6-2	CAST,MOLF,SPRET	feature_truncation,inframe_deletion
	16	91411899	91412052	153	Dnajc28	SPRET	feature_truncation,3_prime_UTR_variant
	16	91627395	91627476	81	Itsn1	CBA,CE,DBA1J,MA/My,PL	feature_truncation,3_prime_UTR_variant
	16	91714191	91714253	62	Itsn1	SPRET	feature_truncation,3_prime_UTR_variant
	16	92108278	92108354	76	Smim11	SPRET	feature_truncation,3_prime_UTR_variant
	16	92144628	92144820	192	Kcne1	BUB,CAST,CE,DBA1J,FVB,MOLF,NZB,PL,SJL,SPRET,SWR,TH	feature_truncation,3_prime_UTR_variant
	16	92255346	92255397	51	Rcan1	CE,DBA1J,MOLF,NZO,NZW,PL,TH	feature_truncation,5_prime_UTR_variant
	16	94549489	94549543	54	Kcnj6	MOLF,NZW,SPRET	feature_truncation,3_prime_UTR_variant
	16	95058705	95058802	97	Kcnj15	129S1,AJ,AKR,B10D2,B10J,BALB,BTBR,BUB,C3H,C57L,C58J,CAST,CBA,CE,DBA1J,DBA2J,FVB,ILNJ2,KK,LP,MA/My,MOLF,MRL,NOD,NOR,NZB,NZO,NZW,PJ,PL,RF,RH2,SEA,SJL,SMJ,SPRET,SWR,TH,WSB	feature_truncation,5_prime_UTR_variant
	16	97314701	97314834	133	Fam3b	SPRET	feature_truncation,5_prime_UTR_variant,intron_variant
	17	5482495	5483354	859	Tmem242	SPRET	feature_truncation,3_prime_UTR_variant,stop_lost,feature_truncation,coding_sequence_variant,3_prime_UTR_variant,intron_variant
	17	5978501	5978657	156	Snx9	SPRET	feature_truncation,coding_sequence_variant,intron_variant
	17	6973005	6973229	224	Sytl3	129S1,AJ,AKR,BALB,C3H,C57L,CAST,CBA,CE,DBA1J,DBA2J,ILNJ2,MOLF,MRL,NOD,NOR,NZO,PJ,PL,RF,RH2,SEA,SMJ,SPRET,TH,WSB	feature_truncation,5_prime_UTR_variant
	17	13449114	13449178	64	Smok2b	SPRET	feature_truncation,5_prime_UTR_variant
	17	15764864	15764948	84	Prdm9	CAST,ILNJ2,SPRET	feature_truncation,inframe_deletion
	17	17307825	17307980	155	Zfp960	C58J,PL	frameshift_variant,feature_truncation
	17	19619005	19619121	116	Vmn2r99	SPRET	feature_truncation,3_prime_UTR_variant
	17	19927994	19928048	54	Vmn2r102	SPRET	feature_truncation,3_prime_UTR_variant
	17	20426023	20426410	387	Vmn2r105	SPRET	feature_truncation,3_prime_UTR_variant
	17	20676884	20676986	102	Vmn2r108	SPRET	feature_truncation,3_prime_UTR_variant
	17	20958875	20959232	357	Vmn1r227	SPRET	feature_truncation,3_prime_UTR_variant
	17	21213494	21213562	68	Vmn1r233	SPRET	feature_truncation,3_prime_UTR_variant
	17	21262502	21262553	51	Zfp160	AKR,C3H,CBA,FVB,MA/My,MRL,PJ,WSB	feature_truncation,3_prime_UTR_variant
	17	21618789	21618957	168	Zfp677	CAST,MOLF,WSB	stop_lost,feature_truncation,coding_sequence_variant,3_prime_UTR_variant
	17	21807273	21807372	99	Zfp948	129S1,AJ,BALB,C57L,CE,DBA1J,DBA2J,NZO,RH2,SEA,SPRET	feature_truncation,inframe_deletion
	17	22037627	22037711	84	Zfp820	SPRET	stop_lost,feature_truncation,coding_sequence_variant,3_prime_UTR_variant
	17	22766131	22766239	108	Vmn2r111	CAST,MOLF,SPRET	feature_truncation,3_prime_UTR_variant
	17	23847162	23847450	288	Mmp25	BTBR,BUB,C58J,KK,LP,NOD,NOR,NZW,PL,SWR	feature_truncation,3_prime_UTR_variant
	17	24397374	24397425	51	Tbc1d24	AKR	feature_truncation,3_prime_UTR_variant
	17	24399026	24399173	147	Tbc1d24	129S1,AJ,AKR,B10D2,BALB,BTBR,BUB,C3H,C57L,CAST,CBA,CE,DBA1J,DBA2J,FVB,ILNJ2,KK,MA/My,MRL,NOD,NOR,NZB,NZO,NZW,PJ,RF,RH2,SEA,SJL,SMJ,SPRET,SWR,TH,WSB	feature_truncation,3_prime_UTR_variant
	17	24912587	24913136	549	Gfer	129S1,AJ,AKR,B10D2,BALB,BTBR,BUB,C3H,C57L,CAST,CBA,CE,DBA1J,DBA2J,FVB,ILNJ2,KK,MA/My,MRL,NOD,NOR,NZB,NZO,NZW,PJ,RF,RH2,SEA,SJL,SMJ,SPRET,SWR,TH,WSB	feature_truncation,3_prime_UTR_variant
	17	24940687	24940775	88	Rps2	CAST	feature_truncation,coding_sequence_variant,intron_variant
	17	25314823	25314878	55	Ift140	SPRET	feature_truncation,3_prime_UTR_variant
	17	26287760	26287829	69	Rab11fip3	SPRET	feature_truncation,inframe_deletion
	17	26663356	26663419	63	Neurl1b	129S1,AJ,AKR,B10D2,BALB,C3H,C57L,CBA,CE,DBA1J,DBA2J,ILNJ2,MRL,NOD,NOR,NZO,PJ,RF,RH2,SEA,TH	feature_truncation,3_prime_UTR_variant
	17	28056819	28057312	493	Snrpc	KK,NZB,RF,SPRET	feature_truncation,5_prime_UTR_variant,intron_variant
	17	28115605	28115713	108	Bltp3a	SPRET	feature_truncation,3_prime_UTR_variant
	17	28519321	28519379	58	Ppard	SPRET	feature_truncation,3_prime_UTR_variant
	17	28656388	28656916	528	Fkbp5	SPRET	feature_truncation,3_prime_UTR_variant
	17	28808323	28808395	72	Srpk1	CAST,SPRET,WSB	feature_truncation,3_prime_UTR_variant
	17	29058682	29059118	436	Brpf3	SPRET	feature_truncation,3_prime_UTR_variant
	17	29108791	29109372	581	Pnpla1	CAST,KK,MOLF,RF	feature_truncation,3_prime_UTR_variant
	17	29531134	29531282	148	BC004004	SPRET	feature_truncation,3_prime_UTR_variant
	17	29536476	29536748	272	Pi16	SPRET	feature_truncation,5_prime_UTR_variant
	17	29863485	29864099	614	Rnf8	CAST,NOD,NOR,NZB	feature_truncation,3_prime_UTR_variant
	17	29923672	29923786	114	Cmtr1	KK,MOLF,RF	feature_truncation,3_prime_UTR_variant
	17	30810681	30810882	201	Glo1	SPRET	feature_truncation,3_prime_UTR_variant
	17	30863677	30863913	236	Dnah8	AJ,AKR,BALB,BTBR,BUB,C3H,C58J,CAST,CBA,CE,FVB,ILNJ2,KK,MA/My,MOLF,MRL,NOD,NOR,NZB,NZO,NZW,PJ,PL,RF,SJL,SMJ,SPRET,SWR,TH,WSB	feature_truncation,coding_sequence_variant,intron_variant
	17	30936864	30937172	308	Dnah8	SPRET	feature_truncation,coding_sequence_variant,intron_variant
	17	31095907	31096007	100	Dnah8	129S1,AJ,AKR,B10D2,BALB,BTBR,BUB,C3H,C57L,C58J,CAST,CBA,CE,DBA1J,DBA2J,ILNJ2,KK,MA/My,MOLF,MRL,NOD,NOR,NZO,NZW,PJ,PL,RF,RH2,SEA,SMJ,SPRET,SWR,WSB	feature_truncation,3_prime_UTR_variant
	17	31463761	31463959	198	Ubash3a	C58J,CAST,KK,MOLF,NOD,NOR,NZB,NZO,NZW,SPRET	feature_truncation,3_prime_UTR_variant
	17	31828624	31828688	64	Cbs	SPRET	feature_truncation,3_prime_UTR_variant
	17	32402972	32403078	106	Ephx3	MOLF,PL,SPRET	feature_truncation,3_prime_UTR_variant
	17	33035551	33035610	59	Zfp799	SPRET	feature_truncation,3_prime_UTR_variant
	17	33098389	33098611	222	Zfp870	MOLF	feature_truncation,3_prime_UTR_variant
	17	33461224	33461320	96	Zfp955a	MOLF,TH	feature_truncation,inframe_deletion
	17	33492125	33492337	212	Or10h28	SPRET	feature_truncation,3_prime_UTR_variant
	17	33524255	33524310	55	Zfp955b	SPRET	feature_truncation,3_prime_UTR_variant
	17	34171285	34171375	90	Rps18	SPRET	feature_truncation,coding_sequence_variant,intron_variant
	17	34181759	34181824	65	Vps52	SPRET	feature_truncation,coding_sequence_variant,intron_variant
	17	35912503	35912595	92	Sfta2	CAST,DBA1J,ILNJ2,PJ,SJL,TH,WSB	feature_truncation,5_prime_UTR_variant
	17	35930158	35930270	112	Muc21	CAST,SPRET	frameshift_variant,feature_truncation
	17	35930919	35931009	90	Muc21	129S1,AKR,BTBR,C3H,C57L,CBA,CE,LP,MA/My,MRL,NZO,NZW,RF,SMJ,TH	feature_truncation,inframe_deletion
	17	35931846	35932115	269	Muc21	ILNJ2	frameshift_variant,feature_truncation
	17	35932248	35932788	540	Muc21	129S1,AKR,B10D2,BALB,BTBR,BUB,C3H,C57L,C58J,CBA,CE,DBA1J,DBA2J,FVB,ILNJ2,KK,LP,MA/My,MRL,NOD,NOR,NZB,NZO,NZW,PJ,PL,RF,SMJ,SWR	feature_truncation,inframe_deletion
	17	35933391	35933548	157	Muc21	BUB,CE,MA/My	frameshift_variant,feature_truncation
	17	35934039	35934292	253	Muc21	CAST,MOLF,SPRET,TH	feature_truncation,coding_sequence_variant,intron_variant
	17	36241478	36241609	131	Ppp1r10	NZW	frameshift_variant,feature_truncation
	17	36268176	36268236	60	Abcf1	B10D2,BALB,DBA2J,PJ,RH2,SEA,SPRET	feature_truncation,3_prime_UTR_variant
	17	37394629	37395252	623	Or2h2	129S1,AJ,AKR,B10D2,BALB,BTBR,BUB,C3H,C57L,C58J,CAST,CBA,CE,DBA1J,DBA2J,FVB,ILNJ2,KK,LP,MA/My,MRL,NOD,NOR,NZB,NZO,NZW,PJ,PL,RF,RH2,SEA,SJL,SPRET,SWR,TH	feature_truncation,3_prime_UTR_variant
	17	37461066	37461124	58	Or2h1b	AJ,B10D2,BALB,BUB,C58J,DBA1J,DBA2J,KK,NOD,NOR,NZB,NZO,NZW,PL,RH2,SEA,SJL,SWR	feature_truncation,3_prime_UTR_variant
	17	37690906	37691241	335	Or12d15	B10D2,BALB,CAST,DBA1J,DBA2J,NZO,NZW,RH2,SEA,SPRET	feature_truncation,coding_sequence_variant,intron_variant
	17	37978562	37979057	495	Or10al2	SPRET	feature_truncation,5_prime_UTR_variant,intron_variant
	17	38059742	38059828	86	Or10al5	B10D2,BALB,DBA1J,DBA2J,FVB,ILNJ2,NZO,NZW,RH2,SEA,TH	feature_truncation,5_prime_UTR_variant
	17	38364192	38364442	250	Or10al7	MOLF	feature_truncation,3_prime_UTR_variant
	17	38381597	38382496	899	Or2g7	MOLF	feature_truncation,3_prime_UTR_variant
	17	41105387	41105440	53	Crisp2	MOLF	feature_truncation,5_prime_UTR_variant
	17	44446111	44446195	84	Clic5	AKR,BALB,C3H,CBA,CE,DBA2J,ILNJ2,MA/My,PJ,RF,RH2,SEA,SPRET	feature_truncation,inframe_deletion
	17	46563358	46563463	105	Yipf3	129S1,BUB,FVB,NOD,NOR,NZW,SJL,SPRET,SWR	feature_truncation,3_prime_UTR_variant
	17	47084813	47084958	145	Rpl7l1	CAST,MOLF,NOD,NOR,NZW,SJL,SMJ,SPRET,WSB	feature_truncation,3_prime_UTR_variant
	17	53981999	53982235	236	Sgo1	BTBR,MA/My,TH	feature_truncation,3_prime_UTR_variant
	17	56411965	56412955	990	Plin4	CAST,PL,SPRET	feature_truncation,coding_sequence_variant,intron_variant,feature_truncation,inframe_deletion
	17	56483127	56483183	56	Mydgf	CAST	feature_truncation,3_prime_UTR_variant
	17	56882590	56882671	81	Safb2	SEA	feature_truncation,inframe_deletion
	17	65945416	65945506	90	Txndc2	SPRET	feature_truncation,inframe_deletion
	17	74324144	74324202	58	Srd5a2	CAST,MOLF	feature_truncation,3_prime_UTR_variant
	17	74732730	74732913	183	Nlrc4	129S1,BTBR,BUB,C57L,ILNJ2,KK,NOD,NOR,NZW,SPRET,SWR	feature_truncation,3_prime_UTR_variant
	17	79153607	79153816	209	Gpatch11	CAST,CE,ILNJ2,NZO,NZW,SPRET,WSB	feature_truncation,3_prime_UTR_variant
	17	87139069	87139125	56	Epas1	MOLF,PL,SPRET	feature_truncation,3_prime_UTR_variant
	18	3515915	3515987	72	Bambi	CAST	feature_truncation,3_prime_UTR_variant
	18	6202202	6202371	169	Kif5b	129S1,AKR,BALB,C3H,C57L,CBA,ILNJ2,PJ,RF,RH2,SEA,SMJ,SPRET	feature_truncation,3_prime_UTR_variant
	18	10639639	10639709	70	Snrpd1	CAST,MOLF,SPRET	frameshift_variant
	18	10725780	10725837	57	Mib1	129S1,C57L,MOLF	feature_truncation,5_prime_UTR_variant
	18	20736592	20736647	55	Dsg2	CAST	feature_truncation,3_prime_UTR_variant
	18	25269296	25269355	59	Tpgs2	MOLF	feature_truncation,3_prime_UTR_variant
	18	25886998	25887058	60	Celf4	SPRET	feature_truncation,5_prime_UTR_variant
	18	34402304	34402410	106	Apc	SPRET	feature_truncation,coding_sequence_variant,intron_variant
	18	34479272	34479373	101	Reep5	SPRET	feature_truncation,3_prime_UTR_variant
	18	34732619	34732834	215	Brd8	129S1,AJ,BALB,BUB,C3H,C57L,C58J,CAST,CBA,CE,DBA1J,DBA2J,ILNJ2,MOLF,MRL,NOD,NOR,PL,RF,RH2,SEA,SJL,SPRET,TH,WSB	feature_truncation,3_prime_UTR_variant
	18	34870406	34871105	699	Rpl27rt	CAST,SPRET	stop_lost,feature_truncation,coding_sequence_variant,5_prime_UTR_variant,3_prime_UTR_variant
	18	35726068	35726293	225	Matr3	CAST,MOLF,SPRET	feature_truncation,3_prime_UTR_variant
	18	37437165	37437271	106	Pcdhb3	129S1,AJ,AKR,BALB,BUB,C3H,C57L,C58J,CAST,CBA,CE,DBA1J,DBA2J,FVB,ILNJ2,KK,MA/My,MOLF,NOD,NOR,NZB,NZO,NZW,PL,RF,RH2,SEA,SJL,SMJ,SWR,TH,WSB	feature_truncation,3_prime_UTR_variant
	18	37636474	37636527	53	Pcdhb19	CAST,KK,MOLF,SPRET	feature_truncation,3_prime_UTR_variant
	18	37654957	37655039	82	Pcdhb22	CAST,MOLF,SPRET	feature_truncation,3_prime_UTR_variant
	18	37828371	37828516	145	Pcdhga5	BUB,C3H,CE,DBA1J,MA/My,NOD,NOR,PL,RF	frameshift_variant,feature_truncation
	18	40336899	40337227	328	Yipf5	SPRET	feature_truncation,3_prime_UTR_variant
	18	44559174	44559226	52	Mcc	BALB,C3H,CAST,CBA,DBA1J,DBA2J,KK,MOLF,SEA,SPRET	feature_truncation,3_prime_UTR_variant
	18	47245193	47245746	553	Hspe1-rs1	BALB,C3H,C58J,CAST,CBA,DBA1J,DBA2J,ILNJ2,KK,LP,MA/My,MOLF,NZO,NZW,SEA,SPRET	transcript_ablation
	18	50279640	50279755	115	Hsd17b4	SPRET	feature_truncation,coding_sequence_variant,intron_variant
	18	52624796	52624857	61	Srfbp1	129S1,AJ,AKR,BALB,BUB,C3H,C57L,C58J,CAST,CBA,CE,DBA1J,DBA2J,FVB,ILNJ2,LP,MA/My,MRL,NOD,NOR,NZB,NZO,NZW,PL,RF,RH2,SEA,SJL,SPRET,SWR	feature_truncation,3_prime_UTR_variant
	18	56720630	56720750	120	Phax	C3H,CE,DBA1J,DBA2J,PJ,SPRET	feature_truncation,3_prime_UTR_variant
	18	56866168	56866317	149	Lmnb1	SPRET	feature_truncation,coding_sequence_variant,intron_variant
	18	60402190	60402373	183	Gm4841	KK,MOLF,NOD,NOR	feature_truncation,3_prime_UTR_variant
	18	60403399	60404196	797	Gm4841	NZO,NZW	feature_truncation,coding_sequence_variant,5_prime_UTR_variant,intron_variant
	18	60709194	60709252	58	Myoz3	CAST	feature_truncation,3_prime_UTR_variant
	18	61327045	61327097	52	Slc26a2	NZW	feature_truncation,3_prime_UTR_variant
	18	61421432	61421487	55	Pde6a	CAST	feature_truncation,3_prime_UTR_variant
	18	62156526	62156819	293	Sh3tc2	SPRET	feature_truncation,3_prime_UTR_variant
	18	62800804	62801103	299	Spink10	AJ,BALB,CBA,ILNJ2,PL,RH2,SEA	feature_truncation,3_prime_UTR_variant
	18	63092781	63092863	82	Apcdd1	CAST,MOLF,SPRET	feature_truncation,3_prime_UTR_variant
	18	65610665	65610801	136	Malt1	SPRET	feature_truncation,3_prime_UTR_variant
	18	75219533	75219757	224	Dym	129S1,AKR,BTBR,BUB,C3H,C57L,CBA,DBA1J,DBA2J,FVB,NZO,PJ,PL,SEA,SPRET,TH,WSB	feature_truncation,3_prime_UTR_variant
	18	75219780	75219892	112	Dym	CAST,ILNJ2,MOLF,NZW,RF	feature_truncation,3_prime_UTR_variant
	18	75565905	75565967	62	Ctif	SPRET	feature_truncation,3_prime_UTR_variant
	18	76440876	76441477	601	Smad2	CAST	feature_truncation,3_prime_UTR_variant
	18	76443116	76443177	61	Smad2	SPRET	feature_truncation,3_prime_UTR_variant
	18	77343636	77343693	57	St8sia5	CAST	feature_truncation,3_prime_UTR_variant
	18	77545200	77545368	168	Ark2c	CAST,KK,MOLF,NZO,NZW,TH	feature_truncation,3_prime_UTR_variant
	18	78795972	78796032	60	Setbp1	CAST,MOLF,SPRET	feature_truncation,3_prime_UTR_variant
	18	80266867	80267036	169	Txnl4a	129S1,AJ,AKR,BALB,BTBR,BUB,C57L,CAST,FVB,ILNJ2,MA/My,MOLF,MRL,NOD,NOR,NZO,RH2,SJL,SPRET,TH,WSB	feature_truncation,3_prime_UTR_variant
	18	80268726	80268815	89	Txnl4a	SPRET	feature_truncation,3_prime_UTR_variant
	18	80317493	80317553	60	Slc66a2	AKR,CAST,MOLF,NZO,SPRET	feature_truncation,3_prime_UTR_variant
	18	84963685	84964495	810	Timm21	CE,MOLF	feature_truncation,3_prime_UTR_variant
	19	3439428	3439510	82	Tesmin	FVB,SJL	feature_truncation,5_prime_UTR_variant
	19	3857463	3857529	66	Kmt5b	SPRET	feature_truncation,3_prime_UTR_variant
	19	4438398	4438633	235	Kdm2a	AJ,AKR,BALB,BUB,C3H,C58J,CAST,CBA,CE,DBA1J,DBA2J,FVB,ILNJ2,KK,LP,MA/My,MOLF,MRL,NOD,NOR,NZW,PJ,PL,RF,RH2,SEA,SJL,SMJ,SPRET,SWR,TH,WSB	feature_truncation,3_prime_UTR_variant,intron_variant
	19	4918611	4918804	193	Actn3	CAST,MOLF,SPRET	splice_donor_variant,splice_donor_5th_base_variant,coding_sequence_variant,intron_variant
	19	5015000	5015751	751	Mrpl11	SPRET	feature_truncation,3_prime_UTR_variant
	19	5512637	5512711	74	Fibp	SPRET	feature_truncation,coding_sequence_variant,intron_variant
	19	5545018	5545244	226	Cfl1	CAST,FVB,LP,MOLF,SJL,SPRET	feature_truncation,3_prime_UTR_variant
	19	5991093	5991275	182	Pola2	BUB,C58J,CAST,FVB,LP,MOLF,MRL,SJL,SPRET,TH	feature_truncation,3_prime_UTR_variant
	19	6113093	6113149	56	Tm7sf2	BUB,CAST	feature_truncation,coding_sequence_variant,intron_variant
	19	6441070	6441174	104	Pygm	CAST,MOLF	feature_truncation,coding_sequence_variant,intron_variant
	19	8684627	8684814	187	Slc3a2	CAST,SPRET	feature_truncation,3_prime_UTR_variant
	19	8830584	8830660	76	Lrrn4cl	SPRET	feature_truncation,3_prime_UTR_variant
	19	10695081	10695297	216	Cd5	BUB,C3H,CAST,CBA,DBA1J,DBA2J,FVB,ILNJ2,LP,MA/My,MOLF,SPRET,SWR	feature_truncation,3_prime_UTR_variant
	19	10885770	10885829	59	Prpf19	SPRET	feature_truncation,3_prime_UTR_variant
	19	10926167	10926347	180	Ccdc86	CAST,MOLF,SPRET	feature_truncation,inframe_deletion
	19	11439876	11440757	881	Ms4a4b	FVB,SWR	stop_lost,feature_truncation,coding_sequence_variant,3_prime_UTR_variant,intron_variant
	19	11441000	11441052	52	Ms4a4b	SPRET	feature_truncation,3_prime_UTR_variant
	19	11508483	11509455	972	Ms4a6b	SPRET	feature_truncation,3_prime_UTR_variant
	19	11863707	11864212	505	Or10v1	MOLF	feature_truncation,5_prime_UTR_variant
	19	12010978	12011174	196	Or4d11	FVB,SPRET,SWR	feature_truncation,3_prime_UTR_variant
	19	12261512	12261614	102	Or5an1	AJ,BALB,CE,MA/My,NOD,NOR,PL,RH2,SEA,WSB	feature_truncation,3_prime_UTR_variant
	19	12307186	12307329	143	Or5a21	MOLF,SPRET	feature_truncation,3_prime_UTR_variant
	19	12660755	12661212	457	Or5b95	ILNJ2,SPRET,WSB	feature_truncation,3_prime_UTR_variant
	19	13071041	13071260	219	Or5b104	CAST,LP,WSB	feature_truncation,3_prime_UTR_variant
	19	13682735	13682801	66	Or10q1b	MOLF	feature_truncation,inframe_deletion
	19	15881904	15882075	171	Psat1	CAST,MOLF,SPRET	feature_truncation,3_prime_UTR_variant
	19	17410102	17410168	66	Pcsk5	CAST,CBA,DBA1J,DBA2J,MOLF	feature_truncation,3_prime_UTR_variant
	19	21369844	21370026	182	Gda	BUB,MOLF,MRL,NZB,NZO,NZW	feature_truncation,3_prime_UTR_variant
	19	27313243	27313323	80	Kcnv2	CAST,MOLF	feature_truncation,3_prime_UTR_variant
	19	29364414	29364466	52	Cd274	SPRET	feature_truncation,3_prime_UTR_variant
	19	30544002	30544116	114	Prkg1	129S1,BTBR,C57L,C58J,MOLF,NZW,SPRET	feature_truncation,3_prime_UTR_variant
	19	31062515	31062727	212	Cstf2t	SPRET	feature_truncation,3_prime_UTR_variant
	19	32443255	32443977	722	Rpl9-ps6	CAST,MOLF,SPRET	stop_lost,feature_truncation,coding_sequence_variant,5_prime_UTR_variant,3_prime_UTR_variant
	19	32676036	32676104	68	Atad1	SPRET	feature_truncation,coding_sequence_variant,intron_variant
	19	38957417	38957503	86	Hells	SPRET	feature_truncation,3_prime_UTR_variant
	19	40728338	40728412	74	Entpd1	CAST	feature_truncation,3_prime_UTR_variant
	19	40743189	40743928	739	Cc2d2b	CAST	feature_truncation,coding_sequence_variant,intron_variant
	19	40804758	40805018	260	Cc2d2b	C3H,CAST,CBA,DBA1J,DBA2J,FVB,ILNJ2,MA/My,MOLF,NZB,NZO,SPRET	feature_truncation,coding_sequence_variant,intron_variant
	19	41757716	41757782	66	Arhgap19	AJ,BALB,CE,MOLF,RH2,SPRET,WSB	feature_truncation,3_prime_UTR_variant
	19	41910492	41911098	606	Exosc1	MOLF	feature_truncation,3_prime_UTR_variant
	19	42579432	42579500	68	R3hcc1l	SPRET	feature_truncation,3_prime_UTR_variant
	19	44333627	44334087	460	Scd4	129S1,BUB,C57L,CAST,FVB,KK,SMJ,SWR	feature_truncation,3_prime_UTR_variant
	19	44993345	44993562	217	Mrpl43	CAST	feature_truncation,3_prime_UTR_variant
	19	45425911	45426081	170	Btrc	MOLF	frameshift_variant,stop_lost,feature_truncation,3_prime_UTR_variant
	19	46713428	46713523	95	As3mt	CAST,MOLF,SPRET	splice_donor_variant,splice_donor_5th_base_variant,coding_sequence_variant,intron_variant
	19	47073659	47073830	171	Atp5mk	CAST,SPRET	feature_truncation,3_prime_UTR_variant
	19	47721141	47721237	96	Sfr1	CAST,SPRET	feature_truncation,inframe_deletion
	19	53028184	53028250	66	Xpnpep1	SPRET	feature_truncation,5_prime_UTR_variant
	19	53576561	53577493	932	Nutf2-ps1	129S1,AJ,AKR,BALB,BTBR,C3H,C57L,CAST,CBA,CE,DBA1J,DBA2J,FVB,ILNJ2,KK,MA/My,MOLF,MRL,NOD,NOR,NZB,NZO,NZW,PJ,PL,RF,RH2,SEA,SJL,SPRET,SWR,TH,WSB	stop_lost,feature_truncation,coding_sequence_variant,5_prime_UTR_variant,3_prime_UTR_variant
	19	56588125	56588179	54	Nhlrc2	CAST	feature_truncation,3_prime_UTR_variant
	19	56590328	56590434	106	Nhlrc2	SPRET	feature_truncation,3_prime_UTR_variant
	19	59224418	59224497	79	Kcnk18	SPRET	feature_truncation,3_prime_UTR_variant
	19	60745538	60745670	132	Nanos1	TH	feature_truncation,3_prime_UTR_variant
	19	61107079	61107148	69	Zfp950	129S1,AJ,AKR,BALB,BTBR,C3H,C57L,CAST,CBA,DBA1J,DBA2J,FVB,KK,MA/My,MRL,NOD,NOR,NZB,NZW,PJ,PL,RF,RH2,SEA,SMJ,SWR,TH,WSB	feature_truncation,3_prime_UTR_variant
	2	3398217	3398624	407	Olah	SPRET	feature_truncation,5_prime_UTR_variant
	2	3525292	3525450	158	Cdnf	CAST,SPRET	feature_truncation,3_prime_UTR_variant
	2	4627845	4627936	91	Prpf18	SPRET	feature_truncation,3_prime_UTR_variant
	2	5900929	5901018	89	Dhtkd1	SPRET	feature_truncation,3_prime_UTR_variant
	2	11477684	11477735	51	Pfkfb3	CAST,MOLF,SPRET	feature_truncation,3_prime_UTR_variant
	2	13513811	13513929	118	Trdmt1	SJL,SPRET	feature_truncation,3_prime_UTR_variant
	2	13516180	13516249	69	Trdmt1	CAST	feature_truncation,3_prime_UTR_variant
	2	24849930	24850001	71	Zmynd19	MOLF	feature_truncation,3_prime_UTR_variant
	2	24980606	24980661	55	Noxa1	CAST,FVB,MOLF,SPRET	feature_truncation,coding_sequence_variant,intron_variant
	2	25250436	25250593	157	Uap1l1	SPRET	feature_truncation,3_prime_UTR_variant
	2	25408519	25408613	94	Traf2	SPRET	feature_truncation,3_prime_UTR_variant
	2	26909743	26909870	127	Cacfd1	SPRET	feature_truncation,3_prime_UTR_variant
	2	27001749	27001839	90	Fam163b	129S1,C57L,SPRET	feature_truncation,3_prime_UTR_variant
	2	28976913	28977126	213	Ttf1	129S1,C57L,CAST,MOLF,SPRET	feature_truncation,3_prime_UTR_variant
	2	29666262	29666691	429	Trub2	CAST,SPRET	feature_truncation,3_prime_UTR_variant
	2	30896780	30897378	598	Usp20	SPRET	stop_lost,feature_truncation,coding_sequence_variant,3_prime_UTR_variant,intron_variant
	2	31106902	31106962	60	Gpr107	SPRET	feature_truncation,3_prime_UTR_variant
	2	31571131	31571338	207	Exosc2	MOLF,SPRET	feature_truncation,3_prime_UTR_variant
	2	31684637	31684763	126	Abl1	MOLF,SPRET	feature_truncation,coding_sequence_variant,intron_variant
	2	32000584	32000641	57	Plpp7	SWR	feature_truncation,3_prime_UTR_variant
	2	32304895	32305001	106	Slc25a25	MOLF	feature_truncation,3_prime_UTR_variant
	2	32652031	32652105	74	Tor2a	SPRET	feature_truncation,3_prime_UTR_variant
	2	33298087	33298213	126	Zbtb34	SPRET	feature_truncation,3_prime_UTR_variant
	2	36270998	36271164	166	Or1j10	SPRET	feature_truncation,3_prime_UTR_variant
	2	36463903	36464436	533	Or1j15	SPRET	feature_truncation,3_prime_UTR_variant
	2	36465889	36466013	124	Or1j15	SPRET	feature_truncation,3_prime_UTR_variant
	2	37094643	37094731	88	Or1l4	SPRET	feature_truncation,3_prime_UTR_variant
	2	37112090	37112150	60	Or1af1	BUB	feature_truncation,3_prime_UTR_variant
	2	40741582	40741809	227	Lrp1b	BUB,SPRET,WSB	splice_donor_variant,splice_donor_5th_base_variant,coding_sequence_variant,intron_variant
	2	58456869	58456975	106	Acvr1	MOLF	feature_truncation,5_prime_UTR_variant
	2	62529547	62529651	104	Kcnh7	AJ,AKR,BTBR,BUB,C3H,C58J,CBA,CE,DBA1J,DBA2J,FVB,ILNJ2,KK,LP,MA/My,MRL,NOD,NOR,NZB,NZO,NZW,PJ,PL,RF,RH2,SEA,SMJ,SWR,TH	feature_truncation,3_prime_UTR_variant
	2	65183600	65184411	811	Slc38a11	BTBR,BUB,NOD,NOR,SJL,SWR	feature_truncation,coding_sequence_variant,intron_variant
	2	68943721	68943847	126	Cers6	129S1,AJ,AKR,BUB,CAST,FVB,ILNJ2,KK,MA/My,MOLF,MRL,NOD,NOR,NZB,NZO,NZW,RH2,SPRET	feature_truncation,3_prime_UTR_variant
	2	69514147	69514321	174	Klhl41	BALB,BTBR,BUB,C3H,C57L,C58J,CAST,CBA,CE,DBA1J,DBA2J,MA/My,MOLF,NZB,NZO,NZW,PJ,PL,RF,SEA,SJL,SMJ,SPRET,SWR,TH,WSB	feature_truncation,3_prime_UTR_variant
	2	70258616	70258765	149	Myo3b	MOLF	feature_truncation,3_prime_UTR_variant
	2	70924538	70924736	198	Dcaf17	SPRET	feature_truncation,3_prime_UTR_variant
	2	71103323	71103969	646	Slc25a12	AJ,AKR,BUB,C3H,FVB,ILNJ2,MA/My,MRL,NOD,NOR,NZW,PL,RH2,SMJ	feature_truncation,3_prime_UTR_variant
	2	73394670	73394856	186	Chrna1	CAST,MOLF,NZB,SPRET	feature_truncation,3_prime_UTR_variant
	2	76525840	76525927	87	Plekha3	SPRET	stop_lost,feature_truncation,coding_sequence_variant,3_prime_UTR_variant
	2	77358739	77358806	67	Zfp385b	CAST	feature_truncation,3_prime_UTR_variant
	2	82820868	82820976	108	Fsip2	SPRET	feature_truncation,inframe_deletion
	2	84639919	84640429	510	Ube2l6	SPRET	feature_truncation,3_prime_UTR_variant
	2	85192622	85193267	645	Or5ak20	SPRET	feature_truncation,5_prime_UTR_variant,intron_variant
	2	85437998	85438060	62	Or5g23	CAST	feature_truncation,3_prime_UTR_variant
	2	85587643	85587996	353	Or9g3	AJ,AKR,BALB,BUB,C3H,C57L,C58J,CBA,CE,DBA1J,DBA2J,ILNJ2,MA/My,MOLF,MRL,NOD,NOR,NZB,NZO,NZW,PJ,PL,RF,RH2,SEA,SJL,SMJ,SPRET,SWR	feature_truncation,3_prime_UTR_variant
	2	85592112	85592602	490	Or9g3	MOLF	feature_truncation,5_prime_UTR_variant,intron_variant
	2	85823816	85824755	939	Or5m8	AJ,AKR,BALB,BUB,C3H,C57L,C58J,CBA,CE,DBA1J,DBA2J,FVB,ILNJ2,KK,MA/My,MOLF,MRL,NOD,NOR,NZB,NZO,NZW,PJ,PL,RF,RH2,SEA,SJL,SMJ,SPRET,SWR,WSB	feature_truncation,3_prime_UTR_variant
	2	85873592	85873762	170	Or5m3b	SPRET	feature_truncation,3_prime_UTR_variant
	2	85960030	85960176	146	Or5al5	FVB,KK,SPRET,WSB	feature_truncation,3_prime_UTR_variant
	2	85999317	85999495	178	Or8u9	SPRET	feature_truncation,3_prime_UTR_variant
	2	86286204	86286263	59	Or8k28	AJ,AKR,BALB,BUB,C3H,C57L,CBA,CE,DBA1J,DBA2J,FVB,KK,MA/My,MOLF,MRL,NOD,NOR,NZB,NZO,NZW,PJ,PL,RF,RH2,SEA,SMJ,WSB	frameshift_variant,feature_truncation
	2	86486959	86487010	51	Or8k38	SPRET	feature_truncation,3_prime_UTR_variant
	2	86807883	86807976	93	Or8h10	SPRET	feature_truncation,3_prime_UTR_variant
	2	86863133	86863258	125	Or5be3	SPRET	feature_truncation,3_prime_UTR_variant
	2	86936249	86936441	192	Or5aq7	AJ,AKR,BALB,BUB,C3H,C57L,CAST,CBA,CE,DBA1J,DBA2J,FVB,KK,MA/My,MOLF,MRL,NOD,NOR,NZB,NZO,NZW,PJ,PL,RF,RH2,SEA,SMJ,WSB	feature_truncation,3_prime_UTR_variant
	2	87140880	87140950	70	Or10ag56	SPRET	feature_truncation,3_prime_UTR_variant
	2	87221154	87221338	184	Or10ag57	AJ,AKR,BALB,C3H,C57L,C58J,CBA,CE,DBA1J,DBA2J,FVB,ILNJ2,KK,MA/My,MOLF,MRL,NOD,NOR,NZB,NZO,NZW,PJ,RF,RH2,SEA,SJL,SMJ,SWR	feature_truncation,3_prime_UTR_variant
	2	87253131	87253191	60	Or10ag2	C3H,CBA,CE,ILNJ2,MA/My,NZW,RF,SJL,SPRET,SWR	feature_truncation,3_prime_UTR_variant
	2	87319617	87319704	87	Pramel7	MOLF	feature_truncation,3_prime_UTR_variant
	2	87696672	87697062	390	Or5w19	C58J,SJL,SWR,WSB	feature_truncation,5_prime_UTR_variant,intron_variant
	2	88226128	88226588	460	Or4p7	SPRET	feature_truncation,3_prime_UTR_variant
	2	88252492	88252705	213	Or4p20	SPRET	feature_truncation,3_prime_UTR_variant
	2	88472034	88472089	55	Or4s2	SPRET	feature_truncation,5_prime_UTR_variant
	2	88511732	88511799	67	Or4c103	SPRET	feature_truncation,3_prime_UTR_variant
	2	88574697	88575097	400	Or4p23	SPRET	feature_truncation,3_prime_UTR_variant
	2	88687724	88687796	72	Or4c106	WSB	feature_truncation,3_prime_UTR_variant
	2	88857545	88857896	351	Or4c112	SPRET	feature_truncation,5_prime_UTR_variant,intron_variant
	2	88909910	88910906	996	Or4c114	SPRET	feature_truncation,5_prime_UTR_variant,intron_variant
	2	89111142	89111636	494	Or4c15b	MOLF	feature_truncation,3_prime_UTR_variant
	2	89356549	89356604	55	Or4a71	C3H,CBA,CE,MA/My,NZW	feature_truncation,3_prime_UTR_variant
	2	89618152	89618275	123	Or4a81	SPRET	feature_truncation,3_prime_UTR_variant
	2	89850335	89850433	98	Or4c3	C58J,ILNJ2,KK,MOLF,SJL,SPRET,SWR,WSB	feature_truncation,3_prime_UTR_variant
	2	89978745	89979321	576	Or4b1	BUB,C58J,ILNJ2,KK,MOLF,PL,SJL,SPRET,SWR,WSB	feature_truncation,3_prime_UTR_variant,feature_truncation,3_prime_UTR_variant,intron_variant
	2	90155776	90156275	499	Or4x18	MOLF	feature_truncation,3_prime_UTR_variant
	2	93033490	93033554	64	Tspan18	CAST,MOLF,SPRET	feature_truncation,3_prime_UTR_variant
	2	93509992	93510217	225	Alx4	CAST	feature_truncation,3_prime_UTR_variant
	2	93664700	93665651	951	Accs	CAST	feature_truncation,3_prime_UTR_variant
	2	102612545	102612601	56	Slc1a2	CAST	feature_truncation,3_prime_UTR_variant
	2	104661840	104661934	94	Prrg4	129S1,AJ,AKR,BALB,BTBR,BUB,C3H,C57L,CAST,CBA,CE,DBA1J,DBA2J,ILNJ2,KK,MOLF,MRL,NOD,NOR,PJ,PL,RH2,SEA,SJL	feature_truncation,3_prime_UTR_variant
	2	110467927	110468654	727	Slc5a12	C3H,CE,MOLF,PL,SPRET	feature_truncation,coding_sequence_variant,intron_variant
	2	111091610	111091703	93	Or4f53	SPRET	feature_truncation,3_prime_UTR_variant
	2	111318658	111318942	284	Or4k42	CAST	feature_truncation,3_prime_UTR_variant
	2	111333164	111333485	321	Or4f4-ps1	MOLF	feature_truncation,3_prime_UTR_variant
	2	111763700	111764340	640	Or4f14b	SPRET	feature_truncation,3_prime_UTR_variant
	2	111770121	111770358	237	Or4f14b	MOLF	feature_truncation,3_prime_UTR_variant
	2	112298819	112298898	79	Emc7	SPRET	feature_truncation,3_prime_UTR_variant
	2	113578657	113578722	65	Grem1	SPRET	feature_truncation,3_prime_UTR_variant
	2	113662677	113663049	372	Arhgap11a	AJ,AKR,BALB,BTBR,C3H,CAST,CBA,CE,DBA1J,DBA2J,FVB,ILNJ2,KK,MA/My,MOLF,MRL,NOD,NOR,NZB,NZO,NZW,PJ,PL,RF,RH2,SEA,SJL,SMJ,SPRET,SWR,TH,WSB	feature_truncation,3_prime_UTR_variant
	2	115894828	115894983	155	Meis2	129S1,AJ,AKR,BALB,BTBR,BUB,C3H,C57L,C58J,CAST,CBA,CE,DBA1J,DBA2J,FVB,ILNJ2,KK,MA/My,MOLF,MRL,NOD,NOR,NZB,NZO,NZW,PJ,PL,RF,RH2,SEA,SJL,SMJ,SPRET,SWR,TH,WSB	feature_truncation,5_prime_UTR_variant
	2	118608388	118608451	63	Phgr1	129S1,AJ,AKR,BALB,BTBR,BUB,C3H,C57L,C58J,CAST,CBA,CE,DBA1J,DBA2J,FVB,ILNJ2,MA/My,NOD,NOR,NZB,NZO,NZW,PJ,PL,RF,RH2,SEA,SJL,SMJ,SPRET,SWR,TH,WSB	feature_truncation,inframe_deletion
	2	119878007	119878070	63	Sptbn5	CAST,NZW,PL,SPRET	feature_truncation,inframe_deletion
	2	120281375	120281434	59	Ganc	SPRET	feature_truncation,coding_sequence_variant,intron_variant
	2	121766495	121766698	203	Golm2	129S1,AJ,AKR,BALB,BTBR,BUB,C3H,C57L,C58J,CAST,CBA,CE,DBA1J,DBA2J,FVB,ILNJ2,KK,MA/My,NOD,NZB,NZO,NZW,PJ,PL,RF,RH2,SEA,SJL,SMJ,SPRET,SWR,TH,WSB	feature_truncation,3_prime_UTR_variant
	2	122316312	122316789	477	Slc28a2b	129S1,AJ,AKR,BALB,BTBR,BUB,C3H,C57L,C58J,CBA,CE,DBA1J,DBA2J,FVB,ILNJ2,MA/My,NOD,NZB,NZO,NZW,PJ,PL,RF,RH2,SEA,SJL,SMJ,SWR,TH,WSB	feature_truncation,5_prime_UTR_variant,intron_variant
	2	122425382	122425458	76	Gatm	CAST,SPRET	feature_truncation,3_prime_UTR_variant
	2	130409296	130409512	216	Mrps26	BALB,C3H,CAST,CBA,DBA1J,FVB,MOLF,NOD,PL,SEA,SPRET,WSB	feature_truncation,3_prime_UTR_variant
	2	130913952	130914153	201	Siglec1	SPRET	feature_truncation,3_prime_UTR_variant
	2	131797244	131797539	295	Prnd	WSB	feature_truncation,3_prime_UTR_variant
	2	131833375	131833441	66	Rassf2	129S1,AKR,BTBR,C3H,C57L,CBA,CE,DBA1J,DBA2J,ILNJ2,KK,MOLF,MRL,NZO,NZW,PJ,PL,RF,SJL,SWR	feature_truncation,3_prime_UTR_variant
	2	132147674	132147808	134	Cds2	129S1,BTBR,C57L,CAST,ILNJ2,MA/My,MOLF,NOD,PJ,SPRET	feature_truncation,3_prime_UTR_variant
	2	132746666	132746948	282	Fermt1	CAST	feature_truncation,3_prime_UTR_variant
	2	134449205	134449805	600	Tmx4	129S1,BTBR,C57L,CE,FVB,MRL,NZB,SMJ,SPRET,SWR,WSB	feature_truncation,3_prime_UTR_variant
	2	146084938	146085015	77	Ralgapa2	SPRET	feature_truncation,3_prime_UTR_variant
	2	150080901	150080985	84	Zfp937	CAST,MOLF,NOD,NZB,NZW,RF,SPRET	feature_truncation,inframe_deletion
	2	151312874	151312935	61	4921509C19Rik	SPRET	feature_truncation,3_prime_UTR_variant
	2	152327767	152327857	90	Defb22	SPRET	feature_truncation,inframe_deletion
	2	152349821	152349905	84	Defb26	SPRET	feature_truncation,inframe_deletion
	2	153459323	153459584	261	Commd7	SPRET	feature_truncation,3_prime_UTR_variant
	2	153460232	153460336	104	Commd7	129S1,AJ,BALB,BTBR,C3H,C57L,C58J,CAST,CBA,DBA1J,DBA2J,ILNJ2,MOLF,NOD,PL,RF,SEA,SPRET,TH,WSB	feature_truncation,3_prime_UTR_variant
	2	154402269	154402323	54	E2f1	AJ,BTBR,C58J,DBA1J,DBA2J,KK,MOLF,NZB,NZO,NZW	feature_truncation,3_prime_UTR_variant
	2	154714089	154714158	69	Eif2s2	129S1,BALB,C3H,C57L,CBA,CE,FVB,MA/My,NOD,NZO,NZW,PL,SEA,SJL,SMJ,SWR,TH,WSB	feature_truncation,3_prime_UTR_variant
	2	155812023	155812086	63	Cep250	129S1,BALB,C3H,C57L,CBA,CE,FVB,MA/My,NOD,NOR,NZO,NZW,PL,SEA,SJL,SMJ,SPRET,SWR,TH,WSB	feature_truncation,inframe_deletion,feature_truncation,coding_sequence_variant,intron_variant
	2	156778497	156778697	200	Ndrg3	AKR,BTBR,BUB,CAST,DBA1J,DBA2J,ILNJ2,KK,MOLF,MRL,NZB,PJ,RF,SJL	feature_truncation,3_prime_UTR_variant
	2	158226536	158226627	91	Snhg11	DBA1J,DBA2J,ILNJ2,MA/My,NZB,SMJ,WSB	feature_truncation,3_prime_UTR_variant
	2	158606727	158606953	226	Ppp1r16b	AJ,CAST,CE,DBA1J,DBA2J,ILNJ2,KK,MA/My,MOLF,NZB,SJL,SMJ,SPRET,WSB	feature_truncation,3_prime_UTR_variant
	2	163165520	163165769	249	Tox2	KK,SPRET	feature_truncation,3_prime_UTR_variant
	2	164079460	164079529	69	Semg1	SPRET	feature_truncation,inframe_deletion
	2	164333153	164333213	60	Dbndd2	CAST	feature_truncation,3_prime_UTR_variant
	2	164349585	164349777	192	Pigt	129S1,AJ,BALB,BTBR,BUB,C3H,C57L,C58J,CAST,CBA,CE,DBA1J,DBA2J,FVB,KK,MA/My,NOD,NOR,NZO,NZW,PJ,PL,SEA,SMJ,SPRET,SWR,TH,WSB	feature_truncation,3_prime_UTR_variant
	2	165218320	165218373	53	Zfp334	129S1,AJ,AKR,BALB,BTBR,C57L,CAST,CBA,CE,ILNJ2,KK,MA/My,MRL,NOD,NOR,NZB,PL,RF,SEA,SJL,SMJ,SPRET,TH,WSB	feature_truncation,3_prime_UTR_variant
	2	165669633	165669847	214	Zmynd8	129S1,AJ,AKR,BALB,BTBR,BUB,C3H,C57L,C58J,CAST,CBA,CE,DBA1J,DBA2J,FVB,ILNJ2,KK,MA/My,NOD,NOR,NZB,NZO,PJ,PL,RF,SEA,SJL,SMJ,SPRET,SWR,TH,WSB	feature_truncation,3_prime_UTR_variant
	2	172710968	172711196	228	Bmp7	129S1,AJ,AKR,BUB,C57L,CAST,CE,MA/My,MOLF,MRL,NZO,NZW,PL,RF,RH2,SMJ,SPRET	feature_truncation,3_prime_UTR_variant
	2	174972834	174973210	376	Gm14399	SPRET	frameshift_variant,feature_truncation,frameshift_variant,stop_lost,feature_truncation,3_prime_UTR_variant
	2	175010853	175011189	336	Gm14443	CE,FVB,NZB,SJL,SPRET,SWR	feature_truncation,inframe_deletion
	2	176372294	176372546	252	Zfp973	BALB,MOLF,NZB,PJ,WSB	stop_lost,inframe_deletion
	2	176502163	176502582	419	Gm14295	SPRET	frameshift_variant,feature_truncation
	2	177167206	177167332	126	Zfp970	DBA2J,MOLF,SEA	feature_truncation,inframe_deletion
	2	177201034	177201118	84	Gm14403	SPRET	stop_lost,inframe_deletion
	2	177587649	177587816	167	Gm14326	SPRET	frameshift_variant,feature_truncation
	2	177598805	177599620	815	Gm14326	BUB,KK,NOD,NOR	feature_truncation,5_prime_UTR_variant,intron_variant
	2	177675218	177675428	210	Zfp971	CE,KK,PJ,SPRET	feature_truncation,inframe_deletion
	2	177709457	177709876	419	Zfp931	PJ	stop_lost,feature_truncation,coding_sequence_variant,3_prime_UTR_variant,feature_truncation,3_prime_UTR_variant
	3	3723510	3723566	56	Hnf4g	CAST,MOLF	feature_truncation,3_prime_UTR_variant
	3	5815850	5816351	501	Gm8797	SPRET	stop_lost,feature_truncation,coding_sequence_variant,5_prime_UTR_variant,3_prime_UTR_variant
	3	7637475	7637576	101	Il7	MOLF	feature_truncation,3_prime_UTR_variant
	3	9501714	9501880	166	Zfp704	SPRET	feature_truncation,3_prime_UTR_variant
	3	9753507	9753560	53	Pag1	SPRET,WSB	feature_truncation,3_prime_UTR_variant
	3	10380640	10380717	77	Impa1	CAST	feature_truncation,3_prime_UTR_variant
	3	20050012	20050245	233	Hps3	CAST,MOLF	feature_truncation,3_prime_UTR_variant
	3	27333413	27333645	232	Nceh1	SPRET	feature_truncation,coding_sequence_variant,intron_variant
	3	27391852	27392127	275	Tnfsf10	SPRET	feature_truncation,3_prime_UTR_variant
	3	27396549	27396624	75	Tnfsf10	129S1,AJ,AKR,BTBR,BUB,C3H,C57L,C58J,CBA,CE,DBA1J,DBA2J,FVB,ILNJ2,MRL,NOD,NOR,NZW,PJ,PL,RF,SEA,SJL,SPRET,SWR	feature_truncation,3_prime_UTR_variant
	3	30956909	30956963	54	Phc3	SPRET	feature_truncation,3_prime_UTR_variant
	3	31107103	31107223	120	Prkci	SPRET	feature_truncation,3_prime_UTR_variant
	3	31260304	31260597	293	Slc7a14	CAST,CE,MOLF,SPRET,SWR,WSB	feature_truncation,3_prime_UTR_variant
	3	32585822	32586012	190	Mfn1	CAST,MOLF,SPRET	feature_truncation,5_prime_UTR_variant
	3	32635811	32636199	388	Gnb4	MOLF	feature_truncation,3_prime_UTR_variant
	3	32990626	32990722	96	Usp13	SPRET	feature_truncation,3_prime_UTR_variant
	3	34110673	34110985	312	Dnajc19	SPRET	feature_truncation,3_prime_UTR_variant
	3	36220607	36220801	194	Zfp267	BUB,CAST,CE,DBA1J,FVB,MOLF,NZB,NZO,NZW,SPRET,SWR,WSB	feature_truncation,3_prime_UTR_variant
	3	37277246	37277299	53	Il21	AKR,BTBR,DBA1J,ILNJ2,MA/My,MOLF,MRL,NOR,PL,RF	feature_truncation,3_prime_UTR_variant
	3	37365937	37366028	91	Cetn4	129S1,AJ,AKR,BTBR,C3H,C57L,CBA,CE,DBA1J,DBA2J,ILNJ2,MA/My,MRL,NOD,NOR,NZB,NZO,NZW,PL,RF,SJL,SMJ,TH,WSB	feature_truncation,5_prime_UTR_variant
	3	37768844	37769376	532	Gm5148	129S1,AJ,AKR,BTBR,C3H,C57L,CAST,CBA,CE,DBA1J,DBA2J,ILNJ2,MA/My,MRL,NOD,NOR,NZB,NZO,NZW,PL,RF,SJL,SMJ,SPRET,SWR,TH,WSB	feature_truncation,coding_sequence_variant,5_prime_UTR_variant,intron_variant
	3	40657076	40657475	399	Intu	AJ,C3H,CAST,CBA,ILNJ2,KK,MOLF,NZB,NZW,PL,SPRET	feature_truncation,3_prime_UTR_variant
	3	40994230	40994295	65	Larp1b	CAST,KK,MOLF,NZW,SPRET	feature_truncation,3_prime_UTR_variant
	3	51403642	51403790	148	Rab33b	CAST,CE,MOLF,NZW,SJL,SPRET,SWR	feature_truncation,3_prime_UTR_variant
	3	53358004	53358446	442	Nhlrc3	SPRET	feature_truncation,3_prime_UTR_variant
	3	53422162	53422389	227	Frem2	CAST,SPRET	feature_truncation,3_prime_UTR_variant
	3	54642531	54642632	101	Exosc8	SPRET	feature_truncation,5_prime_UTR_variant
	3	57573890	57573949	59	Ankub1	MOLF	feature_truncation,3_prime_UTR_variant
	3	62376635	62376857	222	Dhx36	MOLF	feature_truncation,3_prime_UTR_variant
	3	64016140	64017023	883	Vmn2r1	SPRET	feature_truncation,3_prime_UTR_variant
	3	64438406	64438793	387	Vmn2r6	CAST,SPRET	feature_truncation,3_prime_UTR_variant
	3	72955110	72955174	64	Slitrk3	C58J,LP,MOLF,NZW	feature_truncation,3_prime_UTR_variant
	3	79365318	79365428	110	Fnip2	RF	feature_truncation,3_prime_UTR_variant
	3	85580066	85580129	63	Fhip1a	SPRET	feature_truncation,inframe_deletion
	3	87348471	87349333	862	Fcrl5	FVB,MA/My,NOD,NOR,SJL,SWR,TH	feature_truncation,coding_sequence_variant,intron_variant
	3	87760112	87760265	153	Sh2d2a	SPRET	feature_truncation,3_prime_UTR_variant
	3	87884050	87884182	132	Nes	MOLF	feature_truncation,inframe_deletion
	3	88653811	88654006	195	Syt11	SPRET	feature_truncation,3_prime_UTR_variant
	3	89137754	89137880	126	Muc1	CAST	feature_truncation,inframe_deletion
	3	89764484	89764603	119	She	CAST,KK,MOLF	feature_truncation,3_prime_UTR_variant
	3	89775195	89775631	436	Il6ra	CAST,KK,MOLF,SPRET	feature_truncation,3_prime_UTR_variant
	3	90565423	90565586	163	S100a7a	SPRET	feature_truncation,3_prime_UTR_variant
	3	92224827	92224881	54	Sprr2b	CAST	feature_truncation,inframe_deletion
	3	92479212	92479299	87	Ivl	CBA,KK,WSB	feature_truncation,inframe_deletion
	3	92626240	92626300	60	Lce1f	SPRET	feature_truncation,inframe_deletion
	3	92645180	92645240	60	Gm38119	MOLF	feature_truncation,inframe_deletion
	3	92684750	92684810	60	Lce1i	CAST,SPRET	feature_truncation,inframe_deletion
	3	92925574	92925625	51	Lce1m	CAST	feature_truncation,inframe_deletion
	3	93111349	93111570	221	Flg2	CAST,MOLF,SPRET	frameshift_variant,feature_truncation
	3	93114716	93114955	239	Flg2	MOLF,SPRET	frameshift_variant,feature_truncation
	3	93116829	93117770	941	Flg2	AJ,C3H,CBA,CE,MOLF,SPRET,WSB	frameshift_variant,feature_truncation
	3	93117682	93118151	469	Flg2	BALB,MA/My,NZB,RH2	frameshift_variant,feature_truncation
	3	93119292	93119649	357	Flg2	BALB,RH2	feature_truncation,inframe_deletion
	3	93120807	93121515	708	Flg2	AJ,BALB,C3H,CBA,CE,MA/My,NZO,RH2,WSB	feature_truncation,inframe_deletion
	3	93120979	93121444	465	Flg2	CAST,MA/My,NZB,RF	feature_truncation,inframe_deletion
	3	93121913	93122848	935	Flg2	SPRET	frameshift_variant,feature_truncation
	3	93122837	93123064	227	Flg2	129S1,AJ,BTBR,C3H,C57L,CBA,CE,ILNJ2,PJ,PL,SEA,TH,WSB	frameshift_variant,feature_truncation
	3	93124476	93124710	234	Flg2	AKR,B10D2,B10J,BUB,C58J,DBA1J,DBA2J,FVB,LP,MRL,NZW,RF,SJL,SMJ,SWR	feature_truncation,inframe_deletion
	3	93125385	93125859	474	Flg2	AKR,B10D2,B10J,BUB,C58J,CE,DBA1J,DBA2J,FVB,LP,MOLF,MRL,NZW,SJL,SPRET	feature_truncation,inframe_deletion
	3	93126115	93126342	227	Flg2	NOR,PJ,SEA,SPRET	frameshift_variant,feature_truncation
	3	93126118	93126339	221	Flg2	129S1,BTBR,CAST,CE,NOD,RF,SMJ,SWR	frameshift_variant
	3	93126545	93126779	234	Flg2	MOLF	feature_truncation,inframe_deletion
	3	93232012	93232542	530	Hrnr	MOLF	frameshift_variant,feature_truncation
	3	93235829	93236342	513	Hrnr	129S1,AKR,BTBR,BUB,C57L,CAST,FVB,KK,MRL,NZW,SJL,SWR	feature_truncation,inframe_deletion
	3	93303697	93303769	72	Rptn	MOLF	feature_truncation,inframe_deletion
	3	93304757	93304829	72	Rptn	CAST	feature_truncation,inframe_deletion
	3	93353127	93353247	120	Tchh	BALB,NZB,NZO,RH2	feature_truncation,inframe_deletion
	3	94341230	94341297	67	Tdrkh	SPRET	feature_truncation,3_prime_UTR_variant
	3	94979313	94979598	285	Pip5k1a	SPRET	feature_truncation,coding_sequence_variant,intron_variant
	3	95737286	95737475	189	Prpf3	MOLF,SPRET	feature_truncation,3_prime_UTR_variant
	3	96105790	96106118	328	Bola1	MOLF,SPRET	feature_truncation,5_prime_UTR_variant
	3	96169919	96170137	218	H4c14	MOLF,SPRET	feature_truncation,3_prime_UTR_variant
	3	97315739	97316031	292	Or13l2	SPRET	feature_truncation,3_prime_UTR_variant
	3	97829563	97829684	121	Sec22b	SPRET	feature_truncation,3_prime_UTR_variant
	3	99126566	99126647	81	Wars2	MOLF	feature_truncation,3_prime_UTR_variant
	3	100839237	100839973	736	Trim45	SPRET	feature_truncation,3_prime_UTR_variant,stop_lost,feature_truncation,coding_sequence_variant,3_prime_UTR_variant
	3	102061633	102061714	81	Vangl1	SPRET	feature_truncation,3_prime_UTR_variant
	3	102062489	102062721	232	Vangl1	SPRET	feature_truncation,3_prime_UTR_variant
	3	103086279	103086478	199	Bcas2	CAST,MOLF	feature_truncation,3_prime_UTR_variant
	3	107141635	107142334	699	Prok1	CAST,SMJ	feature_truncation,3_prime_UTR_variant
	3	108762045	108762208	163	Fndc7	SPRET	feature_truncation,3_prime_UTR_variant
	3	108880836	108881520	684	Eeig2	CAST	feature_truncation,3_prime_UTR_variant
	3	115722404	115722479	75	Dph5	CAST	feature_truncation,3_prime_UTR_variant
	3	115736194	115736345	151	Slc30a7	129S1,AJ,AKR,BALB,BUB,C3H,C57L,CBA,CE,DBA1J,DBA2J,FVB,ILNJ2,LP,MA/My,MRL,NZB,NZO,NZW,PL,RF,RH2,SJL,SWR,TH	feature_truncation,3_prime_UTR_variant
	3	116342790	116342873	83	Dbt	MOLF	feature_truncation,3_prime_UTR_variant
	3	116387842	116387895	53	Trmt13	MOLF,SMJ,WSB	feature_truncation,3_prime_UTR_variant
	3	116534227	116534349	122	Agl	MOLF,SPRET	feature_truncation,3_prime_UTR_variant
	3	116698134	116698204	70	Frrs1	CAST,MOLF,SPRET	feature_truncation,3_prime_UTR_variant
	3	119225366	119225418	52	Dpyd	CAST,MOLF,SPRET	feature_truncation,3_prime_UTR_variant
	3	122905195	122905264	69	Synpo2	CAST,MOLF,SPRET	feature_truncation,3_prime_UTR_variant
	3	123166915	123167120	205	Mettl14	AJ,BALB,C3H,CAST,CBA,CE,DBA1J,DBA2J,KK,MA/My,MOLF,NZB,PJ,RF,RH2,SEA,SMJ,SPRET	feature_truncation,3_prime_UTR_variant
	3	124203263	124203403	140	1700006A11Rik	129S1,BTBR,C57L,CE,PJ,SEA,TH	feature_truncation,coding_sequence_variant
	3	127356830	127356911	81	Zgrf1	SPRET	feature_truncation,coding_sequence_variant,intron_variant,feature_truncation,inframe_deletion
	3	127663170	127663306	136	Fam241a	SPRET	feature_truncation,3_prime_UTR_variant
[truncated: 1,278 more rows]

## Sheet: Data 3
Supplementary Data 3. Lists of high impact INS present in all 39 or in the 35 classical inbred strains. The chromosome, starting and ending position, size, gene symbol, strains with the variant allele, and the predicted effect for each INS are shown.
TYPE	CHR	START	END	SIZE	SYMBOL	STRAINS with VARIANT SV ALLELE	CONSEQUENCE
High impact small INS in 35 classical inbred strains	1	4846259	4846472	213	Mrpl15	DBA1J,DBA2J	feature_elongation,3_prime_UTR_variant
	1	4851852	4851988	136	Mrpl15	DBA1J,DBA2J	feature_elongation,3_prime_UTR_variant
	1	11670519	11670931	412	A830018L16Rik	129S1,AJ,AKR,BALB,BTBR,BUB,C3H,C57L,CBA,CE,FVB,KK,MRL,NOD,NZB,NZO,NZW,PL,RF,RH2,SEA,SJL,SWR,TH	feature_elongation,3_prime_UTR_variant
	1	13721098	13721166	68	Lactb2	TH	feature_elongation,coding_sequence_variant
	1	16203253	16203497	244	Rdh10	LP	feature_elongation,3_prime_UTR_variant
	1	30980183	30980237	54	Ptp4a1	SWR	feature_elongation,3_prime_UTR_variant
	1	33493000	33493058	58	Prim2	129S1,AKR,BALB,BTBR,C57L,CBA,CE,LP,NOD,RF,SEA,SWR	feature_elongation,3_prime_UTR_variant
	1	34174632	34174702	70	Dst	RF	feature_elongation,3_prime_UTR_variant
	1	34175238	34175443	205	Dst	CE	feature_elongation,3_prime_UTR_variant
	1	34303931	34304071	140	Dst	NZW	feature_elongation,coding_sequence_variant
	1	34484167	34484226	59	Imp4	129S1,BTBR,C57L,ILNJ2,KK	feature_elongation,3_prime_UTR_variant
	1	37457066	37457126	60	Coa5	MA/My	feature_elongation,3_prime_UTR_variant
	1	38906630	38906708	78	Chst10	BALB,BTBR,C57L,DBA1J,DBA2J,FVB,ILNJ2,LP,MA/My,NOR,NZB,NZO,PL,SEA,SMJ,TH	feature_elongation,3_prime_UTR_variant
	1	39585134	39585339	205	Cnot11	RF	feature_elongation,3_prime_UTR_variant
	1	44183845	44183929	84	Bivm	AKR,FVB,MA/My,NOD,NOR,RF,RH2	feature_elongation,3_prime_UTR_variant
	1	44244716	44244820	104	Mettl21e	129S1,AJ,AKR,BUB,C3H,CBA,CE,DBA1J,DBA2J,FVB,ILNJ2,KK,MA/My,MRL,NOD,NOR,PJ,PL,RF,RH2,SJL,SMJ,SWR,TH	feature_elongation,3_prime_UTR_variant
	1	57455110	57455180	70	Maip1	SMJ,SWR	feature_elongation,3_prime_UTR_variant
	1	58566540	58566769	229	Hycc2	CBA,DBA1J,DBA2J,ILNJ2,NZB,NZO,NZW,RH2	feature_elongation,3_prime_UTR_variant
	1	59752225	59752423	198	Nop58	ILNJ2,MA/My,NZB,NZO,NZW	feature_elongation,3_prime_UTR_variant
	1	59755468	59755688	220	Nop58	ILNJ2,MA/My,NZB,NZO,NZW,SMJ	feature_elongation,3_prime_UTR_variant
	1	59911861	59912068	207	Bmpr2	CE	feature_elongation,3_prime_UTR_variant
	1	60109960	60110026	66	Wdr12	CE,LP	feature_elongation,3_prime_UTR_variant
	1	60111845	60112397	552	Wdr12	ILNJ2,NZB,NZO,NZW	feature_elongation,3_prime_UTR_variant
	1	63350797	63350995	198	Zdbf2	C58J,NZB	feature_elongation,3_prime_UTR_variant
	1	67041321	67041376	55	Lancl1	PJ	feature_elongation,3_prime_UTR_variant
	1	82748860	82748935	75	Gm47791	PJ	feature_elongation,coding_sequence_variant
	1	82933542	82933603	61	Gm7544	RF	feature_elongation,coding_sequence_variant
	1	82938140	82938302	162	Gm47955	AKR,CBA,LP,MRL,NOD	feature_elongation,coding_sequence_variant
	1	84563271	84563325	54	Dner	AKR,CBA,MRL,NOD,PJ,PL	feature_elongation,coding_sequence_variant
	1	86205808	86205882	74	Armc9	SMJ	feature_elongation,3_prime_UTR_variant
	1	88431142	88431199	57	Glrp1	SMJ	feature_elongation,coding_sequence_variant
	1	89818413	89818633	220	Agap1	C58J	feature_elongation,3_prime_UTR_variant
	1	90877734	90877823	89	Mlph	B10D2,B10J,BALB,BTBR,BUB,C3H,C58J,CBA,CE,DBA1J,DBA2J,ILNJ2,MA/My,MRL,NOD,NOR,PJ,PL,RH2,SEA,SMJ	feature_elongation,3_prime_UTR_variant
	1	91483493	91483709	216	Asb1	129S1,AKR,C57L,FVB,KK,LP,NZB,NZO,NZW,RF,SJL,SWR,TH	feature_elongation,3_prime_UTR_variant
	1	91486902	91486972	70	Asb1	129S1,AKR,BALB,BTBR,C57L,DBA1J,DBA2J,FVB,ILNJ2,KK,LP,NOD,NOR,NZB,NZO,NZW,PJ,PL,RF,SEA,SJL,SMJ,SWR,TH	feature_elongation,3_prime_UTR_variant
	1	92404220	92404292	72	Or6b2	PL	feature_elongation,3_prime_UTR_variant
	1	92405288	92405458	170	Or6b2	BUB,C3H,CBA,DBA1J,DBA2J,PJ,PL,SEA	feature_elongation,3_prime_UTR_variant
	1	92540499	92540612	113	Or9s14	BUB,C3H,CBA	feature_elongation,3_prime_UTR_variant
	1	95253264	95253794	530	Fam174a	PL	feature_elongation,3_prime_UTR_variant
	1	97545428	97545988	560	Macir	MRL,PL	feature_elongation,3_prime_UTR_variant
	1	97551636	97551720	84	Macir	MRL,PL	feature_elongation,3_prime_UTR_variant
	1	105773115	105773498	383	Tnfrsf11a	129S1,BUB,C57L,DBA1J,DBA2J,ILNJ2,NOD,NOR,SJL,TH	feature_elongation,3_prime_UTR_variant
	1	107536119	107536318	199	Serpinb8	129S1,C57L,DBA1J,DBA2J,SJL,SWR,TH	feature_elongation,3_prime_UTR_variant
	1	118128515	118128683	168	Gm29106	SWR	feature_elongation,3_prime_UTR_variant
	1	130779619	130779676	57	Pigr	129S1,BALB,C57L,DBA1J,DBA2J,FVB,ILNJ2,KK,MA/My,NZO,NZW,SEA,SJL,SWR,TH	feature_elongation,3_prime_UTR_variant
	1	131640794	131641204	410	Rab7b	129S1,AKR,BALB,BTBR,BUB,CBA,DBA1J,DBA2J,FVB,ILNJ2,KK,MA/My,MRL,NZO,NZW,PJ,PL,RF,SEA,SJL,SMJ,SWR,TH	feature_elongation,3_prime_UTR_variant
	1	135363073	135363189	116	Nav1	129S1,AJ,AKR,BTBR,C3H,CE,DBA1J,DBA2J,ILNJ2,KK,MA/My,NZB,NZO,NZW,PJ,RF,RH2,SJL,SWR,TH	feature_elongation,3_prime_UTR_variant
	1	143625218	143625436	218	Glrx2	AJ,C3H,CBA,CE,FVB,ILNJ2,PL,RH2	feature_elongation,3_prime_UTR_variant
	1	143630205	143630404	199	Ro60	129S1,NZO,NZW,SJL,SWR,TH	feature_elongation,3_prime_UTR_variant
	1	143682922	143683140	218	Uchl5	AJ,C3H,CBA,CE,FVB,ILNJ2,MRL,PL,RH2	feature_elongation,3_prime_UTR_variant
	1	144395319	144395381	62	Rgs21	AJ,C3H,CBA,CE,FVB,ILNJ2,NZO,PL,RH2,SJL,SWR	feature_elongation,3_prime_UTR_variant
	1	150331351	150331441	90	Prg4	FVB,SJL,SWR	feature_elongation,coding_sequence_variant
	1	155003932	155004152	220	Mr1	C57L	feature_elongation,3_prime_UTR_variant
	1	155574699	155574795	96	Lhx4	C57L	feature_elongation,3_prime_UTR_variant
	1	159753917	159754025	108	Tnr	BUB,C3H,CBA,CE,PJ,SEA	feature_elongation,3_prime_UTR_variant
	1	160835404	160835615	211	Zbtb37	BALB,C58J,DBA1J,DBA2J,LP	feature_elongation,3_prime_UTR_variant
	1	160917163	160917243	80	Klhl20	BALB,C58J,DBA1J,DBA2J,ILNJ2,LP	feature_elongation,3_prime_UTR_variant
	1	164021151	164021310	159	F5	DBA1J,DBA2J,ILNJ2	feature_elongation,coding_sequence_variant
	1	165152131	165152187	56	Gpr161	AKR,BUB,C3H,C58J,CBA,LP,MRL,RH2	feature_elongation,3_prime_UTR_variant
	1	165156494	165156629	135	Dcaf6	DBA1J,DBA2J,ILNJ2,PJ,RF,SEA,SJL	feature_elongation,3_prime_UTR_variant
	1	165178573	165178648	75	Dcaf6	DBA1J,DBA2J,ILNJ2	feature_elongation,coding_sequence_variant
	1	167426225	167426281	56	Rxrg	SMJ	feature_elongation,5_prime_UTR_variant
	1	169800493	169800660	167	Ddr2	129S1,AJ,BTBR,BUB,C3H,C57L,CE,FVB,KK,MRL,NOD,NOR,NZB,NZO,NZW,PJ,PL,RF,RH2,SEA,SJL,SMJ,SWR,TH	feature_elongation,3_prime_UTR_variant
	1	171460903	171460968	65	Slamf7	129S1,AJ,AKR,BALB,BUB,C3H,C57L,CBA,CE,DBA1J,DBA2J,FVB,KK,MRL,NOD,NOR,NZB,NZO,NZW,PJ,PL,RF,RH2,SEA,SJL,SMJ,SWR,TH	feature_elongation,3_prime_UTR_variant
	1	171780686	171780894	208	Slamf6	129S1,AJ,AKR,BALB,C3H,C57L,CBA,CE,DBA1J,DBA2J,KK,MRL,NOD,NOR,NZO,NZW,PJ,PL,RF,RH2,SEA,SJL,SMJ,TH	feature_elongation,3_prime_UTR_variant
	1	172526846	172526900	54	Crp	NOD,NOR	feature_elongation,3_prime_UTR_variant
	1	173099816	173100376	560	Or10j2	129S1,AJ,AKR,BALB,BTBR,BUB,C3H,C57L,C58J,CBA,CE,DBA1J,DBA2J,FVB,ILNJ2,KK,MRL,NOD,NOR,NZB,NZO,NZW,PJ,PL,RF,RH2,SEA,SJL,SMJ,SWR,TH	feature_elongation,3_prime_UTR_variant
	1	173556584	173556668	84	Ifi207	129S1,AJ,AKR,BALB,BTBR,BUB,C3H,C57L,C58J,CBA,CE,DBA1J,DBA2J,FVB,ILNJ2,KK,MRL,NOD,NOR,NZB,NZO,PJ,PL,RF,RH2,SEA,SJL,SMJ,SWR,TH	stop_gained,protein_altering_variant
	1	173587714	173587777	63	Ifi204	129S1,AKR,BALB,BUB,C3H,C57L,C58J,CBA,CE,DBA1J,DBA2J,ILNJ2,MRL,NOD,NOR,NZB,NZO,PJ,RF,SEA,SJL,SMJ,SWR	feature_elongation,coding_sequence_variant
	1	173733734	173733796	62	Ifi211	129S1,AKR,BALB,BUB,C3H,C57L,C58J,CBA,CE,DBA1J,DBA2J,ILNJ2,MRL,NOD,NOR,NZB,NZO,PJ,RF,SEA,SJL,SMJ	frameshift_variant
	1	173896677	173896743	66	Or6n2	AJ,AKR,BTBR,BUB,C58J,CBA,CE,DBA1J,DBA2J,FVB,ILNJ2,KK,NZB,NZO,PJ,PL,RF,RH2,SEA,SMJ,SWR,TH	feature_elongation,5_prime_UTR_variant
	1	175805702	175805914	212	Rbm8a2	NZO	feature_elongation,3_prime_UTR_variant
	1	176850818	176851012	194	Akt3	SMJ	feature_elongation,3_prime_UTR_variant
	1	180994765	180994985	220	Cnih4	CBA,DBA1J,DBA2J	feature_elongation,3_prime_UTR_variant
	1	194723637	194723868	231	Cd46	NOD,NOR,NZO,NZW,RF,SWR	feature_elongation,3_prime_UTR_variant
	2	3458321	3458493	172	Suv39h2	MA/My,NZO,NZW	feature_elongation,3_prime_UTR_variant
	2	5799150	5799259	109	Cdc123	SMJ	feature_elongation,3_prime_UTR_variant
	2	11478428	11478502	74	Pfkfb3	MA/My	feature_elongation,3_prime_UTR_variant
	2	18221937	18222139	202	Dnajc1	MA/My,RF	feature_elongation,3_prime_UTR_variant
	2	20749272	20749471	199	Etl4	CE	feature_elongation,3_prime_UTR_variant
	2	24862157	24862362	205	Dph7	FVB	feature_elongation,3_prime_UTR_variant
	2	26909673	26909906	233	Cacfd1	129S1,AJ,AKR,B10D2,B10J,BALB,BTBR,BUB,C3H,C57L,C58J,CBA,CE,DBA1J,DBA2J,FVB,ILNJ2,KK,LP,MA/My,MRL,NOD,NOR,NZB,NZO,NZW,PJ,PL,RF,RH2,SEA,SJL,SMJ,SWR,TH	feature_elongation,3_prime_UTR_variant
	2	26998572	26998630	58	Adamtsl2	129S1,BUB,C57L,FVB,MA/My,RF,SMJ	feature_elongation,3_prime_UTR_variant
	2	32489325	32490150	825	St6galnac4	AJ,AKR,BTBR,BUB,C58J,CE,DBA2J,FVB,ILNJ2,KK,MRL,NOD,NOR,NZB,NZW,PL,RH2,SMJ,TH	feature_elongation,3_prime_UTR_variant
	2	36956125	36956185	60	Or12k7	BUB	feature_elongation,5_prime_UTR_variant
	2	37037656	37037811	155	Or1l4b	BUB,TH	feature_elongation,3_prime_UTR_variant
	2	37325068	37325462	394	Zbtb26	DBA1J	feature_elongation,3_prime_UTR_variant
	2	43525678	43525878	200	Kynu	129S1,AJ,AKR,B10D2,B10J,BALB,BTBR,BUB,C3H,C57L,C58J,CBA,CE,DBA1J,DBA2J,FVB,ILNJ2,KK,LP,MA/My,MRL,NOD,NOR,NZB,NZO,NZW,PJ,PL,RF,RH2,SEA,SJL,SMJ,SWR,TH	feature_elongation,3_prime_UTR_variant
	2	51024040	51024096	56	Rnd3	129S1,AJ,AKR,BUB,C3H,C58J,CBA,CE,DBA1J,DBA2J,FVB,ILNJ2,KK,MRL,NOD,NOR,NZW,PJ,RF,SEA,SJL,SMJ,SWR,TH	feature_elongation,coding_sequence_variant
	2	52306089	52306227	138	Arl5a	129S1,AJ,AKR,BUB,C3H,CBA,CE,DBA1J,DBA2J,ILNJ2,MRL,NOD,NOR,NZW,PJ,PL,RF,SEA,SJL,SMJ,SWR,TH	feature_elongation,coding_sequence_variant
	2	58020800	58020860	60	Cytip	129S1,AJ,AKR,BUB,C3H,C58J,CBA,DBA1J,DBA2J,FVB,NOD,NOR,PJ,PL,RF,SEA,SJL,SWR,TH	feature_elongation,3_prime_UTR_variant
	2	58022231	58022300	69	Cytip	129S1,AJ,AKR,BUB,C3H,C58J,CBA,DBA1J,DBA2J,FVB,NOD,NOR,PJ,PL,RF,SEA,SJL,SWR,TH	feature_elongation,3_prime_UTR_variant
	2	70969337	70969397	60	Cybrd1	AJ,AKR,BUB,C3H,FVB,ILNJ2,MA/My,MRL,NOD,NOR,NZW,PL,RH2,SMJ	feature_elongation,3_prime_UTR_variant
	2	73262517	73262593	76	Wipf1	KK,MA/My,NZB	feature_elongation,3_prime_UTR_variant
	2	80359011	80359084	73	Nckap1	AJ,AKR,BALB,BUB,C3H,C57L,C58J,CBA,CE,DBA1J,DBA2J,FVB,KK,MA/My,MRL,NOD,NOR,PJ,PL,RF,RH2,SEA,SJL,SMJ,SWR,TH	feature_elongation,coding_sequence_variant
	2	83816023	83816261	238	Cwc22rt7	ILNJ2	feature_elongation,coding_sequence_variant
	2	85617082	85617297	215	Or9g4b	AJ,AKR,BALB,BUB,C3H,C57L,C58J,CBA,CE,DBA1J,DBA2J,ILNJ2,MA/My,MRL,NOD,NOR,NZB,NZO,NZW,PJ,PL,RF,RH2,SEA,SMJ	feature_elongation,3_prime_UTR_variant
	2	85671181	85671353	172	Or5ar1	KK	feature_elongation,3_prime_UTR_variant
	2	87189139	87189203	64	Or12e8	SJL,SWR	feature_elongation,3_prime_UTR_variant
	2	87251332	87251558	226	Or10ag2	AJ,AKR,BALB,C57L,DBA1J,DBA2J,ILNJ2,MRL,NOD,NOR,NZB,NZO,PJ,RH2,SEA,SJL,SMJ,SWR	feature_elongation,3_prime_UTR_variant
	2	87540998	87541052	54	Or5w14	C3H,CBA,CE,KK,MA/My,NZW,RF	feature_elongation,3_prime_UTR_variant
	2	87614117	87614191	74	Or5i1	C3H,C58J,CBA,CE,KK,MA/My,NZW,RF,SJL,SWR	feature_elongation,3_prime_UTR_variant
	2	87789889	87790049	160	Or5l14	AJ,AKR,BALB,C57L,C58J,DBA1J,DBA2J,FVB,ILNJ2,KK,MRL,NOD,NOR,NZB,NZO,PJ,RH2,SEA,SJL,SMJ,SWR	feature_elongation,3_prime_UTR_variant
	2	88738457	88739070	613	Or4c29	C3H,CBA,CE,MA/My,NZW	feature_elongation,3_prime_UTR_variant
	2	88757583	88758085	502	Or4c15	AJ,AKR,BALB,C57L,DBA1J,DBA2J,FVB,KK,MRL,NOD,NOR,NZB,NZO,PJ,RF,RH2,SEA,SMJ	feature_elongation,3_prime_UTR_variant
	2	89771112	89771574	462	Or4c12	ILNJ2	feature_elongation,3_prime_UTR_variant
	2	104495673	104495773	100	Cstf3	SMJ	feature_elongation,3_prime_UTR_variant
	2	105003264	105003325	61	Wt1	PL	feature_elongation,3_prime_UTR_variant
	2	111248366	111248462	96	Or4k40	C3H,CE,PL	feature_elongation,3_prime_UTR_variant
	2	111250384	111250526	142	Or4k40	C3H,CE,PL	feature_elongation,coding_sequence_variant
	2	111332178	111332311	133	Or4f4-ps1	C3H,CE,PL	feature_elongation,3_prime_UTR_variant
	2	111447524	111447592	68	Or4k47	C3H,CE,PL	feature_elongation,3_prime_UTR_variant
	2	111836264	111836316	52	Or4f6	129S1,AKR,BALB,BUB,C57L,KK,MA/My,MRL,NOD,NOR,NZO,NZW,PJ,SEA,SWR,TH	feature_elongation,3_prime_UTR_variant
	2	112186126	112186463	337	Slc12a6	C3H,CE,PL	feature_elongation,3_prime_UTR_variant
	2	113578622	113578687	65	Grem1	C3H,CE,PL	feature_elongation,3_prime_UTR_variant
	2	118712816	118712867	51	Ivd	129S1,AJ,AKR,BALB,BTBR,BUB,C3H,C57L,C58J,CBA,CE,DBA1J,DBA2J,FVB,ILNJ2,MA/My,NOD,NOR,NZB,NZO,NZW,PJ,PL,RF,RH2,SEA,SJL,SMJ,SWR,TH	feature_elongation,3_prime_UTR_variant
	2	119048863	119049089	226	Ppp1r14d	AKR	feature_elongation,coding_sequence_variant
	2	119233190	119233653	463	Ino80	129S1,AKR,BTBR,BUB,C3H,C57L,C58J,CBA,CE,FVB,NOD,NZB,NZO,SJL,SWR	feature_elongation,3_prime_UTR_variant
	2	119481204	119481399	195	Nusap1	129S1,AJ,AKR,BALB,BTBR,BUB,C3H,C57L,C58J,CBA,CE,DBA1J,DBA2J,FVB,ILNJ2,KK,MA/My,NOD,NZB,NZO,NZW,PJ,PL,RF,RH2,SEA,SJL,SMJ,SWR,TH	feature_elongation,3_prime_UTR_variant
	2	119798755	119798976	221	Mga	AJ,BALB,DBA1J,DBA2J,ILNJ2,PJ,PL,RF,RH2,SEA,SMJ,TH	feature_elongation,3_prime_UTR_variant
	2	119849812	119849889	77	Mapkbp1	129S1,AJ,AKR,BALB,BTBR,BUB,C3H,C57L,C58J,CBA,CE,DBA1J,DBA2J,FVB,ILNJ2,KK,MA/My,NOD,NZB,NZO,PJ,PL,RF,RH2,SEA,SJL,SMJ,SWR,TH	feature_elongation,coding_sequence_variant
	2	121136770	121136830	60	Map1a	129S1,AJ,AKR,BALB,BTBR,BUB,C3H,C57L,C58J,CBA,CE,DBA1J,FVB,ILNJ2,KK,MA/My,NZB,NZO,NZW,PJ,PL,RF,RH2,SEA,SJL,SMJ,SWR,TH	feature_elongation,coding_sequence_variant
	2	121285306	121285362	56	Hypk	MA/My	feature_elongation,5_prime_UTR_variant
	2	121291564	121291773	209	Mfap1b	129S1,AJ,AKR,BALB,BTBR,BUB,C3H,C57L,C58J,CBA,CE,DBA1J,DBA2J,FVB,ILNJ2,KK,MA/My,NZB,NZO,NZW,PJ,PL,RF,RH2,SEA,SJL,SMJ,SWR,TH	feature_elongation,3_prime_UTR_variant
	2	121764678	121764814	136	Golm2	129S1,BALB,BTBR,BUB,C57L,CE,NZW	feature_elongation,3_prime_UTR_variant
	2	122095395	122095712	317	Sord	AJ,BALB,C3H,C58J,CBA,DBA1J,DBA2J,ILNJ2,NZB,NZO,PJ,PL,RF,RH2,SEA,SMJ,TH	feature_elongation,3_prime_UTR_variant
	2	122590418	122590823	405	Bloc1s6	MA/My	feature_elongation,3_prime_UTR_variant
	2	126471182	126471879	697	Gabpb1	SMJ	feature_elongation,3_prime_UTR_variant
	2	130259695	130259907	212	Pced1a	NOD	feature_elongation,3_prime_UTR_variant
	2	131701592	131701883	291	Erv3	MA/My	feature_elongation,5_prime_UTR_variant
	2	132091098	132091288	190	Pcna	ILNJ2,PJ	feature_elongation,3_prime_UTR_variant
	2	150110249	150110418	169	Zfp1005	NOD,NZB,NZW,RF	feature_elongation,coding_sequence_variant
	2	152236730	152236854	124	Sox12	AJ,C58J,NOD,NZB,NZW,RF	feature_elongation,3_prime_UTR_variant
	2	154359700	154360117	417	Cbfa2t2	FVB,SWR	feature_elongation,coding_sequence_variant
	2	156940944	156941020	76	Samhd1	CE	feature_elongation,3_prime_UTR_variant
	2	158225136	158225265	129	Snhg11	DBA1J,DBA2J,ILNJ2,MA/My,SMJ	feature_elongation,3_prime_UTR_variant
	2	164032497	164032704	207	Wfdc12	KK	feature_elongation,5_prime_UTR_variant
	2	165626756	165626838	82	Zmynd8	AJ,AKR,BALB,BTBR,BUB,C3H,C58J,CBA,CE,DBA1J,DBA2J,FVB,ILNJ2,KK,MA/My,NOD,NOR,NZB,NZO,PJ,PL,RF,SEA,SJL,SMJ,SWR,TH	feature_elongation,3_prime_UTR_variant
	2	167820390	167820586	196	Ptpn1	129S1,C57L,NZB	feature_elongation,3_prime_UTR_variant
	2	168590700	168590828	128	Sall4	B10D2	feature_elongation,3_prime_UTR_variant
	2	172204807	172204909	102	Aurka	FVB,SJL	feature_elongation,coding_sequence_variant
	2	175037635	175037719	84	Gm14391	BUB,CE,FVB,NZB,SJL,SWR	feature_elongation,coding_sequence_variant
	2	175672079	175672163	84	Gm6710	BUB,CE,FVB,KK,NOD,NOR,NZB,PJ,SJL,SWR	feature_elongation,coding_sequence_variant
	2	175772093	175772301	208	Gm2026	CE,FVB,NZB,SJL,SWR	feature_elongation,3_prime_UTR_variant
	2	178064237	178064305	68	Fam217b	PJ	feature_elongation,3_prime_UTR_variant
	3	10377772	10378270	498	Impa1	SMJ	feature_elongation,3_prime_UTR_variant
	3	10378403	10378474	71	Impa1	BUB,CE,DBA2J,SMJ	feature_elongation,3_prime_UTR_variant
	3	10455705	10455768	63	Chmp4c	BUB,CE,DBA2J	feature_elongation,3_prime_UTR_variant
	3	19186037	19186101	64	Armc1	AJ,C3H,C58J,CBA,CE,DBA2J,LP,MRL,NZB,NZO,NZW,PL	feature_elongation,3_prime_UTR_variant
	3	32394611	32394802	191	Zmat3	SJL	feature_elongation,3_prime_UTR_variant
	3	32520798	32520880	82	Pik3ca	CE	feature_elongation,3_prime_UTR_variant
	3	32991174	32991602	428	Usp13	129S1,AJ,BTBR,BUB,C3H,C57L,CBA,FVB,MRL,NOD,NOR,NZB,NZO,NZW,PJ,SEA,SWR	feature_elongation,3_prime_UTR_variant
	3	36145884	36146200	316	Acad9	BUB,FVB	feature_elongation,3_prime_UTR_variant
	3	51403622	51403780	158	Rab33b	NZW	feature_elongation,3_prime_UTR_variant
	3	67386628	67386756	128	Rarres1	AKR,BALB,BTBR,CBA,CE,DBA1J,DBA2J,FVB,NOD,NOR,NZO,RF,SJL,SWR,TH	feature_elongation,3_prime_UTR_variant
	3	68951947	68952001	54	Trim59	129S1,BTBR,C57L,CE,FVB,SJL,SWR,TH	feature_elongation,5_prime_UTR_variant
	3	69658344	69658491	147	Nmd3	AJ,AKR,BUB,C3H,C58J,CBA,DBA1J,DBA2J,KK,LP,MRL,NOD,NOR,NZO,NZW,RF	feature_elongation,3_prime_UTR_variant
	3	81864031	81864101	70	Ctso	TH	feature_elongation,3_prime_UTR_variant
	3	88020123	88020353	230	Iqgap3	NZB,NZO	feature_elongation,coding_sequence_variant
	3	89655278	89655332	54	Chrnb2	KK	feature_elongation,coding_sequence_variant
	3	89773373	89773562	189	Il6ra	KK	feature_elongation,3_prime_UTR_variant
	3	92479165	92479597	432	Ivl	NOD,NOR,RF	feature_elongation,coding_sequence_variant
	3	93110593	93110671	78	Flg2	129S1,AJ,BTBR,C3H,C57L,CBA,CE,ILNJ2,PJ,PL,SEA,TH	feature_elongation,coding_sequence_variant
	3	93304211	93304319	108	Rptn	BALB,ILNJ2,KK,NOD,NOR,NZB,NZO,PJ,PL,RH2,SEA,TH	feature_elongation,coding_sequence_variant
	3	96541096	96541303	207	Rbm8a	129S1,AJ,BALB,C3H,C57L,CBA,CE,FVB,MA/My,NOD,NOR,NZB,NZO,NZW,PJ,RH2,SEA,SJL,SMJ,SWR	feature_elongation,3_prime_UTR_variant
	3	97561481	97561705	224	Fmo5	NOD,NOR	feature_elongation,3_prime_UTR_variant
	3	98056712	98056768	56	Notch2	129S1,C57L,FVB,PJ,RF,SEA,SJL,SWR	feature_elongation,3_prime_UTR_variant
	3	101721087	101721139	52	Mab21l3	MA/My	feature_elongation,3_prime_UTR_variant
	3	103783078	103783132	54	Ptpn22	AJ,AKR,C3H,CBA,FVB,ILNJ2,RF,SMJ	feature_elongation,coding_sequence_variant
	3	105626786	105627088	302	Inka2	MA/My,NZB,NZO,NZW	feature_elongation,3_prime_UTR_variant
	3	105893744	105893954	210	Ovgp1	AJ,C3H,CBA	feature_elongation,coding_sequence_variant
	3	107017328	107017430	102	Kcna2	AJ,AKR,BALB,C3H,CBA,DBA1J,DBA2J,ILNJ2,MA/My,MRL,NOD,NOR,NZB,NZO,NZW,PL,RF,RH2,TH	feature_elongation,3_prime_UTR_variant
	3	108464895	108465292	397	Tmem167b	BALB,MRL,PJ,RH2,SEA	feature_elongation,3_prime_UTR_variant
	3	110156115	110157084	969	Prmt6	MA/My	feature_elongation,3_prime_UTR_variant
	3	122719386	122719476	90	1810037I17Rik	129S1,BTBR,C57L,CE,DBA1J,DBA2J,KK,MA/My,NZB,PJ,RF,SEA,SMJ,TH	feature_elongation,3_prime_UTR_variant
	3	122749802	122750779	977	Usp53	129S1,BTBR,C57L,CE,DBA1J,DBA2J,KK,MA/My,NZB,PJ,RF,SEA,SMJ,TH	feature_elongation,3_prime_UTR_variant
	3	123165690	123166034	344	Mettl14	AJ,BALB,C3H,CBA,DBA1J,DBA2J,NZB,RH2,SMJ	feature_elongation,3_prime_UTR_variant
	3	137615461	137615513	52	Dnajb14	AJ,AKR,BALB,C3H,CBA,CE,DBA1J,FVB,ILNJ2,KK,MA/My,MRL,NOD,NOR,PJ,RH2,SEA,SJL,SWR,TH	feature_elongation,3_prime_UTR_variant
	3	138035995	138036178	183	Adh6a	129S1,AJ,AKR,BALB,BTBR,BUB,C3H,C57L,C58J,CBA,CE,DBA1J,DBA2J,FVB,ILNJ2,KK,LP,MA/My,MRL,NOD,NOR,NZB,NZO,NZW,PJ,PL,RF,RH2,SEA,SJL,SMJ,SWR,TH	feature_elongation,3_prime_UTR_variant
	3	138610731	138610947	216	Tspan5	AKR,FVB	feature_elongation,3_prime_UTR_variant
	3	142210254	142211029	775	Gbp5	CBA,DBA1J,MRL,NZW	feature_elongation,coding_sequence_variant
	3	152038258	152038324	66	Miga1	129S1,BTBR,C57L,CBA,DBA1J,SMJ	feature_elongation,3_prime_UTR_variant
	3	154283843	154284435	592	Tyw3	CE,RF	feature_elongation,3_prime_UTR_variant
	4	43832556	43833528	972	Or13c7c	129S1,BUB,PJ,PL,SEA,SJL	feature_elongation,3_prime_UTR_variant
	4	43856121	43856173	52	Or13c7	AJ,AKR,BALB,C3H,CE,KK,MA/My,MRL,NOD,NOR,NZB,NZO,PL,RF,RH2	feature_elongation,3_prime_UTR_variant
	4	46633093	46633265	172	Tbc1d2	129S1,AJ,BALB,C3H,C57L,PJ,RH2,SEA,SJL	feature_elongation,3_prime_UTR_variant
	4	51228991	51229072	81	Cylc2	AKR,CBA,CE,DBA1J,DBA2J,MRL,RF,SMJ	feature_elongation,coding_sequence_variant
	4	52853755	52853820	65	Or13c3	MA/My	feature_elongation,3_prime_UTR_variant
	4	59757794	59757902	108	E130308A19Rik	CE	feature_elongation,3_prime_UTR_variant
	4	62607859	62607913	54	Rgs3	CE	feature_elongation,coding_sequence_variant
	4	65274381	65274458	77	Pappa	PJ	feature_elongation,3_prime_UTR_variant
	4	70139317	70139480	163	Cdk5rap2	129S1,C57L,ILNJ2,KK,PJ	feature_elongation,3_prime_UTR_variant
	4	86902280	86902345	65	Slc24a2	CE	feature_elongation,3_prime_UTR_variant
	4	88745704	88745764	60	Ifna6	CE	feature_elongation,coding_sequence_variant
	4	89192816	89192872	56	Cdkn2a	MA/My	feature_elongation,3_prime_UTR_variant
	4	99147955	99148173	218	Atg4c	129S1,AJ,AKR,BALB,BTBR,BUB,C3H,C57L,CBA,CE,FVB,KK,MA/My,MRL,NOD,NOR,NZB,PJ,PL,RF,RH2,SEA,SJL,SMJ,SWR,TH	feature_elongation,3_prime_UTR_variant
	4	101747714	101747805	91	C130073F10Rik	NZB,NZO	feature_elongation,coding_sequence_variant
	4	103030463	103030515	52	Slc35d1	CE,MA/My,NZW,SJL	feature_elongation,3_prime_UTR_variant
	4	115669326	115669560	234	Atpaf1	AJ,CE,DBA1J,DBA2J	feature_elongation,3_prime_UTR_variant
	4	115990157	115990361	204	Lurap1	B10D2,B10J,C58J,KK,PL,TH	feature_elongation,3_prime_UTR_variant
	4	117746600	117746652	52	Dph2	ILNJ2	feature_elongation,3_prime_UTR_variant
	4	119117520	119117735	215	Cldn19	NZO,NZW	feature_elongation,3_prime_UTR_variant
	4	120804674	120804830	156	Zfp69	ILNJ2	feature_elongation,coding_sequence_variant
	4	124836904	124837109	205	Airim	BUB,FVB,NOD,SJL,SWR	feature_elongation,3_prime_UTR_variant
	4	125006469	125006526	57	Meaf6	AJ	feature_elongation,3_prime_UTR_variant
	4	126229814	126229906	92	Ago3	B10D2,B10J,NZW	feature_elongation,3_prime_UTR_variant
	4	126231620	126232012	392	Ago3	AJ,B10D2,B10J,NZW,RH2	feature_elongation,3_prime_UTR_variant
	4	128662818	128662983	165	A3galt2	B10D2,B10J,DBA1J,KK,NOR,PJ,SEA,SMJ	feature_elongation,3_prime_UTR_variant
	4	130662673	130662780	107	Laptm5	129S1,B10D2,B10J,BTBR,BUB,C57L,DBA1J,FVB,ILNJ2,KK,MA/My,NOR,NZB,PJ,PL,SEA,SJL,SMJ,SWR,TH	feature_elongation,3_prime_UTR_variant
	4	131950649	131950705	56	Gmeb1	DBA1J,KK,NZB,SMJ	feature_elongation,3_prime_UTR_variant
	4	132083758	132083811	53	Phactr4	DBA1J,KK,SMJ	feature_elongation,3_prime_UTR_variant
	4	132452249	132452447	198	Xkr8	129S1,AJ,AKR,BALB,BTBR,C3H,C57L,CBA,CE,DBA2J,ILNJ2,MRL,NOD,NZO,NZW,RF,RH2,SJL,SWR,TH	feature_elongation,3_prime_UTR_variant
	4	132729192	132729370	178	Fgr	DBA1J,KK,NZB,NZO,SMJ	feature_elongation,3_prime_UTR_variant
	4	133389205	133389409	204	Pigv	FVB	feature_elongation,3_prime_UTR_variant
	4	133692302	133692481	179	Hmgn2	129S1,BALB,BTBR,C57L,DBA1J,DBA2J,ILNJ2,NOD,PL,SMJ	feature_elongation,3_prime_UTR_variant
	4	136019007	136019077	70	Zfp46	129S1,B10D2,B10J,C57L,DBA1J,KK,NZO,PJ,SEA	feature_elongation,3_prime_UTR_variant
	4	136081060	136081119	59	Hnrnpr	129S1,B10D2,B10J,C57L,DBA1J,KK,NZO,PJ,SEA	feature_elongation,3_prime_UTR_variant
	4	136086167	136086640	473	Hnrnpr	129S1,B10D2,B10J,C57L,DBA1J,KK,NZO,PJ,SEA	feature_elongation,3_prime_UTR_variant
	4	136365877	136366085	208	Lactbl1	AKR,BUB,C3H,CBA,CE,ILNJ2,MRL,NZB,NZW,RF	feature_elongation,3_prime_UTR_variant
	4	137408315	137408378	63	Rap1gap	AJ,AKR,BALB,BUB,C3H,CBA,CE,DBA2J,FVB,KK,MRL,NZB,NZW,PL,RF,RH2,SJL,SWR,TH	feature_elongation,5_prime_UTR_variant
	4	138043683	138043866	183	Pink1	BALB,DBA2J,FVB,KK,SJL,SWR	feature_elongation,5_prime_UTR_variant
	4	138184295	138184349	54	Camk2n1	BALB,BUB,C3H,CBA,CE,DBA1J,DBA2J,ILNJ2,KK,MA/My,MRL,NZB,NZW,SJL,SMJ,TH	feature_elongation,3_prime_UTR_variant
	4	139465648	139465704	56	Pax7	AKR,BALB,BUB,C3H,CBA,DBA1J,DBA2J,MRL,NOR,PL,RF,SMJ	feature_elongation,3_prime_UTR_variant
	4	146061338	146061422	84	Zfp987	129S1,BTBR,C57L,C58J,LP,PJ,SEA	feature_elongation,coding_sequence_variant
	4	147759389	147759556	167	Zfp534	AKR,BUB,C3H,CBA,CE,DBA1J,KK,MA/My,MRL,NOD,NZB,NZO,NZW,PL,RF,SJL,SMJ	feature_elongation,coding_sequence_variant	FALSE
	4	147958725	147958789	64	Mfn2	129S1,AKR,BTBR,BUB,C3H,C57L,C58J,CBA,CE,DBA1J,DBA2J,KK,LP,MA/My,MRL,NOD,NZB,NZO,NZW,PJ,PL,RF,SEA,SJL,SMJ,SWR,TH	feature_elongation,3_prime_UTR_variant
	4	148163867	148164002	135	Agtrap	DBA2J,TH	feature_elongation,3_prime_UTR_variant
	4	148184523	148184746	223	Draxin	BUB,C58J,KK,LP,MA/My,NOD,NZB,NZW,PJ,RF,SEA,SJL,SMJ,SWR	feature_elongation,3_prime_UTR_variant
	4	149557829	149558010	181	Nmnat1	SWR	feature_elongation,coding_sequence_variant
	4	154950251	154950595	344	Ttc34	129S1,AJ,AKR,BALB,BTBR,BUB,C3H,C57L,CBA,CE,DBA1J,DBA2J,FVB,ILNJ2,KK,MA/My,MRL,NOD,NOR,NZB,NZO,NZW,PJ,PL,RF,RH2,SEA,SJL,SMJ,SWR,TH	feature_elongation,3_prime_UTR_variant
	4	155867086	155867289	203	Tmem88b	C57L,CE,ILNJ2,SMJ	feature_elongation,3_prime_UTR_variant
	4	155917576	155917785	209	Aurkaip1	C57L,CE,FVB,NOD,NOR,SJL,SWR,TH	feature_elongation,3_prime_UTR_variant
	4	155973321	155973531	210	Ints11,Pusl1	129S1,AJ,AKR,BALB,BUB,C3H,C57L,CBA,DBA1J,DBA2J,ILNJ2,NZO,PL,RF,RH2,SMJ	feature_elongation,3_prime_UTR_variant
	4	156043815	156044270	455	Ube2j2	129S1,AJ,AKR,BALB,BUB,C3H,CBA,CE,DBA1J,DBA2J,FVB,ILNJ2,NOD,NOR,NZO,PL,RF,RH2,SJL,SMJ,SWR,TH	feature_elongation,3_prime_UTR_variant
	4	156302483	156302582	99	Perm1	129S1,AJ,AKR,BALB,C3H,C57L,C58J,DBA1J,DBA2J,FVB,ILNJ2,MA/My,MRL,NOD,NOR,NZO,PL,RF,RH2,SJL,SMJ,SWR	feature_elongation,coding_sequence_variant
	4	156332083	156332270	187	Samd11	NZO	feature_elongation,3_prime_UTR_variant
	5	3576001	3576092	91	Cdk6	BUB,NOD,NOR	feature_elongation,3_prime_UTR_variant
	5	3577768	3577838	70	Cdk6	BUB,NOD,NOR	feature_elongation,3_prime_UTR_variant
	5	8751924	8752104	180	Abcb1a	BUB,NOD,NOR	feature_elongation,coding_sequence_variant
	5	21962539	21962756	217	Dnajc2	NZO	feature_elongation,3_prime_UTR_variant
	5	31301623	31301839	216	Mpv17	NZO,NZW	feature_elongation,3_prime_UTR_variant
	5	43775222	43775278	56	C1qtnf7	MA/My,PJ,PL	feature_elongation,3_prime_UTR_variant
	5	44068957	44069475	518	Cd38	BALB,BUB,DBA1J,DBA2J,FVB,ILNJ2,KK,LP,MA/My,RH2,SEA,SWR	feature_elongation,3_prime_UTR_variant
	5	52925614	52925823	209	Pi4k2b	AJ,AKR,BALB,BTBR,BUB,C3H,CBA,CE,DBA1J,DBA2J,FVB,ILNJ2,KK,MA/My,MRL,NOD,NZB,NZO,NZW,PJ,PL,RF,RH2,SEA,SJL,SMJ,SWR,TH	feature_elongation,3_prime_UTR_variant
	5	67514499	67514996	497	Slc30a9	BUB,CE,FVB,PJ	feature_elongation,3_prime_UTR_variant
	5	74161669	74161721	52	Usp46	C3H,CBA,DBA1J,DBA2J,ILNJ2,NZB	feature_elongation,3_prime_UTR_variant
	5	76632096	76632182	86	Exoc1l	AJ,AKR,BUB,CE,FVB,KK,MRL,PJ,PL,SJL,SMJ	feature_elongation,5_prime_UTR_variant
	5	84214579	84214656	77	Epha5	129S1,AJ,AKR,B10D2,B10J,BALB,BTBR,BUB,C3H,C57L,C58J,CBA,CE,DBA1J,DBA2J,FVB,ILNJ2,KK,LP,MA/My,MRL,NOD,NOR,NZB,NZO,NZW,PJ,PL,RF,RH2,SEA,SJL,SMJ,SWR,TH	feature_elongation,3_prime_UTR_variant
	5	87965877	87965931	54	Csn1s2b	SMJ	feature_elongation,3_prime_UTR_variant
	5	93189123	93189326	203	Sowahb	AKR,BALB,BTBR,BUB,C3H,CBA,CE,DBA1J,DBA2J,FVB,MA/My,MRL,NOD,NOR,NZW,PJ,RH2,SEA,SJL,SWR,TH	feature_elongation,3_prime_UTR_variant
	5	97230339	97230438	99	Paqr3	129S1,AJ,BTBR,BUB,C57L,KK,MA/My,NOD,NOR,NZB,NZO,SWR,TH	feature_elongation,3_prime_UTR_variant
	5	104325526	104325796	270	Dspp	NZB	feature_elongation,coding_sequence_variant
	5	104699955	104700168	213	Thoc2l	AJ,BALB,BUB,C3H,CBA,DBA1J,DBA2J,FVB,ILNJ2,KK,NZB,NZO,RH2,SEA,SJL,SWR,TH	feature_elongation,3_prime_UTR_variant
	5	104730384	104730636	252	Zfp33b	129S1,AJ,AKR,B10D2,B10J,BALB,BTBR,C57L,C58J,CE,DBA1J,DBA2J,ILNJ2,KK,LP,MA/My,MRL,NOD,NOR,NZB,NZO,NZW,PJ,PL,RF,RH2,SEA,SMJ,SWR	feature_elongation,coding_sequence_variant
	5	107697640	107697691	51	1700028K03Rik	BUB,C3H,CBA,FVB,PJ,PL,SJL,SWR,TH	feature_elongation,3_prime_UTR_variant
	5	109886154	109886453	299	4930522L14Rik	CE,DBA1J,DBA2J,LP	feature_elongation,3_prime_UTR_variant
	5	110224606	110224816	210	Gm35315	129S1,AJ,AKR,BALB,BTBR,C57L,ILNJ2,KK,MA/My,MRL,NOD,NOR,NZB,NZO,NZW,RF,RH2,SEA,SMJ	feature_elongation,3_prime_UTR_variant
	5	110275243	110275580	337	Zfp605	BUB,C3H,CBA,FVB,PJ,PL,SJL,SWR,TH	feature_elongation,coding_sequence_variant
	5	117492869	117493050	181	Vsig10	RF	feature_elongation,3_prime_UTR_variant
	5	117885493	117885863	370	Ksr2	129S1,AJ,AKR,BALB,BUB,C57L,CE,DBA1J,DBA2J,PJ,PL,RF,RH2,SEA,SJL,SMJ	feature_elongation,coding_sequence_variant
	5	118330475	118330535	60	Rnft2	129S1,AJ,AKR,BALB,BUB,C3H,C57L,CBA,CE,DBA1J,DBA2J,ILNJ2,KK,NOR,NZB,NZO,PJ,PL,RH2,SEA,SJL,SMJ,TH	feature_elongation,3_prime_UTR_variant
	5	121735584	121735639	55	Acad12	AKR,BUB,ILNJ2,KK,MA/My,PL,RF,SJL,TH	feature_elongation,3_prime_UTR_variant
	5	122867592	122868247	655	P2rx4	RF	feature_elongation,3_prime_UTR_variant
	5	123584316	123584547	231	Mlxip	129S1,AJ,AKR,BALB,BUB,C3H,C57L,CBA,CE,DBA1J,DBA2J,KK,MA/My,MRL,NOD,NOR,NZW,PJ,PL,RH2,SEA,SJL,SMJ	feature_elongation,3_prime_UTR_variant
	5	124734957	124735144	187	Gtf2h3	129S1,AJ,BALB,C57L,MRL,PL,RH2,SEA,SJL	feature_elongation,3_prime_UTR_variant
	5	129062083	129062209	126	Stx2	AJ,BALB,C58J,FVB,LP,MRL,NOD,NOR,NZB,NZO,NZW,RH2,SEA,SMJ,SWR,TH	feature_elongation,3_prime_UTR_variant
	5	130028471	130028677	206	Gusb	AJ,BALB,MRL,RH2,SEA,SMJ	feature_elongation,3_prime_UTR_variant
	5	130903567	130903641	74	Galnt17	NOD,NOR	feature_elongation,3_prime_UTR_variant
	5	137178802	137178892	90	Muc17	LP	feature_elongation,coding_sequence_variant
	5	137461977	137462076	99	Zan	129S1,BUB,LP,RF,SWR	feature_elongation,coding_sequence_variant
	5	137641877	137642090	213	Irs3	ILNJ2,MA/My,NZW	feature_elongation,3_prime_UTR_variant
	5	138192168	138192369	201	Cnpy4	129S1,AJ,BALB,BTBR,C3H,C57L,CBA,CE,DBA1J,DBA2J,FVB,LP,MA/My,NOD,NOR,NZW,PJ,RH2,SEA,SJL	feature_elongation,3_prime_UTR_variant
	5	138250128	138250187	59	Nxpe5	BUB,KK,LP,NZB,NZO,NZW,RF	feature_elongation,3_prime_UTR_variant
	5	139323258	139323432	174	Cox19	NZW,SMJ	feature_elongation,3_prime_UTR_variant
	5	139381580	139381784	204	Gpr146	ILNJ2,NZW,SMJ	feature_elongation,3_prime_UTR_variant
	5	144493796	144493858	62	Nptx2	CE	feature_elongation,3_prime_UTR_variant
	5	146409596	146409657	61	Wasf3	TH	feature_elongation,3_prime_UTR_variant
	5	147498981	147499129	148	Flt1	TH	feature_elongation,3_prime_UTR_variant
	5	147815847	147816008	161	Slc46a3	CE	feature_elongation,3_prime_UTR_variant
	5	148252153	148252211	58	Mtus2	AKR,BUB,MA/My,MRL,NOD,NOR	feature_elongation,3_prime_UTR_variant
	5	149215909	149216151	242	Alox5ap	AKR,BUB,CE,MRL,SJL	feature_elongation,5_prime_UTR_variant
	5	150565406	150565579	173	N4bp2l2	CE,ILNJ2,SEA,SWR	feature_elongation,3_prime_UTR_variant
	6	4756453	4756534	81	Peg10	129S1,AJ,AKR,B10D2,B10J,BALB,BTBR,BUB,C3H,C57L,C58J,CBA,CE,DBA1J,DBA2J,FVB,ILNJ2,KK,LP,MA/My,MRL,NOD,NOR,NZB,NZO,NZW,PL,RF,RH2,SEA,SJL,SMJ,SWR,TH	feature_elongation,3_prime_UTR_variant,feature_elongation,coding_sequence_variant
	6	5008455	5008610	155	Ppp1r9a	PJ	feature_elongation,3_prime_UTR_variant
	6	15770578	15770629	51	Mdfic	KK	feature_elongation,coding_sequence_variant
	6	40844545	40844665	120	Mgam2-ps	BUB,FVB,LP,SJL,SWR,TH	feature_elongation,coding_sequence_variant
	6	47941607	47941665	58	Zfp956	AJ,AKR,BALB,BUB,C3H,CBA,CE,DBA1J,DBA2J,FVB,ILNJ2,MRL,NOD,NOR,RF,RH2,SJL,SMJ,SWR	feature_elongation,3_prime_UTR_variant
	6	48964956	48965010	54	Aoc1l3	CE,ILNJ2	feature_elongation,coding_sequence_variant
	6	57046064	57046120	56	Vmn1r9	NZW	feature_elongation,5_prime_UTR_variant
	6	57364776	57364976	200	Vmn1r18	129S1,C57L,CE,ILNJ2,KK,NZB,NZO,NZW,PJ	feature_elongation,3_prime_UTR_variant
	6	57382791	57383243	452	Vmn1r19	129S1,C57L,KK,NZB,NZO,NZW	feature_elongation,3_prime_UTR_variant
	6	65433857	65434003	146	Qrfprl	KK	feature_elongation,3_prime_UTR_variant
	6	67263640	67263736	96	Serbp1	MA/My	feature_elongation,3_prime_UTR_variant
	6	72329092	72329153	61	0610030E20Rik	AKR,C58J,KK,NOD,NOR,PL,RF	feature_elongation,3_prime_UTR_variant
	6	72407385	72407451	66	Ggcx	AKR,C3H,C58J,CBA,DBA1J,DBA2J,KK,MA/My,MRL,NOD,NOR,PL,RF,SMJ	feature_elongation,3_prime_UTR_variant
	6	72584962	72585190	228	Retsat	C58J,KK,NOD,NOR	feature_elongation,3_prime_UTR_variant
	6	82535170	82535224	54	Tacr1	AJ,AKR,BALB,BTBR,BUB,CE,FVB,ILNJ2,LP,MA/My,MRL,NOD,NOR,NZW,PL,RH2,SEA,SJL,SWR	feature_elongation,3_prime_UTR_variant
	6	83127309	83127433	124	Wdr54	KK,NZB,NZO,TH	feature_elongation,3_prime_UTR_variant
	6	86992589	86992720	131	Nfu1	AKR,BALB,KK,MA/My,MRL,NZB,NZO,PL,RH2,TH	feature_elongation,coding_sequence_variant	FALSE
	6	87413046	87413130	84	Bmp10	AJ,AKR,B10D2,B10J,BALB,BTBR,BUB,C57L,C58J,FVB,ILNJ2,KK,LP,MRL,NOD,NOR,NZO,PL,RF,RH2,SJL,SMJ,TH	feature_elongation,3_prime_UTR_variant
	6	87791450	87791648	198	Isy1	SWR	feature_elongation,3_prime_UTR_variant
	6	89691868	89692283	415	Vmn1r40	NZO	feature_elongation,coding_sequence_variant
	6	90247433	90247497	64	Vmn1r54	CE,PJ,SEA	feature_elongation,3_prime_UTR_variant
	6	90285570	90285657	87	Chst13	CE,PJ,SEA	feature_elongation,3_prime_UTR_variant
	6	90635724	90635822	98	Iqsec1	CE,PJ,SEA	feature_elongation,3_prime_UTR_variant
	6	91441264	91441479	215	Chchd4	AJ,BALB,BTBR,BUB,RF,RH2,SJL	feature_elongation,3_prime_UTR_variant
	6	92151624	92151824	200	Mrps25	CE,PJ,SEA	feature_elongation,3_prime_UTR_variant
	6	93653633	93653800	167	Magi1	C3H,CBA,CE,ILNJ2,NOD,NOR,SMJ	feature_elongation,3_prime_UTR_variant
	6	100784144	100784202	58	Gxylt2	SJL	feature_elongation,3_prime_UTR_variant
	6	115599045	115599735	690	Mkrn2	BALB	feature_elongation,3_prime_UTR_variant
	6	116557792	116558112	320	Or6d15	BUB,CE,FVB,KK,NZB,NZW,PJ,SJL,SMJ,SWR	feature_elongation,3_prime_UTR_variant
	6	116659873	116659924	51	Tmem72	129S1,AKR,BTBR,BUB,C3H,C57L,C58J,CBA,DBA1J,DBA2J,FVB,KK,LP,MRL,NOD,NOR,NZO,PJ,PL,RF,RH2,SJL,SMJ,SWR	feature_elongation,3_prime_UTR_variant
	6	116668790	116668878	88	Tmem72	C3H,CBA,PL	feature_elongation,3_prime_UTR_variant
	6	117154173	117154235	62	Cxcl12	SWR	feature_elongation,3_prime_UTR_variant
	6	123119769	123119823	54	Clec4a2	SWR	feature_elongation,3_prime_UTR_variant
	6	123361261	123361746	485	Vmn2r20	SMJ	feature_elongation,3_prime_UTR_variant
	6	125523986	125524168	182	Vwf	KK	feature_elongation,coding_sequence_variant
	6	126509828	126509883	55	Kcna5	NOD,NOR	feature_elongation,3_prime_UTR_variant
	6	128791418	128791623	205	Klrb1b	NZO	feature_elongation,3_prime_UTR_variant
	6	129463734	129463912	178	Olr1	AJ,AKR,BALB,BUB,C3H,C57L,CBA,DBA1J,DBA2J,ILNJ2,LP,MRL,PL,RF,RH2,SEA	feature_elongation,3_prime_UTR_variant
	6	129625027	129625297	270	Klrc2	129S1,AJ,AKR,BALB,BUB,C3H,C57L,C58J,CBA,CE,DBA1J,DBA2J,FVB,ILNJ2,LP,MA/My,MRL,NOD,NOR,NZO,PL,RF,RH2,SEA,SJL,SMJ,SWR,TH	feature_elongation,3_prime_UTR_variant
	6	129744568	129744622	54	Klrh1	AKR,C3H,NZO,RF	feature_elongation,3_prime_UTR_variant
	6	132289137	132289344	207	Prb1b	AJ,AKR,BALB,BUB,C3H,C57L,CBA,DBA1J,DBA2J,ILNJ2,MRL,NOD,NOR,NZB,PL,RF,RH2,SEA,SWR	feature_elongation,coding_sequence_variant
	6	132549261	132549384	123	Prh1	AJ,AKR,BALB,BUB,C3H,C57L,CBA,DBA1J,DBA2J,ILNJ2,MRL,NZB,NZO,PL,RF,RH2,SEA	feature_elongation,coding_sequence_variant
	6	133083395	133083498	103	Smim10l1	129S1,C58J,FVB,KK,LP,NOD,NOR,NZW,SJL,SMJ,SWR,TH	feature_elongation,3_prime_UTR_variant
	6	134425852	134426096	244	Lrp6	AJ,AKR,BUB,C3H,C58J,CBA,CE,DBA1J,DBA2J,KK,MRL,NOD,NOR,NZB,NZW,PL,RF,SJL,TH	feature_elongation,3_prime_UTR_variant
	6	135705656	135705717	61	Grin2b	129S1,AJ,AKR,BALB,BTBR,BUB,C3H,C57L,CBA,CE,DBA1J,DBA2J,FVB,KK,MA/My,MRL,NOD,NOR,NZB,NZW,PJ,PL,RF,RH2,SEA,SJL,SWR,TH	feature_elongation,3_prime_UTR_variant
	6	140623945	140624171	226	Aebp2	PJ,SWR	feature_elongation,3_prime_UTR_variant
	6	140626101	140626153	52	Aebp2	FVB	feature_elongation,3_prime_UTR_variant
	6	144155263	144155316	53	Sox5	AKR,BUB,C3H,CBA,CE,DBA2J,ILNJ2,MRL,NZO,RF,SJL	feature_elongation,5_prime_UTR_variant
	6	146734471	146734596	125	Bmal2	129S1,AJ,BALB,BTBR,C57L,CBA,FVB,ILNJ2,MA/My,NOD,NOR,PJ,RF,SEA,SMJ,SWR,TH	feature_elongation,3_prime_UTR_variant
	7	3537506	3538199	693	Tarm1	129S1,AJ,AKR,BALB,BTBR,BUB,C57L,FVB,KK,LP,MA/My,MRL,NOD,NOR,NZB,NZO,NZW,PL,RF,RH2,SJL,SMJ,SWR,TH	feature_elongation,3_prime_UTR_variant
	7	3824543	3824763	220	Pira13	MRL	feature_elongation,coding_sequence_variant
	7	4371488	4371768	280	Gp6	129S1,AJ,AKR,BALB,BTBR,BUB,C3H,C57L,CBA,CE,DBA1J,DBA2J,FVB,ILNJ2,KK,LP,MA/My,MRL,NOD,NOR,NZB,NZO,NZW,PJ,PL,RF,RH2,SEA,SJL,SMJ,SWR,TH	feature_elongation,3_prime_UTR_variant
	7	4482739	4483014	275	Eps8l1	CE,MRL,SWR,TH	feature_elongation,3_prime_UTR_variant
	7	4695285	4695400	115	Brsk1	BUB,CE,MRL,NZO,SMJ	feature_elongation,5_prime_UTR_variant
	7	4968267	4968441	174	Sbk3	129S1,AJ,AKR,BALB,BTBR,BUB,C3H,C57L,CBA,DBA1J,DBA2J,FVB,ILNJ2,KK,LP,MA/My,NOD,NOR,NZW,PJ,PL,RF,RH2,SEA,SJL	feature_elongation,3_prime_UTR_variant
	7	5543514	5543604	90	Vmn1r60	MRL	feature_elongation,3_prime_UTR_variant
	7	10007619	10007673	54	Vmn1r66	SWR,TH	feature_elongation,3_prime_UTR_variant
	7	11583302	11583392	90	Vmn1r74	AKR,FVB,MRL,NOD,NOR,RH2	feature_elongation,3_prime_UTR_variant
	7	11782418	11783162	744	Vmn1r77	AKR,FVB,MRL,NOD,NOR,RH2	feature_elongation,3_prime_UTR_variant
	7	11887617	11887679	62	Vmn1r78	AKR,FVB,MRL,NOD,NOR	feature_elongation,3_prime_UTR_variant
	7	12911808	12912362	554	Vmn1r88	C58J	feature_elongation,coding_sequence_variant
	7	12951497	12951688	191	Vmn1r89	C58J	feature_elongation,5_prime_UTR_variant
	7	13093681	13093853	172	Pla2g4c	C58J	feature_elongation,3_prime_UTR_variant
	7	15671212	15671380	168	Nop53	BTBR,BUB,C58J,CE,FVB,KK,NOD,NOR,NZO,PL	feature_elongation,3_prime_UTR_variant
	7	15968971	15969031	60	C5ar2	129S1,AJ,AKR,BALB,BTBR,C3H,C57L,C58J,CBA,DBA1J,DBA2J,ILNJ2,KK,LP,MA/My,MRL,NZB,NZO,NZW,PJ,RF,RH2,SEA,SJL,SMJ,TH	feature_elongation,3_prime_UTR_variant
	7	15970294	15970376	82	C5ar2	129S1,AJ,AKR,BALB,BTBR,C3H,C57L,CBA,DBA1J,DBA2J,ILNJ2,KK,LP,MA/My,MRL,NZB,NZO,NZW,PJ,RF,RH2,SEA,SJL,SMJ,TH	feature_elongation,3_prime_UTR_variant
	7	16054274	16054361	87	Sae1	129S1,BTBR,C3H,C57L,C58J,CBA,DBA1J,DBA2J,MA/My,NZB,PJ,RF,SEA,SMJ	feature_elongation,3_prime_UTR_variant
	7	16459558	16459628	70	Ceacam9	NOD,NOR,SJL	feature_elongation,3_prime_UTR_variant
	7	18958097	18958311	214	Gpr4	129S1,BTBR,C3H,C57L,CBA,NOD,NOR,NZB,NZW,RF,SJL	feature_elongation,3_prime_UTR_variant
	7	19078720	19078784	64	Ercc1	AKR,BUB,C58J,CE,MRL,NZO,TH	feature_elongation,5_prime_UTR_variant
	7	19724368	19724661	293	Ceacam20	129S1,BTBR,C3H,C57L,CBA,NOD,NOR,NZB,RF,SJL	feature_elongation,3_prime_UTR_variant
	7	23203747	23203841	94	Vmn1r167	129S1,BTBR,BUB,C3H,C57L,CBA,NOD,NOR,NZB,NZW,SJL	feature_elongation,3_prime_UTR_variant
	7	23536610	23537179	569	Vmn1r176	129S1,BTBR,BUB,C3H,C57L,CBA,NOD,NOR,NZB,NZW,SJL	feature_elongation,5_prime_UTR_variant
	7	23880563	23880638	75	Zfp114	129S1,BTBR,BUB,C3H,C57L,CBA,NOD,NOR,NZB,NZW,SJL	feature_elongation,coding_sequence_variant
	7	27450569	27450782	213	Zfp60	TH	feature_elongation,3_prime_UTR_variant
	7	30451828	30451882	54	Sbsn	129S1,AJ,AKR,BALB,BTBR,C57L,C58J,CE,DBA1J,DBA2J,ILNJ2,LP,MA/My,MRL,NOD,NOR,NZB,NZO,NZW,PJ,PL,RF,SEA,SJL,SMJ,TH	feature_elongation,coding_sequence_variant
	7	30577837	30578631	794	Cd22	AKR,BTBR,C57L,DBA1J,DBA2J,NZB,NZO,NZW,PJ,PL,SEA,SMJ,TH	feature_elongation,5_prime_UTR_variant
	7	35246858	35247033	175	Nudt19	BTBR,C57L,C58J,CE,DBA1J,DBA2J,FVB,ILNJ2,LP,MA/My,MRL,NOD,NOR,PJ,RF,SJL,SMJ,SWR	feature_elongation,3_prime_UTR_variant
	7	41300737	41300915	178	Zfp788	AJ,BALB,C57L,CE,FVB,MA/My,NOD,NOR,NZB,NZO,PL,RH2,SEA,SMJ,SWR,TH	feature_elongation,3_prime_UTR_variant
	7	43142044	43142244	200	4931406B18Rik	DBA1J,DBA2J,ILNJ2,NZW,PJ	feature_elongation,3_prime_UTR_variant
	7	43959688	43960022	334	Shank1	129S1,AJ,AKR,B10D2,B10J,BALB,BTBR,BUB,C3H,C57L,C58J,CBA,CE,DBA1J,DBA2J,FVB,ILNJ2,KK,LP,MA/My,MRL,NOD,NOR,NZB,NZO,NZW,PJ,PL,RF,RH2,SEA,SJL,SMJ,SWR,TH	feature_elongation,5_prime_UTR_variant
	7	44385782	44386152	370	Zfp473	ILNJ2,NZW,PJ,SJL	feature_elongation,3_prime_UTR_variant
	7	44387256	44387457	201	Zfp473	ILNJ2,NZW,PJ,SJL	feature_elongation,3_prime_UTR_variant
	7	44906960	44907025	65	Slc6a16	ILNJ2,NZW,PJ,SJL	frameshift_variant,splice_region_variant
	7	46079660	46079740	80	Kcnc1	C58J	feature_elongation,3_prime_UTR_variant
	7	49258159	49258210	51	Nav2	ILNJ2,SJL	feature_elongation,3_prime_UTR_variant
	7	49609827	49609883	56	Slc6a5	ILNJ2,NZW,PJ,SJL	feature_elongation,3_prime_UTR_variant
	7	50249178	50249503	325	4933405O20Rik	KK	feature_elongation,coding_sequence_variant
	7	55428213	55428375	162	Siglech	ILNJ2,KK,NZW,PJ,SJL	feature_elongation,3_prime_UTR_variant
	7	84587416	84588411	995	Vmn2r65	SMJ	feature_elongation,3_prime_UTR_variant
	7	85597826	85598755	929	Vmn2r74	129S1,AJ,AKR,BALB,BTBR,BUB,C3H,C57L,CBA,DBA1J,DBA2J,FVB,ILNJ2,KK,MA/My,MRL,NOD,NOR,NZB,NZO,NZW,PJ,PL,RF,RH2,SEA,SJL,SWR,TH	feature_elongation,3_prime_UTR_variant
	7	85983563	85983618	55	Or14a260	129S1,BTBR,C3H,C57L,CBA,DBA1J,DBA2J,ILNJ2,KK,NZB,NZO,NZW,PJ,SEA	feature_elongation,3_prime_UTR_variant
	7	89176234	89176316	82	Prss23	SMJ	feature_elongation,5_prime_UTR_variant
	7	89502170	89502411	241	Me3	SMJ	feature_elongation,3_prime_UTR_variant
	7	97108129	97108312	183	Kctd14	129S1,AJ,AKR,BALB,BTBR,BUB,C57L,CE,FVB,KK,MA/My,MRL,NOD,NOR,NZB,NZW,PL,RF,RH2,SJL,SMJ,SWR,TH	feature_elongation,3_prime_UTR_variant
	7	97856120	97856647	527	Acer3	CE	feature_elongation,3_prime_UTR_variant
	7	98918041	98918179	138	Map6	C3H,CBA,DBA1J,DBA2J,ILNJ2,PJ,SEA	feature_elongation,coding_sequence_variant
	7	101530539	101530894	355	Anapc15	C3H,CBA,DBA1J,DBA2J,ILNJ2,PJ,SEA	feature_elongation,5_prime_UTR_variant
	7	102141979	102142159	180	Or55b10	KK,NOD,SJL,SMJ,SWR	feature_elongation,3_prime_UTR_variant
	7	102204962	102205166	204	Or52b3	129S1,AJ,AKR,BALB,BTBR,BUB,C3H,C57L,CBA,DBA1J,DBA2J,FVB,ILNJ2,MRL,NZB,NZO,NZW,PJ,PL,RF,RH2,SEA,SMJ,TH	feature_elongation,3_prime_UTR_variant
	7	102255617	102255900	283	Or52k2	KK,NOD,SJL,SWR	feature_elongation,3_prime_UTR_variant
	7	102389211	102389353	142	Or51e2	MA/My,NZO,SMJ,TH	feature_elongation,3_prime_UTR_variant
	7	102955782	102955978	196	Or52e19	KK,NOD,SJL,SWR	feature_elongation,5_prime_UTR_variant
	7	103101635	103102174	539	Or51l14	NZO,SMJ,TH	feature_elongation,3_prime_UTR_variant
	7	103367005	103367226	221	Or52a20	KK,MA/My,NOD,NZO,SJL,SMJ,SWR	feature_elongation,3_prime_UTR_variant
	7	103595519	103595607	88	Or51k2	KK,NOD,SJL,SMJ,SWR,TH	feature_elongation,5_prime_UTR_variant
	7	103696558	103696634	76	Or51a10	KK,NOD,SJL,SMJ,SWR,TH	feature_elongation,3_prime_UTR_variant
	7	103732677	103733108	431	Or51a24	KK,NOD,SJL,SMJ,SWR,TH	feature_elongation,3_prime_UTR_variant
	7	103911127	103911331	204	Trim34a	129S1,AJ,AKR,BALB,BTBR,BUB,C3H,C57L,CBA,DBA1J,DBA2J,FVB,ILNJ2,MRL,NZB,NZW,PJ,RF,SEA	feature_elongation,3_prime_UTR_variant
	7	104012324	104012705	381	Trim30b	129S1,AJ,AKR,BALB,BTBR,BUB,C3H,C57L,CBA,CE,DBA1J,DBA2J,FVB,ILNJ2,MRL,NZB,NZO,NZW,PJ,PL,RF,RH2,SEA	feature_elongation,3_prime_UTR_variant
	7	104231542	104231639	97	Or52d3	KK,NZO,SMJ	feature_elongation,3_prime_UTR_variant
	7	105259731	105259950	219	Trim3	CE,KK	feature_elongation,3_prime_UTR_variant
	7	105292481	105292541	60	Timm10b	CE	feature_elongation,3_prime_UTR_variant
	7	106572863	106573200	337	Or6b6	KK	feature_elongation,5_prime_UTR_variant
	7	106599825	106599898	73	Or6a2	129S1,AJ,AKR,BALB,BTBR,C3H,C57L,CBA,DBA1J,DBA2J,ILNJ2,MRL,NZB,NZO,NZW,PJ,PL,RF,RH2,SEA	feature_elongation,3_prime_UTR_variant
	7	106636676	106636747	71	Or10a5	NZO	feature_elongation,3_prime_UTR_variant
	7	107630450	107630530	80	Or5p6	NOD,SMJ,SWR	feature_elongation,3_prime_UTR_variant
	7	107681963	107682063	100	Or5p4	NOD,NZO,SMJ,SWR	feature_elongation,3_prime_UTR_variant
	7	107721160	107721947	787	Or5p60	NOD,SMJ,SWR	feature_elongation,3_prime_UTR_variant
	7	107918020	107918108	88	Or5p1	NOD,SMJ,SWR	feature_elongation,3_prime_UTR_variant
	7	109907897	109907973	76	Sbf2	NOD,SWR	feature_elongation,3_prime_UTR_variant
	7	110655290	110655345	55	Ctr9	SMJ	feature_elongation,3_prime_UTR_variant
	7	119552375	119552431	56	Lyrm1	AJ,BALB,BTBR,C3H,CBA,DBA1J,DBA2J,ILNJ2,KK,NOR,NZB,NZO,PL,RH2,TH	feature_elongation,3_prime_UTR_variant
	7	119783295	119783346	51	Anks4b	129S1,AKR,B10D2,B10J,C57L,C58J,FVB,LP,MA/My,MRL,NOD,NZW,PJ,RF,SEA,SJL,SMJ,SWR	feature_elongation,3_prime_UTR_variant
	7	120996884	120996936	52	Hs3st2	BTBR	feature_elongation,3_prime_UTR_variant
	7	126186855	126186921	66	Apobr	AJ,NZB,NZO,TH	feature_elongation,coding_sequence_variant
	7	126989123	126989303	180	E430018J23Rik	AJ	feature_elongation,3_prime_UTR_variant
	7	127463487	127463539	52	Zfp668	TH	feature_elongation,3_prime_UTR_variant
	7	135286041	135286241	200	Ptpre	ILNJ2	feature_elongation,3_prime_UTR_variant
	7	139740901	139741790	889	Or6ae1	PJ	feature_elongation,3_prime_UTR_variant
	7	139917699	139917823	124	Or12j2	NZW,PJ	feature_elongation,3_prime_UTR_variant
	7	139924124	139924219	95	Or13a27	CE	feature_elongation,3_prime_UTR_variant
	7	139952248	139952443	195	Or12j3	NZW,PJ	feature_elongation,3_prime_UTR_variant
	7	140507818	140507874	56	Nlrp6	ILNJ2	feature_elongation,3_prime_UTR_variant
	7	140681232	140681356	124	Ano9	NZW	feature_elongation,3_prime_UTR_variant
	7	141297148	141297295	147	Muc2	NZW	feature_elongation,coding_sequence_variant
	7	141743604	141743807	203	Gm10153	BALB,MRL,RF,RH2,SEA	stop_gained,frameshift_variant
	7	141755630	141755707	77	Krtap5-3	NZW	feature_elongation,coding_sequence_variant
	7	143190695	143190906	211	Tnfrsf22	C58J,LP,MA/My,PJ,SMJ	feature_elongation,3_prime_UTR_variant
	8	4577557	4577701	144	Cers4	129S1,NZB	feature_elongation,3_prime_UTR_variant
	8	11035636	11035696	60	Irs2	BTBR	feature_elongation,3_prime_UTR_variant
	8	11662311	11662381	70	Ankrd10	NZB,SMJ,TH	feature_elongation,3_prime_UTR_variant
	8	12917049	12917140	91	Atp11a	C57L,ILNJ2,NZB,NZW,PJ,PL,SEA,SMJ,TH	feature_elongation,3_prime_UTR_variant
	8	13068432	13068530	98	Mcf2l	129S1,C57L,CE,ILNJ2,LP,NZB,NZO,NZW,PJ,PL,SEA,SMJ,TH	feature_elongation,3_prime_UTR_variant
	8	15091988	15092072	84	BB014433	AJ,AKR,BALB,BTBR,BUB,C3H,CBA,CE,DBA1J,DBA2J,FVB,KK,LP,MRL,NOD,NOR,PL,RF,RH2,SJL,SMJ,SWR,TH	feature_elongation,coding_sequence_variant
	8	25531894	25532001	107	Plekha2	PL	feature_elongation,3_prime_UTR_variant
	8	27538594	27538668	74	Plpbp	PL	feature_elongation,3_prime_UTR_variant
	8	31750969	31751053	84	Fut10	129S1,AJ,BALB,BUB,C57L,CBA,FVB,MRL,NOD,NOR,PL,RH2,SJL,SMJ,SWR,TH	feature_elongation,3_prime_UTR_variant
	8	34110054	34110135	81	Ubxn8	129S1,AJ,AKR,BALB,BUB,C3H,C57L,CBA,CE,DBA1J,DBA2J,FVB,MA/My,MRL,NOD,NOR,PL,RF,RH2,SJL,SMJ,SWR,TH	feature_elongation,3_prime_UTR_variant
	8	34637775	34637903	128	Saraf	129S1,AJ,AKR,BALB,C3H,C57L,CBA,CE,DBA1J,DBA2J,MA/My,MRL,PL,RF,RH2,SMJ	feature_elongation,3_prime_UTR_variant
	8	41370766	41370828	62	Slc7a2	129S1,AJ,AKR,BALB,BTBR,BUB,C3H,C57L,CBA,CE,DBA1J,DBA2J,FVB,ILNJ2,KK,MA/My,MRL,NOD,NOR,NZB,NZO,NZW,PJ,PL,RF,RH2,SEA,SJL,SMJ,SWR,TH	feature_elongation,3_prime_UTR_variant
	8	65194683	65194736	53	Klhl2	PJ,SEA	feature_elongation,3_prime_UTR_variant
	8	65465819	65465883	64	Trim61	AKR,BALB,C3H,C57L,CBA,CE,DBA1J,DBA2J,MA/My,MRL,NZB,NZO,PJ,PL,RF,SEA,SMJ	feature_elongation,3_prime_UTR_variant
	8	69823455	69823517	62	Gm10033	AKR,BUB,C3H,C58J,CE,DBA1J,DBA2J,MA/My,MRL,NZB,PL,SMJ	feature_elongation,3_prime_UTR_variant
	8	69823978	69824631	653	Gm10033	NZB,NZO	feature_elongation,3_prime_UTR_variant
	8	70157767	70157971	204	Zfp869	PJ,SEA	feature_elongation,3_prime_UTR_variant
	8	70280950	70281152	202	Lpar2	129S1,AKR,BALB,BUB,C3H,C57L,C58J,CBA,CE,DBA1J,DBA2J,FVB,ILNJ2,KK,MA/My,MRL,NZB,NZO,NZW,PJ,PL,RF,SEA,SJL,SMJ,SWR,TH	feature_elongation,3_prime_UTR_variant
	8	70360078	70360187	109	Gatad2a	129S1,BALB,C3H,C57L,CBA,DBA1J,DBA2J,FVB,ILNJ2,KK,NZB,NZO,RF,SJL,SMJ,SWR,TH	feature_elongation,3_prime_UTR_variant
	8	71295045	71295253	208	Kcnn1	C58J,NZW	feature_elongation,3_prime_UTR_variant
	8	71347378	71347436	58	Rpl18a	129S1,AKR,BALB,BUB,C3H,C57L,C58J,CBA,CE,DBA1J,DBA2J,FVB,ILNJ2,KK,MA/My,MRL,NZB,NZO,NZW,PJ,PL,RF,SEA,SJL,SMJ,SWR,TH	feature_elongation,3_prime_UTR_variant
	8	72144752	72144957	205	B3gnt3	AKR,BUB,CE,MA/My,MRL,PL	feature_elongation,3_prime_UTR_variant
	8	72955236	72955295	59	Hsh2d	NZO,PJ,SEA,SMJ	feature_elongation,3_prime_UTR_variant
	8	80068725	80068884	159	Smad1	C58J,FVB,KK,NOD,NOR,NZB,NZO,PL,RF,SWR,TH	feature_elongation,3_prime_UTR_variant
	8	81339751	81339856	105	Frem3	TH	feature_elongation,coding_sequence_variant
	8	84270472	84270524	52	Or10k2	AJ,C3H,CBA,CE,DBA1J,DBA2J,ILNJ2,KK,MA/My,RH2	feature_elongation,3_prime_UTR_variant
	8	85898990	85899229	239	Cks1brt	NOD,NOR,NZW,SJL	feature_elongation,3_prime_UTR_variant
	8	88898585	88898652	67	Heatr3	BUB,C57L,C58J,SMJ,SWR	feature_elongation,3_prime_UTR_variant
	8	92171248	92171443	195	Fto	C58J	feature_elongation,3_prime_UTR_variant
	8	104991418	104991517	99	Cklf	KK,PL	feature_elongation,3_prime_UTR_variant
	8	105076889	105076958	69	Cmtm4	KK,PL	feature_elongation,3_prime_UTR_variant
	8	107741831	107742019	188	Sntb2	RH2	feature_elongation,3_prime_UTR_variant
	8	111732359	111732539	180	Ddx19b	BALB,SEA	feature_elongation,3_prime_UTR_variant
	8	121821645	121821779	134	Mthfsd	ILNJ2	feature_elongation,3_prime_UTR_variant
	8	121824908	121824978	70	Mthfsd	ILNJ2	feature_elongation,3_prime_UTR_variant
	8	122318669	122319001	332	Map1lc3b	ILNJ2	feature_elongation,3_prime_UTR_variant
	8	123868239	123868293	54	Sult5a1	PJ	feature_elongation,3_prime_UTR_variant
	8	125631096	125631152	56	Sprtn	AJ,BALB,ILNJ2,RH2,SEA	feature_elongation,3_prime_UTR_variant
	8	125756560	125756700	140	Tsnax	NZB	feature_elongation,3_prime_UTR_variant
	9	7476708	7476891	183	Mmp1a	MA/My	feature_elongation,3_prime_UTR_variant
	9	7834925	7835039	114	Birc2	AKR,MRL,RF	feature_elongation,5_prime_UTR_variant
	9	7857174	7857230	56	Birc3	AKR,MRL,RF	feature_elongation,3_prime_UTR_variant
	9	14661930	14662107	177	Fut4	C58J,CE,ILNJ2,PJ,SEA,SMJ,TH	feature_elongation,3_prime_UTR_variant
	9	14780837	14780922	85	Gpr83	C58J,CE,ILNJ2,PJ,SEA,SMJ,TH	feature_elongation,3_prime_UTR_variant
	9	20343416	20343769	353	Zfp26	129S1	feature_elongation,3_prime_UTR_variant
	9	32177234	32177298	64	Arhgap32	BTBR,C57L	feature_elongation,3_prime_UTR_variant
	9	36640891	36640943	52	Stt3a	129S1,AJ,C3H,C57L,CBA,FVB,MA/My,NZO,RH2,SJL,SMJ,SWR,TH	feature_elongation,3_prime_UTR_variant
	9	37560397	37560755	358	Tbrg1,Siae	PL,SJL	feature_elongation,3_prime_UTR_variant
	9	37768016	37768482	466	Or8b9	CBA,CE,MRL	feature_elongation,3_prime_UTR_variant
	9	37904690	37905085	395	Or8b35	CE	feature_elongation,coding_sequence_variant
	9	38244247	38245104	857	Or8c9	DBA1J,ILNJ2,MA/My	feature_elongation,3_prime_UTR_variant
	9	38385024	38385748	724	Or8b1c	129S1,AJ,AKR,BALB,BTBR,BUB,C3H,CBA,DBA1J,DBA2J,ILNJ2,MA/My,NOD,NOR,PL,RF,RH2,SJL,SMJ,SWR,TH	feature_elongation,3_prime_UTR_variant
	9	39482517	39482619	102	Or10d1	MRL	feature_elongation,3_prime_UTR_variant
	9	39860196	39860325	129	Or10d5	KK,NZB,NZW,PJ,SEA	feature_elongation,3_prime_UTR_variant
	9	40884141	40884354	213	Crtam	CE,NOD,NOR	feature_elongation,3_prime_UTR_variant
	9	44057485	44057575	90	Cbl	129S1,C57L,ILNJ2,SMJ	feature_elongation,3_prime_UTR_variant
	9	44323576	44323771	195	Cenatac	DBA1J,NZO	feature_elongation,3_prime_UTR_variant
	9	45039966	45040060	94	Scn2b	129S1,BTBR,C57L,KK	feature_elongation,3_prime_UTR_variant
	9	51857752	51857981	229	Fdx1	FVB,SWR	feature_elongation,3_prime_UTR_variant
	9	64214093	64214302	209	Dis3l	AJ,BUB,C3H,CBA,DBA1J,DBA2J,FVB,ILNJ2,KK,MRL,NZB,NZO,NZW,PJ,RH2,SEA,SJL,SWR	feature_elongation,3_prime_UTR_variant
	9	65502748	65503008	260	Pif1	AJ	feature_elongation,3_prime_UTR_variant
	9	86476658	86477026	368	Me1	129S1,BTBR,C57L,CE,MRL	feature_elongation,coding_sequence_variant
	9	95939144	95939200	56	Xrn1	MRL,NZO,NZW	feature_elongation,3_prime_UTR_variant
	9	99550276	99550350	74	Dzip1l	NOD,NOR	feature_elongation,3_prime_UTR_variant
	9	102966548	102966634	86	Slco2a1	CE,MRL,SMJ	feature_elongation,3_prime_UTR_variant
	9	103231359	103231417	58	Cdv3	SMJ	feature_elongation,3_prime_UTR_variant
	9	105039659	105039946	287	Nek11	129S1,AJ,AKR,BALB,BTBR,BUB,C3H,C57L,CBA,CE,DBA1J,DBA2J,FVB,ILNJ2,KK,MRL,NOD,NOR,NZB,NZO,NZW,PJ,PL,RF,RH2,SEA,SJL,SMJ,SWR,TH	feature_elongation,3_prime_UTR_variant
	9	106125767	106125977	210	Alas1	129S1,AJ,AKR,BALB,BTBR,BUB,C3H,C57L,CE,DBA1J,DBA2J,FVB,ILNJ2,MA/My,MRL,NOD,NOR,NZB,NZO,NZW,PJ,PL,RF,RH2,SEA,SJL,SMJ,SWR,TH	feature_elongation,5_prime_UTR_variant
	9	106227284	106227366	82	Poc1a	129S1,AJ,AKR,BALB,BUB,C3H,C57L,DBA1J,DBA2J,FVB,ILNJ2,MA/My,MRL,NOD,NOR,NZB,NZW,PL,RH2,SJL,SMJ,SWR,TH	feature_elongation,3_prime_UTR_variant
	9	110090077	110090557	480	Cspg5	NZW	feature_elongation,3_prime_UTR_variant
	9	110215211	110215281	70	Ptpn23	CBA	feature_elongation,coding_sequence_variant
	9	110815636	110815824	188	Rtp3	NZW,SJL,SWR	feature_elongation,coding_sequence_variant
	9	119749896	119750103	207	Wdr48	BTBR,MRL	feature_elongation,3_prime_UTR_variant
	9	119878210	119878294	84	Cx3cr1	BTBR,MRL	feature_elongation,3_prime_UTR_variant
	9	119960737	119961102	365	Rpsa	AKR,BTBR,BUB,C58J,CBA,DBA1J,DBA2J,MRL,PL,RF,RH2	feature_elongation,3_prime_UTR_variant
	9	123421992	123422484	492	Slc6a20b	TH	feature_elongation,3_prime_UTR_variant
	9	123423249	123423321	72	Slc6a20b	129S1,C57L	feature_elongation,3_prime_UTR_variant
	9	123680958	123681078	120	Fyco1	129S1,C57L,CE	feature_elongation,5_prime_UTR_variant
	10	4352193	4352414	221	Rmnd1	129S1,AJ,AKR,BALB,BTBR,BUB,C57L,ILNJ2,PL,RF,RH2,SJL,SMJ	feature_elongation,3_prime_UTR_variant
	10	4353384	4353619	235	Rmnd1	NOD,NOR	feature_elongation,3_prime_UTR_variant
	10	6837057	6837121	64	Ipcef1	BUB	feature_elongation,3_prime_UTR_variant
	10	7393517	7393574	57	Ulbp1	C3H,CBA,DBA1J,DBA2J,FVB,LP,MA/My,MRL,NZW,SWR	feature_elongation,3_prime_UTR_variant
	10	9503431	9503584	153	Samd5	129S1,BUB,CE,DBA1J,DBA2J,ILNJ2,KK,MA/My,NOD,NOR,NZB,NZO,NZW,PJ,PL,SEA,TH	feature_elongation,3_prime_UTR_variant
	10	11334909	11334967	58	Epm2a	AJ,AKR,BALB,BTBR,C3H,C57L,CBA,MRL,NOD,NOR,PL,RF,RH2,SJL,SMJ	feature_elongation,3_prime_UTR_variant
	10	12423895	12424036	141	Utrn	CE,DBA1J,DBA2J,LP,MA/My,TH	feature_elongation,5_prime_UTR_variant
	10	13005992	13006050	58	Plagl1	DBA1J,DBA2J	feature_elongation,3_prime_UTR_variant
	10	29221207	29221275	68	Echdc1,Rnf146	FVB,PJ,SEA	feature_elongation,3_prime_UTR_variant
	10	55892150	55892266	116	Tbc1d32	KK	feature_elongation,3_prime_UTR_variant
	10	55893463	55893625	162	Tbc1d32	KK	feature_elongation,3_prime_UTR_variant
	10	62936780	62936968	188	Atoh7	RF	feature_elongation,3_prime_UTR_variant
	10	66848321	66848402	81	Reep3	C57L,MRL	feature_elongation,3_prime_UTR_variant
	10	80527313	80527606	293	Mob3a	BUB	feature_elongation,coding_sequence_variant
	10	81200565	81200617	52	Mfsd12	BUB	feature_elongation,3_prime_UTR_variant
	10	82214042	82214293	251	Gm4924	129S1,AJ,AKR,BALB,BTBR,C3H,C57L,CBA,CE,DBA1J,DBA2J,FVB,ILNJ2,KK,MA/My,MRL,NOD,NOR,NZB,NZO,NZW,PJ,PL,RF,RH2,SEA,SJL,SMJ,SWR,TH	feature_elongation,coding_sequence_variant
	10	82577481	82577543	62	Hcfc2	129S1,AJ,AKR,BALB,BTBR,BUB,C3H,C57L,CBA,CE,DBA1J,DBA2J,FVB,ILNJ2,KK,MA/My,MRL,NOD,NOR,NZB,NZO,NZW,PJ,PL,RF,RH2,SEA,SJL,SMJ,SWR,TH	feature_elongation,3_prime_UTR_variant
	10	83260968	83261378	410	Nopchap1	BUB,SMJ	feature_elongation,3_prime_UTR_variant
	10	85887193	85887487	294	Fbxo7	C58J,LP,NZB	feature_elongation,3_prime_UTR_variant
	10	86128971	86129079	108	Syn3	AJ,AKR,BALB,C3H,CBA,CE,ILNJ2,MA/My,MRL,NOD,NOR,NZB,NZO,PJ,PL,RF,RH2,SEA,SWR,TH	feature_elongation,3_prime_UTR_variant
	10	93076134	93076197	63	Cdk17	MRL,NZW	feature_elongation,3_prime_UTR_variant
	10	93803102	93803162	60	Vezt	AJ,BALB,BUB,PJ,RH2,SEA,SJL	feature_elongation,3_prime_UTR_variant
	10	94056874	94056927	53	Ndufa12	AKR,MA/My,MRL,NZO,PL,RF	feature_elongation,3_prime_UTR_variant
	10	111821118	111821282	164	Krr1	CE,LP,MRL,NZB,PL,SJL	feature_elongation,3_prime_UTR_variant
	10	117068411	117068483	72	Lyz3	SMJ	feature_elongation,3_prime_UTR_variant
	10	120618611	120618687	76	Msrb3	TH	feature_elongation,3_prime_UTR_variant
	10	121212151	121212295	144	Gns	DBA1J,KK,MA/My,SMJ	feature_elongation,coding_sequence_variant
	10	127578251	127578302	51	Zbtb39	AJ,BALB,FVB,NOD,NOR,PL,RH2	feature_elongation,coding_sequence_variant
	10	127581270	127581384	114	Zbtb39	CE	feature_elongation,3_prime_UTR_variant
	10	127602382	127602593	211	Rdh1	CE	feature_elongation,3_prime_UTR_variant
	10	127702392	127702444	52	Rdh16f2	SMJ	feature_elongation,5_prime_UTR_variant
	10	128104228	128104426	198	Apof	CE	feature_elongation,5_prime_UTR_variant
	10	128378812	128378985	173	Zc3h10	BUB,KK,SMJ	feature_elongation,3_prime_UTR_variant
	10	128635147	128635427	280	Mmp19	BUB,KK,SMJ	feature_elongation,3_prime_UTR_variant
	10	128912802	128912976	174	Or6c8	C3H,CBA,CE,RF	feature_elongation,3_prime_UTR_variant
	10	129303015	129303078	63	Or6c5c	LP,NOD,NOR	feature_elongation,3_prime_UTR_variant
	10	130043117	130043442	325	Or9k7	SMJ	feature_elongation,3_prime_UTR_variant
	11	3836543	3836651	108	4921536K21Rik	B10D2,B10J,C58J,KK	feature_elongation,3_prime_UTR_variant
	11	3849068	3849235	167	Dusp18	B10D2,B10J,C58J,KK	feature_elongation,3_prime_UTR_variant
	11	4172107	4172160	53	Castor1	B10D2,B10J,C58J,KK	feature_elongation,3_prime_UTR_variant
	11	5144115	5144285	170	Kremen1	B10D2,B10J,C58J,KK,NOR	feature_elongation,3_prime_UTR_variant
	11	5854541	5854598	57	Gck	AJ,AKR,B10D2,B10J,BALB,BTBR,BUB,C3H,C57L,C58J,CE,FVB,KK,MA/My,MRL,NOD,NOR,NZB,NZO,PJ,PL,RF,SEA,SJL,SWR,TH	feature_elongation,coding_sequence_variant
	11	9068596	9068653	57	Upp1	C58J	feature_elongation,5_prime_UTR_variant
	11	29104848	29104940	92	Pnpt1	AJ,C3H,DBA1J,DBA2J,ILNJ2,MA/My,MRL,NZB,NZO,PL	feature_elongation,coding_sequence_variant
	11	29171710	29171912	202	Cfap36	AKR,BALB,BUB,C57L,C58J,CE,FVB,KK,NOD,NZW,RF,RH2	feature_elongation,3_prime_UTR_variant
	11	40601035	40601161	126	Hmmr	B10D2,B10J,BTBR,C58J,LP,MA/My	feature_elongation,coding_sequence_variant
	11	45821507	45821688	181	Lsm11	CE,PL,SMJ	feature_elongation,3_prime_UTR_variant
	11	48796639	48796835	196	Gm12185	NZW	feature_elongation,3_prime_UTR_variant
	11	54731188	54731244	56	Lyrm7	B10D2,B10J,C58J,NOR,NZB,NZO,NZW	feature_elongation,3_prime_UTR_variant
	11	58490275	58490337	62	Or2ab1	129S1,AJ,AKR,BALB,BTBR,BUB,C3H,C57L,CBA,DBA1J,DBA2J,FVB,ILNJ2,KK,LP,MA/My,MRL,NOD,NOR,NZB,NZO,NZW,PJ,PL,RF,RH2,SEA,SJL,SWR,TH	feature_elongation,3_prime_UTR_variant
	11	58853329	58853428	99	H3f4	129S1,AKR,BALB,BTBR,C57L,LP,RF,RH2	feature_elongation,3_prime_UTR_variant
	11	58951824	58952453	629	Obscn	AJ,BTBR,BUB,C3H,C57L,CBA,CE,DBA1J,DBA2J,FVB,ILNJ2,KK,MA/My,MRL,NOD,NOR,NZW,PJ,PL,RF,SEA,SJL,SMJ,SWR,TH	feature_elongation,coding_sequence_variant
	11	59047601	59048311	710	Iba57	ILNJ2	feature_elongation,3_prime_UTR_variant
	11	60267491	60267776	285	Drc3	AJ,C3H,CBA,MRL,NZB,NZO,PJ,SEA	feature_elongation,3_prime_UTR_variant
	11	60679177	60679406	229	Shmt1	129S1,AKR,BTBR,C57L,LP,MA/My,NOD,PL,RF	feature_elongation,3_prime_UTR_variant
	11	60750131	60750267	136	Dhrs7b	AJ,C3H,CBA,MRL,NZB,NZO,PJ,SEA	feature_elongation,3_prime_UTR_variant
	11	64892697	64892772	75	Elac2	CE,ILNJ2	feature_elongation,3_prime_UTR_variant
	11	68838660	68838900	240	Arhgef15	DBA1J,DBA2J,NOR,PJ,SEA,SMJ	stop_gained,inframe_insertion
	11	69111732	69111795	63	Gucy2e	DBA1J,DBA2J,NOR,PJ,SEA,SMJ	feature_elongation,3_prime_UTR_variant
	11	69514502	69514669	167	Sat2	DBA1J,DBA2J,ILNJ2,NOR,PJ,SEA,SMJ	feature_elongation,3_prime_UTR_variant
	11	70028268	70028489	221	Mgl2	CE,DBA1J,DBA2J,FVB,ILNJ2,KK,NOR,PJ,SEA,SMJ	feature_elongation,3_prime_UTR_variant
	11	70235307	70235375	68	Alox15	CE,FVB,ILNJ2,NZW	feature_elongation,3_prime_UTR_variant
	11	73703017	73703273	256	Or1e32	AJ,NZO,NZW	feature_elongation,3_prime_UTR_variant
	11	73975983	73976235	252	Zfp616	AJ,CE,NZO,NZW	feature_elongation,3_prime_UTR_variant,feature_elongation,coding_sequence_variant
	11	77028564	77028624	60	Efcab5	TH	feature_elongation,coding_sequence_variant
	11	79392356	79392570	214	Omg	AKR,BALB,C3H,CBA,CE,ILNJ2,MRL,PL,RF,RH2,SMJ	feature_elongation,3_prime_UTR_variant
	11	80371768	80372207	439	Cdk5r1	C3H	feature_elongation,3_prime_UTR_variant
	11	83166239	83166644	405	Slfn14	129S1,AJ,AKR,B10D2,B10J,BALB,BTBR,BUB,C3H,C57L,C58J,CBA,CE,DBA1J,DBA2J,FVB,ILNJ2,KK,LP,MA/My,MRL,NOD,NOR,NZB,NZO,NZW,PJ,PL,RF,RH2,SEA,SJL,SMJ,SWR,TH	feature_elongation,3_prime_UTR_variant
	11	83193427	83193718	291	Ap2b1	KK	feature_elongation,5_prime_UTR_variant
	11	86389501	86389703	202	Rnft1	129S1,AJ,AKR,BTBR,C3H,C57L,C58J,CBA,DBA1J,DBA2J,KK,MRL,NZB,NZO,PL,RF,SJL,SWR	feature_elongation,3_prime_UTR_variant
	11	88930820	88930996	176	Dgke	BALB,CE,KK,MRL,RH2,SJL	feature_elongation,3_prime_UTR_variant
	11	94180656	94180720	64	Luc7l3	AJ,AKR,C3H,CBA,CE,MRL,RF	feature_elongation,3_prime_UTR_variant
	11	94430679	94430735	56	Rsad1	129S1,BALB,BTBR,C57L,MA/My,NOD,NOR,PL,SJL,SMJ	feature_elongation,3_prime_UTR_variant
	11	94448825	94448960	135	Acsf2	AJ,AKR,C3H,CBA,CE,MRL,RF	feature_elongation,3_prime_UTR_variant
	11	95660269	95660483	214	Zfp652	DBA1J,DBA2J,ILNJ2,KK,NZB,NZO,PJ,SEA	feature_elongation,3_prime_UTR_variant
	11	95990891	95991017	126	Calcoco2	AJ,AKR,BUB,C3H,CBA,DBA1J,DBA2J,ILNJ2,MRL,NZB,NZO,PJ,RH2,SEA	feature_elongation,coding_sequence_variant
	11	97606053	97606275	222	Pip4k2b	SEA	feature_elongation,3_prime_UTR_variant
	11	97884768	97884845	77	Arl5c	129S1,BTBR,C3H,C57L,CE,DBA1J,DBA2J,FVB,ILNJ2	feature_elongation,3_prime_UTR_variant
	11	97979155	97979207	52	Fbxl20	NZW,SWR	feature_elongation,3_prime_UTR_variant
	11	98723431	98723653	222	Casc3	CE	feature_elongation,3_prime_UTR_variant
	11	98754599	98754689	90	Wipf2	SMJ	feature_elongation,5_prime_UTR_variant
	11	99276823	99276883	60	Krt10	AKR,RF,RH2,SJL	feature_elongation,coding_sequence_variant
	11	101862617	101862838	221	Dusp3	AJ,TH	feature_elongation,3_prime_UTR_variant
	11	103255689	103255840	151	Plekhm1	NZW	feature_elongation,3_prime_UTR_variant
	11	109992711	109992770	59	Abca9	BALB,BUB,RF,SEA	feature_elongation,3_prime_UTR_variant
	11	114935004	114935184	180	Cd300ld3	FVB,SJL	feature_elongation,coding_sequence_variant
	11	116566129	116566411	282	St6galnac2	AJ,AKR,BTBR,C3H,C57L,CBA,CE,FVB,ILNJ2,MA/My,RH2,SJL,SMJ,SWR	feature_elongation,3_prime_UTR_variant
	11	119301052	119301106	54	Rnf213	CE	feature_elongation,coding_sequence_variant
	11	120014944	120015176	232	Slc38a10	SJL	feature_elongation,3_prime_UTR_variant
	11	120356316	120356527	211	Arl16	SJL	feature_elongation,3_prime_UTR_variant
	11	120501231	120501285	54	Pcyt2	SJL	feature_elongation,3_prime_UTR_variant
	12	4013159	4013359	200	Efr3b	MRL	feature_elongation,3_prime_UTR_variant
	12	4819152	4819254	102	Fam228b,Pfn4	MRL	feature_elongation,5_prime_UTR_variant
	12	18584005	18584172	167	5730507C01Rik	MRL	feature_elongation,coding_sequence_variant
	12	24716919	24716977	58	Cys1	AKR,BTBR,BUB,C57L,CE,DBA2J,FVB,KK,NZO,RF,SJL,SMJ,SWR,TH	feature_elongation,3_prime_UTR_variant
	12	52035390	52035596	206	Dtd2	129S1,AJ,AKR,BALB,BUB,C3H,C57L,CBA,CE,MRL,NOD,NOR,NZB,PJ,PL,RF,RH2,SEA,SJL,SMJ,SWR	feature_elongation,3_prime_UTR_variant
	12	52044760	52045130	370	Dtd2	AJ,AKR,BALB,BUB,C3H,CBA,NOD,NOR,PJ,PL,RF,RH2,SEA,SJL,SWR	feature_elongation,3_prime_UTR_variant
	12	54719914	54720158	244	Eapp	AJ,AKR,BALB,C3H,CBA,DBA1J,DBA2J,ILNJ2,KK,NOD,NOR,PJ,RF,RH2,SEA	feature_elongation,3_prime_UTR_variant
	12	55327273	55327509	236	Ppp2r3c	FVB,KK,NZW,SMJ,TH	feature_elongation,3_prime_UTR_variant
	12	64986678	64987010	332	Klhl28	BUB,SJL,SWR	feature_elongation,3_prime_UTR_variant
	12	69358598	69358783	185	Nemf	MRL	feature_elongation,3_prime_UTR_variant
	12	71041697	71042192	495	Psma3	NOD,NOR	feature_elongation,3_prime_UTR_variant
	12	72808314	72808366	52	Ppm1a	NZW	feature_elongation,5_prime_UTR_variant
	12	75677401	75677624	223	Wdr89	CE	feature_elongation,3_prime_UTR_variant
	12	87310996	87311200	204	Vipas39	SWR	feature_elongation,5_prime_UTR_variant
	12	87994165	87994229	64	Eif1ad11	129S1,AJ,AKR,BTBR,BUB,C3H,C57L,CBA,DBA1J,DBA2J,FVB,ILNJ2,MRL,NOR,PJ,RF,SEA,SJL,TH	feature_elongation,coding_sequence_variant
	12	91604862	91604920	58	Ston2	LP,SWR	feature_elongation,3_prime_UTR_variant
	12	98946123	98946190	67	Ttc8	PJ,SEA	feature_elongation,coding_sequence_variant
	12	98949223	98949411	188	Ttc8	129S1,BTBR,BUB,C57L,C58J,CBA,FVB,ILNJ2,KK,LP,MRL,NZB,NZO,NZW,RF,SJL,SMJ,SWR	feature_elongation,3_prime_UTR_variant
	12	103962610	103962747	137	Serpina9	129S1,AKR,BALB,BTBR,BUB,C57L,CBA,CE,DBA1J,DBA2J,FVB,ILNJ2,KK,LP,MRL,NOD,NOR,NZB,PJ,PL,RF,SEA,SJL,SWR	feature_elongation,3_prime_UTR_variant
	12	104204055	104204486	431	Serpina3g	AKR,BALB,BUB,CBA,CE,DBA1J,DBA2J,FVB,ILNJ2,KK,LP,MRL,NOD,NOR,PJ,PL,RF,SEA,SJL,SWR	feature_elongation,5_prime_UTR_variant
	12	107877986	107878042	56	Bcl11b	AJ,BUB,CE,FVB,MA/My,NZB,NZO,NZW,PJ,PL,RF,SEA,SJL,SMJ,SWR,TH	feature_elongation,3_prime_UTR_variant
	13	3703272	3703347	75	Asb13	129S1,AJ,AKR,B10D2,B10J,BALB,BTBR,BUB,C3H,C57L,C58J,CBA,CE,DBA1J,DBA2J,FVB,ILNJ2,KK,LP,MA/My,MRL,NOD,NOR,NZB,NZO,NZW,PJ,PL,RF,RH2,SEA,SJL,SMJ,SWR,TH	feature_elongation,3_prime_UTR_variant
	13	6630709	6630794	85	Pfkp	AKR,BUB,C57L,KK,LP,MA/My,NOD,NOR,NZB,NZO,NZW,RF,TH	feature_elongation,3_prime_UTR_variant
	13	16202344	16202576	232	Inhba	AKR,ILNJ2,LP,PJ,RF,SEA	feature_elongation,3_prime_UTR_variant
	13	19815987	19816206	219	Sfrp4	LP,PJ,SEA	feature_elongation,3_prime_UTR_variant
	13	21254785	21254990	205	Or2p2	LP,PJ,SEA	feature_elongation,3_prime_UTR_variant
	13	21841863	21841991	128	Or2w6	LP,PJ,SEA	feature_elongation,3_prime_UTR_variant
	13	22277102	22277162	60	Vmn1r188	ILNJ2	feature_elongation,3_prime_UTR_variant
	13	23323506	23323597	91	Vmn1r218	BTBR,C57L,KK,LP,NOD,NOR,NZB,NZO,NZW,PJ,SEA	feature_elongation,3_prime_UTR_variant
	13	27343095	27343265	170	Prl3d3	KK,PJ,SEA	feature_elongation,coding_sequence_variant
	13	36163130	36163331	201	Lyrm4	CE,KK,LP	feature_elongation,3_prime_UTR_variant
	13	54527805	54527878	73	Cplx2	AJ,BALB,C3H,CBA,CE	feature_elongation,3_prime_UTR_variant
	13	55565773	55565996	223	F12	AJ,BALB,C3H,CBA,CE	feature_elongation,3_prime_UTR_variant
	13	58308759	58308847	88	Idnk	BTBR,C57L,C58J,DBA1J,DBA2J,ILNJ2,KK,MA/My,MRL,SWR	feature_elongation,3_prime_UTR_variant
	13	62848408	62848498	90	Platr25	FVB,PJ,SEA,SWR	feature_elongation,3_prime_UTR_variant,feature_elongation,coding_sequence_variant
	13	64508650	64508870	220	Ctsl	FVB,PJ,SEA,SWR	feature_elongation,3_prime_UTR_variant
	13	65303139	65303339	200	Or9s18	129S1,AJ,AKR,BALB,BTBR,BUB,C3H,C57L,C58J,CBA,CE,DBA1J,DBA2J,FVB,ILNJ2,KK,MRL,NOD,NOR,NZB,NZO,NZW,PJ,PL,RF,SEA,SJL,SMJ,SWR,TH	feature_elongation,3_prime_UTR_variant
	13	67056673	67056864	191	Ramacl	PJ,SEA,SWR	feature_elongation,3_prime_UTR_variant
	13	67246775	67246859	84	Rslcan18	129S1,AKR,BTBR,BUB,C3H,C57L,C58J,CBA,CE,DBA1J,DBA2J,ILNJ2,MRL,NOD,NOR,NZW,PL,RF,SMJ,SWR,TH	feature_elongation,coding_sequence_variant
	13	67441178	67441262	84	Zfp457	129S1,AJ,AKR,BALB,BTBR,BUB,C3H,C57L,C58J,CBA,CE,DBA1J,DBA2J,FVB,ILNJ2,KK,MRL,NOD,NOR,NZB,NZO,NZW,PJ,PL,RF,SEA,SJL,SMJ,SWR,TH	feature_elongation,coding_sequence_variant
	13	67590027	67590298	271	Zfp874a	129S1,AJ,AKR,BALB,BTBR,BUB,C3H,C57L,C58J,CBA,CE,DBA1J,DBA2J,FVB,ILNJ2,KK,MRL,NOD,NOR,NZB,NZO,NZW,PJ,PL,RF,SEA,SJL,SMJ,SWR,TH	feature_elongation,3_prime_UTR_variant
	13	67622508	67622750	242	Zfp874b	MA/My	feature_elongation,coding_sequence_variant
	13	67853736	67853925	189	Zfp65	KK,NZB,NZO,SWR	feature_elongation,3_prime_UTR_variant
	13	70935189	70935544	355	Adamts16	MRL	feature_elongation,coding_sequence_variant
	13	74519204	74519400	196	Zfp72	ILNJ2,NZW	feature_elongation,3_prime_UTR_variant
	13	75919518	75919575	57	Ell2	BALB,NZW	feature_elongation,3_prime_UTR_variant
	13	93233253	93233398	145	Cmya5	129S1,AJ,AKR,BALB,BTBR,BUB,C3H,C57L,C58J,CBA,CE,DBA1J,DBA2J,FVB,ILNJ2,KK,MA/My,MRL,NZB,NZO,NZW,PJ,PL,RF,SEA,SJL,SMJ,SWR	feature_elongation,coding_sequence_variant
	13	97265288	97265543	255	Fam169a	AJ,BUB	feature_elongation,3_prime_UTR_variant
	13	105087715	105087779	64	Rgs7bp	NZB	feature_elongation,3_prime_UTR_variant
	13	108310797	108310862	65	Ercc8	CE,MA/My,NZO,TH	feature_elongation,3_prime_UTR_variant
	13	110489382	110489446	64	Gapt	AKR,BALB,DBA2J,ILNJ2,RF,SEA	feature_elongation,3_prime_UTR_variant
	13	112871130	112871196	66	Slc38a9	AJ,DBA1J,FVB,KK,MA/My,NZO,PL,RF,RH2,SJL,SWR	feature_elongation,3_prime_UTR_variant
	13	116435508	116435568	60	Isl1	AJ,DBA1J,MA/My,RH2	feature_elongation,3_prime_UTR_variant
	13	120114279	120114547	268	Ccl28	129S1,BTBR,C3H,C57L,CBA,CE,DBA2J,KK,MA/My,NZO,SMJ	feature_elongation,3_prime_UTR_variant
	14	8296045	8296097	52	Or2t6	129S1,C3H,C57L,DBA1J,DBA2J,KK,MRL,PJ,PL	feature_elongation,3_prime_UTR_variant
	14	8520344	8520520	176	Gm11100	129S1,AJ,AKR,BALB,BTBR,BUB,C3H,C57L,C58J,CBA,CE,DBA1J,DBA2J,ILNJ2,KK,MRL,NZB,NZO,NZW,PJ,PL,RF,SEA,SMJ	feature_elongation,3_prime_UTR_variant
	14	33914887	33915721	834	Gprin2	PJ	feature_elongation,3_prime_UTR_variant
	14	45240799	45240868	69	Ptger2	C57L,NZO,PJ,PL	feature_elongation,3_prime_UTR_variant
	14	47533031	47533294	263	Socs4	SWR	feature_elongation,3_prime_UTR_variant
	14	49247026	49247234	208	Exoc5	NZW	feature_elongation,3_prime_UTR_variant
	14	50382781	50383701	920	Or4k5	129S1,AJ,AKR,BALB,BUB,C3H,C57L,CBA,CE,DBA1J,DBA2J,FVB,ILNJ2,KK,MA/My,MRL,NOD,NOR,NZB,NZO,NZW,PJ,PL,RF,RH2,SEA,SJL,SMJ,SWR,TH	feature_elongation,3_prime_UTR_variant
	14	50471627	50471678	51	Or4k6	AJ,AKR,C3H,C57L,CBA,CE,MRL,NOD,NZB,PJ,PL,RF,RH2,SEA	feature_elongation,3_prime_UTR_variant
	14	50555329	50555380	51	Or4m1	DBA1J,DBA2J	feature_elongation,3_prime_UTR_variant
	14	50692959	50693155	196	Or11g7	129S1,AJ,AKR,BALB,BUB,C3H,C57L,CBA,CE,DBA1J,DBA2J,FVB,ILNJ2,KK,MA/My,MRL,NOD,NOR,NZB,NZO,NZW,PJ,PL,RF,RH2,SEA,SJL,SMJ,SWR,TH	feature_elongation,3_prime_UTR_variant
	14	50771843	50771958	115	Or11g27	129S1,AJ,AKR,BALB,BUB,C3H,C57L,CBA,CE,DBA1J,DBA2J,FVB,ILNJ2,KK,MA/My,MRL,NOD,NOR,NZB,NZO,NZW,PJ,PL,RF,RH2,SEA,SJL,SMJ,SWR,TH	feature_elongation,3_prime_UTR_variant
	14	51128258	51128347	89	Klhl33	129S1,AJ,AKR,BALB,BUB,C3H,C57L,CBA,CE,DBA1J,DBA2J,FVB,ILNJ2,KK,MA/My,MRL,NOD,NOR,NZB,NZO,NZW,PJ,PL,RF,RH2,SEA,SJL,SMJ,SWR,TH	feature_elongation,3_prime_UTR_variant
	14	52549564	52549800	236	Sall2	FVB	feature_elongation,3_prime_UTR_variant
	14	54517221	54517404	183	Or6e1	129S1,AJ,AKR,BALB,BTBR,BUB,C3H,C57L,CBA,CE,DBA1J,DBA2J,FVB,ILNJ2,KK,MA/My,MRL,NOD,NOR,NZB,NZO,NZW,PJ,PL,RF,RH2,SEA,SJL,SMJ,SWR,TH	feature_elongation,3_prime_UTR_variant
	14	54960250	54960472	222	Slc7a8	129S1,AJ,AKR,BALB,BTBR,C3H,C57L,CBA,CE,DBA1J,KK,MRL,NZO,PJ,RF,RH2,SEA,TH	feature_elongation,3_prime_UTR_variant
	14	57029250	57029454	204	Zmym5	KK	feature_elongation,3_prime_UTR_variant
	14	58072440	58072643	203	Zdhhc20	BTBR,BUB	feature_elongation,3_prime_UTR_variant
	14	59785333	59785763	430	Cab39l	C3H,CE,DBA2J	feature_elongation,3_prime_UTR_variant
	14	69913127	69913387	260	Loxl2	129S1,BTBR,KK,LP,SJL,TH	feature_elongation,coding_sequence_variant
	14	69930749	69930831	82	Loxl2	BTBR,LP,TH	feature_elongation,3_prime_UTR_variant
	14	70821124	70821361	237	Fhip2b	BTBR,BUB,LP	feature_elongation,3_prime_UTR_variant
	14	71216059	71216135	76	Gfra2	FVB,RH2,SJL	feature_elongation,3_prime_UTR_variant
	14	73477904	73478124	220	Lpar6	SJL	feature_elongation,3_prime_UTR_variant
	14	74992492	74992747	255	Lrch1	BUB,KK	feature_elongation,3_prime_UTR_variant
	14	75044978	75045966	988	Lrch1	BUB,KK,TH	feature_elongation,coding_sequence_variant
	14	78318844	78319069	225	Fam216b	FVB,MA/My,MRL,NOD,NOR	feature_elongation,3_prime_UTR_variant
	14	121780426	121780574	148	Dock9	RF	feature_elongation,3_prime_UTR_variant
	15	8189758	8189810	52	Nup155	AKR,RF	feature_elongation,3_prime_UTR_variant
	15	9115886	9116147	261	Skp2	AJ,BUB,FVB,NOD,NOR,RH2	feature_elongation,3_prime_UTR_variant
	15	9199833	9200219	386	Lmbrd2	LP,SJL	feature_elongation,3_prime_UTR_variant
	15	10570618	10570827	209	Rai14	NZB	feature_elongation,3_prime_UTR_variant
	15	31294865	31294918	53	Ankrd33b	129S1,BTBR,C57L,KK,LP,SJL	feature_elongation,3_prime_UTR_variant
	15	38492530	38493370	840	Azin1	NZB,NZW	feature_elongation,coding_sequence_variant
	15	55119103	55119265	162	Deptor	129S1,AJ,AKR,C57L,CE,DBA1J,DBA2J,FVB,ILNJ2,MRL,NZB,PJ,RH2,SJL,SMJ,TH	feature_elongation,3_prime_UTR_variant
	15	59528651	59528929	278	Trib1	129S1	feature_elongation,3_prime_UTR_variant
	15	60693155	60693508	353	Lratd2	ILNJ2	feature_elongation,3_prime_UTR_variant
	15	65740942	65741005	63	Efr3a	BALB,C3H,CBA,CE,SEA	feature_elongation,3_prime_UTR_variant
	15	72835468	72835755	287	Trappc9	AJ,BALB,C3H,CBA,CE,DBA1J,DBA2J,ILNJ2,NOD,NOR,NZB,NZO,SEA	stop_gained,frameshift_variant
	15	74597301	74597366	65	Slurp1	129S1,ILNJ2,NZW	feature_elongation,3_prime_UTR_variant
	15	76835096	76835208	112	1110038F14Rik	MA/My	feature_elongation,3_prime_UTR_variant
	15	84198149	84198200	51	Parvb	BUB,DBA1J,DBA2J,ILNJ2	feature_elongation,3_prime_UTR_variant
	15	85170191	85171170	979	Fbln1	129S1,AJ,AKR,BALB,BTBR,BUB,C3H,C57L,CBA,CE,DBA1J,DBA2J,FVB,ILNJ2,KK,MA/My,MRL,NOD,NOR,NZB,NZO,NZW,PJ,PL,RF,SEA,SJL,SMJ,SWR,TH	feature_elongation,3_prime_UTR_variant
	15	85377219	85377563	344	7530416G11Rik	SJL,SMJ,SWR	feature_elongation,3_prime_UTR_variant
	15	85698981	85699136	155	Pkdrej	BUB,DBA1J,DBA2J,NZW,PJ,SEA	feature_elongation,3_prime_UTR_variant
	15	94460947	94461037	90	Irak4	129S1,AJ,AKR,BTBR,BUB,C3H,C57L,CBA,CE,DBA1J,DBA2J,FVB,ILNJ2,KK,MA/My,NOD,NOR,NZB,NZO,NZW,PJ,PL,RF,RH2,SEA,SJL,SMJ,SWR,TH	feature_elongation,coding_sequence_variant
	15	97937995	97938049	54	Senp1	C57L,DBA2J,ILNJ2,KK,NOD,NOR,NZB,NZO,PJ,SEA,SMJ,TH	feature_elongation,3_prime_UTR_variant
	15	98358221	98358662	441	Or8s8	BUB,MA/My,SWR	feature_elongation,3_prime_UTR_variant
	15	98748903	98748990	87	Kmt2d	ILNJ2,NOD,NOR	feature_elongation,coding_sequence_variant
	15	99626507	99626737	230	Cox14	129S1,C57L	feature_elongation,3_prime_UTR_variant
	15	102246337	102246392	55	Myg1	129S1,AJ,AKR,BTBR,C3H,C57L,C58J,CBA,CE,DBA1J,DBA2J,FVB,ILNJ2,KK,LP,MRL,NOD,NOR,NZB,NZO,PJ,PL,RF,RH2,SEA,SJL,SMJ,TH	feature_elongation,3_prime_UTR_variant
	16	10658800	10659040	240	Rmi2	BUB	feature_elongation,3_prime_UTR_variant
	16	22976702	22976902	200	Adipoq	TH	feature_elongation,3_prime_UTR_variant
	16	30379362	30379570	208	Lsg1	SMJ	feature_elongation,3_prime_UTR_variant
	16	32572401	32572773	372	Muc4	AJ,BALB,BTBR,BUB,C3H,C57L,CBA,CE,DBA1J,DBA2J,FVB,ILNJ2,KK,MRL,PL,SEA,SJL,SMJ,TH	feature_elongation,coding_sequence_variant
	16	32574492	32575236	744	Muc4	C57L,CE,DBA1J,DBA2J,KK,SMJ	feature_elongation,coding_sequence_variant
	16	32576214	32576586	372	Muc4	AJ,BALB,BTBR,BUB,C3H,C57L,CBA,CE,DBA1J,DBA2J,FVB,ILNJ2,KK,MRL,PL,RH2,SEA,SJL,SMJ,TH	feature_elongation,coding_sequence_variant
	16	33619651	33619725	74	Muc13	SMJ	feature_elongation,coding_sequence_variant
	16	37656311	37656411	100	Fstl1	AKR,MRL,RF,SMJ	feature_elongation,3_prime_UTR_variant
	16	45202855	45202909	54	Cd200	AKR,PL,RF	feature_elongation,3_prime_UTR_variant
	16	48412913	48412982	69	Morc1	C3H,CBA,CE	feature_elongation,coding_sequence_variant
	16	59134137	59134188	51	Or5ac22	SMJ	feature_elongation,3_prime_UTR_variant
	16	84514601	84514665	64	Mrpl39	AJ,C3H	feature_elongation,3_prime_UTR_variant
	16	84622328	84622793	465	Jam2	C58J	feature_elongation,3_prime_UTR_variant
	16	84659872	84659940	68	Gabpa	AJ,C3H,DBA2J,FVB,NOD,NOR,NZB,NZW,PL,SJL,SWR	feature_elongation,3_prime_UTR_variant
	16	88574947	88575007	60	Gm5965	129S1,C57L,C58J,KK,NZB,NZO,NZW,PL	feature_elongation,coding_sequence_variant
	16	88666138	88666228	90	Krtap19-1	129S1,C57L,C58J,ILNJ2,KK,NZB,NZO,NZW,PL	feature_elongation,coding_sequence_variant
	16	88971754	88971832	78	1110057P08Rik	129S1,C57L	feature_elongation,coding_sequence_variant
	16	91714256	91714394	138	Itsn1	AKR,BUB,CBA,CE,DBA1J,FVB,ILNJ2,MA/My,NZB,NZO,PL,SJL,SWR,TH	feature_elongation,3_prime_UTR_variant
	17	7172289	7172343	54	Rsph3b	129S1,AJ,AKR,BALB,BUB,C3H,C57L,CBA,DBA1J,DBA2J,FVB,ILNJ2,KK,MA/My,MRL,NOD,NOR,NZO,PJ,PL,RF,SEA,SMJ,TH	feature_elongation,3_prime_UTR_variant
	17	8164849	8164903	54	Rsph3a	AKR,C57L,ILNJ2,NZO,PJ,PL,RF	feature_elongation,coding_sequence_variant
	17	10538307	10538412	105	Qki	129S1,AJ,AKR,B10D2,B10J,BALB,BTBR,BUB,C3H,C57L,C58J,CBA,CE,DBA1J,DBA2J,FVB,ILNJ2,KK,LP,MA/My,MRL,NOD,NOR,NZB,NZO,NZW,PJ,PL,RF,RH2,SEA,SJL,SMJ,SWR,TH	feature_elongation,5_prime_UTR_variant
	17	15165800	15165864	64	1600012H06Rik	PL	feature_elongation,3_prime_UTR_variant
	17	15695567	15695876	309	Psmb1	BTBR,BUB,C3H,CBA,MRL,NOD,NOR,PJ,RF,SJL,SMJ,SWR	feature_elongation,3_prime_UTR_variant
	17	15719822	15720371	549	Psmb1	PL	feature_elongation,5_prime_UTR_variant
	17	15738956	15739402	446	Tbp	BTBR,BUB,C3H,CBA,CE,ILNJ2,MRL,NOD,NOR,PJ,PL,RF,SJL,SMJ,SWR,TH	feature_elongation,3_prime_UTR_variant
	17	15764370	15764454	84	Prdm9	B10J,BTBR,BUB,C3H,CBA,CE,MRL,NOD,NOR,PJ,PL,RF,SJL,SMJ,TH	feature_elongation,coding_sequence_variant
	17	19752938	19752993	55	Vmn2r100	AJ,BALB,CE,DBA1J,DBA2J,KK,RH2	feature_elongation,3_prime_UTR_variant
	17	20789725	20790181	456	Vmn2r110	129S1,AJ,AKR,BALB,C3H,C57L,CBA,CE,DBA1J,DBA2J,FVB,KK,MA/My,MRL,NZO,PJ,RH2,SEA	feature_elongation,3_prime_UTR_variant
	17	21904218	21904454	236	Gm10509	129S1,AJ,BALB,C57L,CE,DBA1J,DBA2J,NZO,RH2,SEA	feature_elongation,5_prime_UTR_variant
	17	24394457	24394664	207	Tbc1d24	129S1,AJ,AKR,B10D2,BALB,BTBR,BUB,C3H,C57L,CBA,CE,DBA1J,DBA2J,FVB,ILNJ2,KK,MA/My,MRL,NOD,NOR,NZB,NZO,NZW,PJ,RF,RH2,SEA,SJL,SMJ,SWR,TH	feature_elongation,3_prime_UTR_variant
	17	24659265	24659473	208	Dnase1l2	129S1,AJ,AKR,B10D2,BALB,BTBR,BUB,C3H,C57L,CBA,CE,DBA1J,DBA2J,FVB,ILNJ2,KK,MA/My,MRL,NOD,NOR,NZB,NZO,NZW,PJ,RF,RH2,SEA,SJL,SMJ,SWR,TH	feature_elongation,3_prime_UTR_variant
	17	25314766	25314820	54	Ift140	129S1,AJ,AKR,B10D2,BALB,BTBR,BUB,C3H,C57L,CBA,CE,DBA1J,DBA2J,FVB,ILNJ2,KK,MA/My,MRL,NOD,NOR,NZB,NZO,RF,RH2,SEA,SJL,SWR,TH	feature_elongation,3_prime_UTR_variant
	17	28115605	28115659	54	Bltp3a	129S1,AJ,AKR,B10D2,BALB,BTBR,C3H,C57L,CBA,CE,DBA1J,DBA2J,FVB,ILNJ2,KK,MA/My,MRL,NZB,NZW,RF,RH2,SEA,SJL,SMJ,TH	feature_elongation,3_prime_UTR_variant
	17	29537235	29537456	221	Pi16	AJ,AKR,BTBR,C3H,CBA,CE,MRL	feature_elongation,5_prime_UTR_variant
	17	30047234	30047300	66	Mdga1	KK,RF,TH	feature_elongation,3_prime_UTR_variant
	17	30810875	30811111	236	Glo1	KK,NOD,NOR,RF	feature_elongation,3_prime_UTR_variant
	17	30936864	30936974	110	Dnah8	129S1,B10D2,BALB,BUB,C57L,DBA1J,DBA2J,MA/My,PL,RH2,SEA,SWR	feature_elongation,coding_sequence_variant
	17	31465694	31465897	203	Ubash3a	KK,NOD,NOR	feature_elongation,3_prime_UTR_variant
	17	32911607	32911769	162	Cyp4f15	AJ,AKR,C3H,CBA,CE,MRL,NOD,NOR,PJ,RF,TH	feature_elongation,coding_sequence_variant
	17	33034992	33035097	105	Zfp799	MA/My,PL,SJL,TH	feature_elongation,3_prime_UTR_variant
	17	33433730	33433795	65	Or10h5	AJ,AKR,B10J,BTBR,BUB,C3H,C58J,CBA,CE,FVB,ILNJ2,KK,LP,MA/My,MRL,NOD,NOR,PJ,PL,RF,SJL,SWR,TH	feature_elongation,3_prime_UTR_variant
	17	34068697	34068970	273	Cd320	B10D2,BALB,BUB,DBA1J,DBA2J,FVB,ILNJ2,NOD,NOR,NZB,NZO,NZW,PJ,PL,RH2,SEA,SJL,SMJ,SWR,TH	feature_elongation,3_prime_UTR_variant
	17	34463785	34463861	76	H2-Ob	AJ,AKR,C3H,C58J,CBA,CE,MA/My,MRL,PJ,RF,SMJ	feature_elongation,3_prime_UTR_variant
	17	34559744	34559871	127	H2-Eb2	PJ	feature_elongation,3_prime_UTR_variant
	17	35930978	35931180	202	Muc21	AJ,BALB,DBA2J,NZB	feature_elongation,coding_sequence_variant
	17	35931729	35931864	135	Muc21	PJ	feature_elongation,coding_sequence_variant
	17	35933305	35933395	90	Muc21	AJ,B10D2,BALB,DBA2J,NZB,PL,RH2,SEA,SJL	feature_elongation,coding_sequence_variant
	17	35947124	35947194	70	Mucl3	AJ,B10D2,BALB,C58J,DBA2J,ILNJ2,NZB,PL,RH2,SEA,SJL,TH	feature_elongation,3_prime_UTR_variant
	17	43399052	43399108	56	Tnfrsf21	C58J,ILNJ2,TH	feature_elongation,3_prime_UTR_variant
	17	44349956	44350009	53	Rcan2	C3H	feature_elongation,3_prime_UTR_variant
	17	44916090	44916171	81	Runx2	129S1,AJ,BTBR,BUB,C57L,C58J,DBA1J,KK,LP,MRL,NOD,NOR,PL,TH	feature_elongation,3_prime_UTR_variant
	17	45831404	45831615	211	Aars2	AKR,BALB,C3H,CBA,CE,MRL,PJ,PL,RH2,SEA	feature_elongation,3_prime_UTR_variant
	17	46570366	46570483	117	Tjap1	BTBR,C57L,DBA1J,KK,LP,MA/My,NZO,RF	feature_elongation,coding_sequence_variant
	17	46633183	46633282	99	Abcc10	NOD,NOR,NZW,SJL,SWR	feature_elongation,coding_sequence_variant
	17	46723441	46723492	51	Zfp318	NOD,NOR,NZW,SJL,SWR	feature_elongation,coding_sequence_variant
	17	46728315	46728405	90	Zfp318	NOD,NOR,NZW,SJL,SWR	feature_elongation,3_prime_UTR_variant
	17	48694945	48694999	54	Nfya	SWR	feature_elongation,3_prime_UTR_variant
	17	63806660	63806751	91	Fbxl17	SMJ	feature_elongation,coding_sequence_variant
	17	73800373	73800435	62	Galnt14	C58J,MA/My,NZO,PL	feature_elongation,3_prime_UTR_variant
	17	84498780	84498991	211	Thada	DBA1J,DBA2J,ILNJ2	feature_elongation,3_prime_UTR_variant
	17	84928028	84928201	173	Plekhh2	DBA1J,DBA2J,ILNJ2	feature_elongation,3_prime_UTR_variant
	17	87139125	87139211	86	Epas1	AJ,BALB,BTBR,C3H,C57L,CBA,DBA1J,DBA2J,ILNJ2,LP,RH2,SEA	feature_elongation,3_prime_UTR_variant
	18	9881189	9881646	457	Colec12	129S1,C57L	feature_elongation,3_prime_UTR_variant
	18	10595058	10595115	57	Esco1	129S1,C57L	feature_elongation,coding_sequence_variant
	18	15102333	15102387	54	Kctd1	BALB,C3H,CBA,NOD,RH2	feature_elongation,3_prime_UTR_variant
	18	21264277	21264501	224	Garem1	CBA,CE,DBA1J,DBA2J,FVB,KK,NOD,NOR,RF,SMJ,SWR,TH	feature_elongation,3_prime_UTR_variant
	18	30463861	30464535	674	Pik3c3	BALB,C3H,C58J,CE,MRL,PL,RF,RH2,SEA	feature_elongation,3_prime_UTR_variant
	18	32236955	32237362	407	Iws1	129S1,C57L,ILNJ2	feature_elongation,3_prime_UTR_variant
	18	37626589	37626786	197	Pcdhb18	KK	feature_elongation,3_prime_UTR_variant
	18	37850906	37850963	57	Pcdhga7	BUB,C3H,CE,DBA1J,MA/My,NOD,NOR,PL,RF,SMJ	feature_elongation,3_prime_UTR_variant
	18	43449949	43450008	59	Stk32a	MA/My	feature_elongation,3_prime_UTR_variant
	18	43910273	43910743	470	Gm94	129S1,AJ,AKR,BALB,BTBR,C3H,C57L,CBA,CE,DBA1J,DBA2J,FVB,ILNJ2,KK,MA/My,MRL,NZB,NZW,PJ,PL,RF,RH2,SEA,SJL,SWR,TH	feature_elongation,3_prime_UTR_variant
	18	46370482	46370545	63	Pggt1b	KK	feature_elongation,3_prime_UTR_variant
	18	46742644	46742702	58	Eif1a	KK	feature_elongation,3_prime_UTR_variant
	18	53522829	53523225	396	Snx24	KK	feature_elongation,3_prime_UTR_variant
	18	60709282	60709390	108	Myoz3	AKR,B10D2,B10J,BTBR,BUB,C3H,C58J,CE,DBA1J,DBA2J,FVB,LP,MA/My,MRL,NZB,NZO,NZW,PJ,PL,RF,SJL	feature_elongation,3_prime_UTR_variant
	18	61328154	61328318	164	Slc26a2	KK,NZO,NZW	feature_elongation,3_prime_UTR_variant
	18	64409590	64410234	644	St8sia3	AJ,AKR,BALB,BUB,C3H,CBA,FVB,ILNJ2,KK,MRL,NOD,NOR,NZB,NZW,PL,RF,RH2,SJL	feature_elongation,3_prime_UTR_variant
	18	67926767	67926825	58	Seh1l	AJ,BALB,FVB,ILNJ2,KK,MRL,NOD,NOR,NZB,NZO,NZW,PL,RF,RH2,SJL,SMJ,SWR,TH	feature_elongation,3_prime_UTR_variant
	18	70663594	70663648	54	Poli	BUB	feature_elongation,5_prime_UTR_variant
	18	74012017	74012067	50	Mro	BUB,NZO	feature_elongation,3_prime_UTR_variant
	18	75218775	75218841	66	Dym	AJ,AKR,BALB,ILNJ2,KK,MA/My,MRL,NOD,NOR,NZB,RF,RH2,SJL,SWR	feature_elongation,coding_sequence_variant
	18	75219500	75219640	140	Dym	C3H,CBA,DBA1J,DBA2J,PJ,PL,SEA	feature_elongation,3_prime_UTR_variant
	18	77345665	77345820	155	St8sia5	129S1,AJ,AKR,B10D2,B10J,BALB,BTBR,BUB,C3H,C57L,C58J,CBA,CE,DBA1J,DBA2J,FVB,ILNJ2,KK,LP,MA/My,MRL,NOD,NOR,NZB,NZO,NZW,PJ,PL,RF,RH2,SEA,SJL,SMJ,SWR,TH	feature_elongation,3_prime_UTR_variant
	18	78076990	78077190	200	Epg5	KK,NZB,TH	feature_elongation,3_prime_UTR_variant
	18	80335070	80335127	57	Slc66a2	AKR,NZO	feature_elongation,3_prime_UTR_variant
	18	90610533	90610747	214	Gm45871	KK,NZB,NZO,RF,TH	feature_elongation,3_prime_UTR_variant
	19	4234544	4234645	101	Tbc1d10c	C58J,LP,TH	feature_elongation,3_prime_UTR_variant
	19	4938502	4938662	160	Bbs1	BUB,NZW	feature_elongation,3_prime_UTR_variant
	19	6171474	6171573	99	Snx15	TH	feature_elongation,coding_sequence_variant
	19	6586075	6586162	87	Slc22a12	BUB,C58J,CBA,DBA1J,DBA2J,FVB,LP,MA/My	feature_elongation,3_prime_UTR_variant
	19	9970358	9970589	231	Best1	AJ,BALB,C3H,C58J,CE,LP,MRL,RH2,SEA	feature_elongation,coding_sequence_variant
	19	11752806	11752909	103	Stx3	AJ,BALB,BUB,CE,FVB,ILNJ2,KK,LP,NOD,NOR,PJ,PL,RH2,SEA,SWR,TH	feature_elongation,3_prime_UTR_variant
	19	12307200	12307297	97	Or5a21	AJ,BALB,CE,MA/My,NOD,NOR,PL,RH2,SEA	feature_elongation,3_prime_UTR_variant
	19	12577399	12577525	126	Gm4952	AJ,BALB,CE,MA/My,NOD,NOR,PL,RH2,SEA	feature_elongation,5_prime_UTR_variant
	19	18683752	18683809	57	Carnmt1	NZB,NZO,NZW,PJ	feature_elongation,3_prime_UTR_variant
	19	38776697	38776905	208	Noc3l	129S1,AJ,AKR,BALB,BUB,C3H,C57L,CBA,CE,DBA1J,DBA2J,FVB,ILNJ2,KK,MRL,NOD,NOR,NZB,NZO,PJ,PL,RF,RH2,SEA,SJL,SMJ,SWR,TH	feature_elongation,3_prime_UTR_variant
	19	43723763	43723819	56	Cox15	PL,SMJ	feature_elongation,3_prime_UTR_variant
	19	46874692	46875183	491	Nt5c2	NZB	feature_elongation,3_prime_UTR_variant
	19	47230093	47230926	833	Neurl1a	CE	feature_elongation,3_prime_UTR_variant
	19	57474127	57474194	67	Trub1	BALB,MA/My,PL,RF	feature_elongation,3_prime_UTR_variant
	19	61113578	61113816	238	Zfp950	129S1,AJ,AKR,BALB,BTBR,C3H,C57L,CBA,DBA1J,DBA2J,FVB,KK,MA/My,MRL,NOD,NOR,NZB,NZW,PJ,PL,RF,RH2,SEA,SMJ,SWR,TH	feature_elongation,3_prime_UTR_variant
	X	70977785	70977863	78	Pasd1	ILNJ2	feature_elongation,5_prime_UTR_variant,feature_elongation,coding_sequence_variant
	X	74423514	74423573	59	F8	129S1,C57L,NZB	feature_elongation,5_prime_UTR_variant
	X	74439103	74439860	757	Fundc2	129S1,C57L,NZB	feature_elongation,3_prime_UTR_variant
	X	82530664	82530835	171	Tsga8	AJ,AKR,BALB,BUB,C3H,CBA,CE,DBA1J,DBA2J,ILNJ2,KK,MA/My,MRL,NZB,PJ,PL,RF,RH2,SEA,SMJ	feature_elongation,coding_sequence_variant
	X	125721041	125721112	71	Dmtf1l	AJ,BALB,C3H,CBA,MRL,RH2	feature_elongation,3_prime_UTR_variant
High impact large INS in 35 classical inbred strains	1	4159116	4166266	7150	Rp1	129S1,AKR,BTBR,BUB,C57L,CE,FVB,ILNJ2,LP,MA/My,NOD,NOR,NZB,PJ,PL,SJL,SWR	feature_elongation,coding_sequence_variant,intron_variant
	1	6454042	6460962	6920	Alkal1	KK	feature_elongation,coding_sequence_variant,intron_variant
	1	8532733	8539247	6514	Sntg1	129S1,AJ,AKR,BALB,BTBR,C57L,FVB,ILNJ2,KK,LP,NOD,NOR,NZO,PJ,PL,RH2,SEA,SJL,SMJ,SWR,TH	feature_elongation,coding_sequence_variant,intron_variant
	1	9987587	9994690	7103	Mcmdc2	C3H,CBA,MRL,RF	feature_elongation,coding_sequence_variant,intron_variant
	1	14951181	14952762	1581	Trpa1	129S1,BTBR,C57L,CE,DBA1J,DBA2J,MA/My,NOR	feature_elongation,coding_sequence_variant,intron_variant
	1	20672026	20678856	6830	Pkhd1	SMJ	feature_elongation,coding_sequence_variant,intron_variant
	1	21572030	21578724	6694	Kcnq5	BALB,CE,KK,MA/My,NOD,SEA	feature_elongation,coding_sequence_variant,intron_variant
	1	22506002	22512707	6705	Rims1	AJ,AKR,BALB,BTBR,BUB,C3H,C57L,CBA,DBA1J,DBA2J,FVB,KK,LP,NOD,RF,RH2,SEA,SWR	feature_elongation,coding_sequence_variant,intron_variant
	1	34899533	34906230	6697	Plekhb2	129S1,AKR,BTBR,C57L,CBA,KK,MA/My,PJ,PL,SJL,TH	feature_elongation,coding_sequence_variant,5_prime_UTR_variant,intron_variant
	1	36533774	36540226	6452	Cnnm4	AJ,BUB,C3H,CE,MRL,NZW,SMJ	feature_elongation,coding_sequence_variant,intron_variant
	1	46387602	46392840	5238	Dnah7b	129S1,AJ,BUB,C3H,CBA,CE,DBA1J,DBA2J,KK,MRL,PJ,PL,SJL,SMJ	feature_elongation,coding_sequence_variant,intron_variant
	1	53531846	53536404	4558	Dnah7a	SMJ	feature_elongation,coding_sequence_variant,intron_variant
	1	53606388	53611930	5542	Dnah7a	KK	stop_gained,frameshift_variant
	1	55209800	55213959	4159	Rftn2	SMJ	feature_elongation,coding_sequence_variant,3_prime_UTR_variant,intron_variant
	1	57998655	58005591	6936	Kctd18	NZB	feature_elongation,coding_sequence_variant,intron_variant
	1	60557982	60561238	3256	Raph1	SWR	feature_elongation,coding_sequence_variant,intron_variant
	1	65298180	65304433	6253	Pikfyve	CBA,DBA1J,DBA2J,LP,PJ,SMJ	feature_elongation,coding_sequence_variant,intron_variant
	1	69933467	69939870	6403	Spag16	C58J,SWR	feature_elongation,coding_sequence_variant,intron_variant
	1	72633305	72639759	6454	Smarcal1	SEA	feature_elongation,coding_sequence_variant,intron_variant
	1	86122837	86124727	1890	Armc9	NZB	feature_elongation,coding_sequence_variant,intron_variant
	1	86512642	86519352	6710	Cops7b	129S1,AJ,BTBR,C3H,C57L,CE,FVB,ILNJ2,KK,NZO,NZW,RH2,SWR,TH	feature_elongation,coding_sequence_variant,5_prime_UTR_variant,intron_variant
	1	86714327	86721036	6709	Dis3l2	CE	feature_elongation,coding_sequence_variant,intron_variant
	1	91232035	91233910	1875	Scly	PJ	feature_elongation,coding_sequence_variant,intron_variant
	1	92417891	92422948	5057	Or6b2b	BUB,C3H,CBA	feature_elongation,coding_sequence_variant,5_prime_UTR_variant,3_prime_UTR_variant,intron_variant
	1	97041495	97048031	6536	Slco6c1	AKR,BUB,SJL	feature_elongation,coding_sequence_variant,intron_variant
	1	97540138	97546620	6482	Macir	PL	feature_elongation,3_prime_UTR_variant
	1	97548040	97554632	6592	Macir	MRL,PL	feature_elongation,3_prime_UTR_variant
	1	98422756	98424925	2169	Slco6d1	MRL,PL	feature_elongation,coding_sequence_variant,intron_variant
	1	105489808	105496042	6234	Pign	AJ,AKR,BALB,BTBR,BUB,C3H,CBA,CE,FVB,ILNJ2,KK,LP,MA/My,MRL,NZB,NZO,NZW,PJ,PL,RF,RH2,SEA,SJL,SMJ,SWR	feature_elongation,coding_sequence_variant,intron_variant
	1	106212050	106216540	4490	Phlpp1	ILNJ2	feature_elongation,coding_sequence_variant,intron_variant
	1	106715108	106719949	4841	Vps4b	BUB,NZO,NZW	feature_elongation,coding_sequence_variant,intron_variant
	1	127229449	127236563	7114	Mgat5	CBA,NOD,NOR,SMJ	feature_elongation,coding_sequence_variant,5_prime_UTR_variant,intron_variant
	1	128194794	128199991	5197	Ubxn4	MRL,NZB,SWR	feature_elongation,coding_sequence_variant,intron_variant
	1	134231291	134232523	1232	Ppfia4	AJ,C3H,CE,KK,NZB,NZO,PJ,RH2,SJL,SWR,TH	feature_elongation,coding_sequence_variant,intron_variant
	1	139482282	139484882	2600	Cfhr1	BTBR	feature_elongation,coding_sequence_variant,intron_variant
	1	140494719	140501872	7153	Kcnt2	KK,SWR	feature_elongation,coding_sequence_variant,intron_variant
	1	150604322	150610933	6611	Hmcn1	BUB,DBA1J,DBA2J,RF	feature_elongation,coding_sequence_variant,intron_variant
	1	152682288	152684181	1893	Ncf2	C57L	feature_elongation,coding_sequence_variant,5_prime_UTR_variant,intron_variant
	1	152698928	152700918	1990	Ncf2	AKR,BTBR,KK,NZB,NZO,NZW,SMJ	feature_elongation,coding_sequence_variant,intron_variant
	1	156448172	156449794	1622	Abl2	C58J,FVB,ILNJ2,RH2	feature_elongation,coding_sequence_variant,intron_variant
	1	159970355	159976791	6436	Tnn	ILNJ2,MA/My,NZW,PL	feature_elongation,coding_sequence_variant,5_prime_UTR_variant,intron_variant
	1	160925218	160926861	1643	Klhl20	129S1,AJ,BALB,BUB,C3H,C57L,C58J,CBA,CE,DBA1J,DBA2J,ILNJ2,LP,NZW,PJ,RH2,SEA,SMJ	feature_elongation,coding_sequence_variant,intron_variant
	1	162869470	162875286	5816	Mroh9	129S1,AJ,BALB,BUB,C3H,C57L,C58J,CBA,CE,ILNJ2,LP,MA/My,MRL,PL,RH2,TH	feature_elongation,coding_sequence_variant,intron_variant
	1	173408768	173414009	5241	Ifi213	129S1,BALB,C3H,C57L,MRL,NOD,NOR	feature_elongation,coding_sequence_variant,intron_variant
	1	174517445	174523806	6361	Fmn2	PL,TH	feature_elongation,coding_sequence_variant,intron_variant
	1	174947470	174951990	4520	Rgs7	C58J,CBA,CE,DBA1J,DBA2J,ILNJ2,NZB,NZW,PJ,SEA,SMJ	feature_elongation,coding_sequence_variant,intron_variant
	1	175586380	175593247	6867	Wdr64	129S1,BALB,C3H,C57L,MRL,NOD,NOR,NZW,PL,SMJ	feature_elongation,coding_sequence_variant,intron_variant
	1	177708269	177714708	6439	Catspere1	AJ,BUB,RH2	feature_elongation,coding_sequence_variant,intron_variant
	1	177843026	177850124	7098	Catspere2	CBA,DBA1J,DBA2J,KK	feature_elongation,coding_sequence_variant,intron_variant
	1	178023051	178029491	6440	Desi2	AJ,BUB,RH2	feature_elongation,5_prime_UTR_variant,intron_variant
	1	179928080	179931075	2995	Cdc42bpa	C58J,LP	feature_elongation,coding_sequence_variant,intron_variant
	1	182428980	182435381	6401	Capn8	129S1,BALB,C3H,C57L,CBA,DBA1J,DBA2J,KK,MA/My,PJ,PL,SEA	feature_elongation,coding_sequence_variant,intron_variant
	1	189529611	189531623	2012	Ptpn14	AKR,NZO,NZW	feature_elongation,coding_sequence_variant,intron_variant
	2	5835759	5842232	6473	Cdc123	FVB,NZB	feature_elongation,coding_sequence_variant,intron_variant
	2	13218105	13223361	5256	Rsu1	SMJ	feature_elongation,coding_sequence_variant,intron_variant
	2	14036516	14041745	5229	Hacd1	C3H	feature_elongation,coding_sequence_variant,3_prime_UTR_variant,intron_variant,feature_elongation,coding_sequence_variant,intron_variant
	2	14408055	14414458	6403	Slc39a12	SJL	feature_elongation,coding_sequence_variant,intron_variant
	2	30971780	30976980	5200	Fnbp1	MA/My	feature_elongation,coding_sequence_variant,intron_variant
	2	31663079	31670199	7120	Abl1	NZO	feature_elongation,coding_sequence_variant,intron_variant
	2	35272195	35278411	6216	4930402F06Rik	BUB,C58J,MA/My,NZO	feature_elongation,coding_sequence_variant,intron_variant
	2	37910710	37917185	6475	Dennd1a	BUB	feature_elongation,coding_sequence_variant,intron_variant
	2	38845661	38852810	7149	Olfml2a	129S1,AJ,AKR,BTBR,C3H,C57L,C58J,CBA,CE,DBA1J,DBA2J,FVB,ILNJ2,KK,MA/My,MRL,NOD,NOR,NZB,NZO,NZW,PJ,PL,RF,SEA,SMJ,SWR	feature_elongation,coding_sequence_variant,3_prime_UTR_variant,intron_variant
	2	39014823	39020372	5549	Scai	NOD	feature_elongation,coding_sequence_variant,intron_variant
	2	40789273	40795948	6675	Lrp1b	BUB	feature_elongation,coding_sequence_variant,intron_variant
	2	41196725	41203526	6801	Lrp1b	129S1,AJ,AKR,BTBR,C3H,C57L,C58J,CBA,DBA1J,DBA2J,FVB,ILNJ2,KK,MA/My,MRL,NOD,NOR,NZB,NZO,NZW,PJ,PL,RF,SEA,SWR	feature_elongation,coding_sequence_variant,intron_variant
	2	48813144	48820224	7080	Orc4	FVB,SJL,TH	feature_elongation,coding_sequence_variant,intron_variant
	2	62108530	62114972	6442	Slc4a10	NOD,NOR,NZB,NZO,NZW,SJL	feature_elongation,coding_sequence_variant,intron_variant
	2	62562405	62572147	9742	Kcnh7	NZO	feature_elongation,coding_sequence_variant,intron_variant
	2	65527192	65534481	7289	Scn2a	C3H,C58J,CBA,MRL,PL,SMJ,TH	feature_elongation,coding_sequence_variant,intron_variant
	2	69086415	69092671	6256	Abcb11	129S1,C3H,C58J,CBA,NZW,SJL	feature_elongation,coding_sequence_variant,intron_variant
	2	70822284	70827832	5548	Mettl8	MA/My	feature_elongation,coding_sequence_variant,intron_variant
	2	83582299	83588614	6315	Itgav	AJ,AKR,BALB,C3H,C57L,C58J,CBA,CE,DBA1J,DBA2J,MA/My,MRL,NZW,PJ,RF,RH2,SEA,SMJ	feature_elongation,coding_sequence_variant,intron_variant
	2	88150536	88156976	6440	Or5d45	C58J,ILNJ2,KK	feature_elongation,coding_sequence_variant,3_prime_UTR_variant,intron_variant
	2	88574843	88576333	1490	Or4p23	AJ,AKR,BALB,C57L,DBA1J,DBA2J,FVB,KK,MRL,NOD,NOR,NZB,NZO,PJ,RF,RH2,SEA,SMJ	feature_elongation,coding_sequence_variant,3_prime_UTR_variant
	2	102407053	102413573	6520	Pamr1	ILNJ2,NZB,RF,SMJ	feature_elongation,coding_sequence_variant,intron_variant
	2	113391854	113398105	6251	Fmn1	C3H,CE,PL	feature_elongation,coding_sequence_variant,intron_variant
	2	118465340	118468847	3507	Bub1b	129S1,AJ,AKR,BALB,BUB,C57L,CE,DBA1J,DBA2J,FVB,ILNJ2,MA/My,NZW,PJ,PL,RF,RH2,SEA,SJL,SMJ,SWR	feature_elongation,coding_sequence_variant,intron_variant
	2	120325114	120331556	6442	Capn3	PL	feature_elongation,coding_sequence_variant,intron_variant
	2	125727666	125736484	8818	Galk2	C3H,CBA,DBA2J,ILNJ2,PJ	feature_elongation,coding_sequence_variant,intron_variant
	2	128922836	128929455	6619	Ttl	BALB,C3H,C58J,CBA,NZB,SEA,SMJ	feature_elongation,coding_sequence_variant,intron_variant
	2	152822451	152828893	6442	Ttll9	AJ,ILNJ2,NOD,NZW,RF	feature_elongation,coding_sequence_variant,intron_variant
	2	153699769	153701377	1608	Sun5	AKR,B10D2,B10J,BALB,BUB,C3H,CBA,DBA1J,DBA2J,FVB,KK,LP,NOR,NZO,PL,RH2,SEA,SJL,SWR	feature_elongation,coding_sequence_variant,intron_variant
	2	154480584	154485696	5112	Zfp341	CE	feature_elongation,coding_sequence_variant,intron_variant
	2	166704183	166709472	5289	Arfgef2	SMJ	feature_elongation,coding_sequence_variant,intron_variant
	2	167274094	167281308	7214	Slc9a8	CE	feature_elongation,coding_sequence_variant,intron_variant
	2	177006961	177009397	2436	Gm14412	DBA2J,SEA	feature_elongation,coding_sequence_variant,intron_variant
	2	178014598	178018743	4145	Sycp2	PJ	feature_elongation,coding_sequence_variant,intron_variant
	3	14717811	14722126	4315	Car13	NZO	feature_elongation,coding_sequence_variant,intron_variant
	3	19595838	19602237	6399	Dnajc5b	DBA2J,LP,MA/My,NOD,NOR,NZB,NZO,NZW	feature_elongation,coding_sequence_variant,5_prime_UTR_variant,intron_variant
	3	41670269	41673642	3373	Sclt1	SJL,SWR	feature_elongation,coding_sequence_variant,intron_variant
	3	41685568	41692192	6624	Sclt1	129S1	feature_elongation,coding_sequence_variant,intron_variant
	3	58530722	58536279	5557	Erich6	BUB,CE,FVB,SJL,SWR	feature_elongation,coding_sequence_variant,intron_variant
	3	69923383	69930088	6705	Otol1	129S1,BTBR,C57L,FVB,SWR,TH	feature_elongation,coding_sequence_variant,5_prime_UTR_variant,intron_variant
	3	72832576	72834170	1594	Sis	129S1,AJ,AKR,BALB,BTBR,BUB,C57L,FVB,KK,MA/My,MRL,NOD,NOR,NZB,NZO,PJ,RF,RH2,SEA,SJL,SWR,TH	feature_elongation,coding_sequence_variant,intron_variant
	3	76439469	76447058	7589	Fstl5	AKR,DBA1J,DBA2J,MRL,PL,RF	feature_elongation,coding_sequence_variant,intron_variant
	3	86206998	86214144	7146	Lrba	NZB,NZO	feature_elongation,coding_sequence_variant,intron_variant
	3	90039969	90047084	7115	Nup210l	NOD,NOR	feature_elongation,coding_sequence_variant,intron_variant
	3	90047557	90053075	5518	Nup210l	RF	feature_elongation,coding_sequence_variant,intron_variant
	3	92865525	92881535	16010	Lce3d	DBA1J,DBA2J	stop_gained,inframe_insertion
	3	97629422	97636323	6901	Pde4dip	NOD,NOR,RF	feature_elongation,coding_sequence_variant,intron_variant
	3	99954703	99957016	2313	Spag17	129S1,B10D2,B10J,BTBR,C57L,C58J,DBA1J,DBA2J,LP,MA/My,NOD,RH2,TH	feature_elongation,coding_sequence_variant,intron_variant
	3	100021433	100028546	7113	Spag17	BTBR,DBA1J,DBA2J,NOD,NOR	feature_elongation,coding_sequence_variant,intron_variant
	3	100043841	100050157	6316	Spag17	KK	feature_elongation,3_prime_UTR_variant,intron_variant
	3	102835780	102840386	4606	Sycp1	129S1,AKR,BALB,BUB,C57L,C58J,FVB,ILNJ2,KK,LP,MA/My,MRL,NOD,NOR,NZB,NZO,NZW,PL,RF,RH2,SWR	feature_elongation,coding_sequence_variant,intron_variant
	3	104369175	104370923	1748	Lrig2	129S1,AKR,BUB,C57L,C58J,FVB,ILNJ2,KK,PL,SJL,SWR,TH	feature_elongation,coding_sequence_variant,intron_variant
	3	104745458	104751918	6460	Capza1	CE,NZB,PJ,SEA	feature_elongation,coding_sequence_variant,intron_variant
	3	108276191	108281443	5252	Mybphl	MRL	feature_elongation,coding_sequence_variant,intron_variant
	3	113361945	113363972	2027	Amy1	CE,NOD,NOR	feature_elongation,coding_sequence_variant,5_prime_UTR_variant,intron_variant
	3	118403388	118409612	6224	Dpyd	BUB,LP	feature_elongation,coding_sequence_variant,intron_variant
	3	123334910	123341435	6525	Ndst3	PJ,SEA	feature_elongation,coding_sequence_variant,intron_variant
	3	129514326	129519521	5195	Egf	TH	feature_elongation,coding_sequence_variant,intron_variant
	3	135217939	135224412	6473	Manba	KK	feature_elongation,coding_sequence_variant,intron_variant
	3	135551040	135555571	4531	Slc39a8	CBA,CE,DBA1J,DBA2J,FVB,KK,MA/My,NOD,NOR,SJL,SMJ,SWR,TH	feature_elongation,coding_sequence_variant,intron_variant
	3	138127419	138128907	1488	Adh4	129S1,AJ,BALB,BTBR,BUB,C3H,C57L,C58J,CBA,CE,DBA1J,DBA2J,ILNJ2,KK,LP,MRL,NZB,NZO,NZW,RF,RH2	feature_elongation,coding_sequence_variant,intron_variant
	3	139225878	139228933	3055	Stpg2	CE	feature_elongation,coding_sequence_variant,intron_variant
	3	153596052	153603829	7777	Msh4	129S1,BTBR,C57L	feature_elongation,coding_sequence_variant,intron_variant,feature_elongation,coding_sequence_variant,5_prime_UTR_variant,intron_variant
	3	154465114	154469660	4546	Erich3	FVB,SJL,SWR	feature_elongation,coding_sequence_variant,intron_variant
	3	154660368	154667563	7195	Tnni3k	AJ,BALB,BUB,C3H,DBA2J,ILNJ2,KK,MA/My,NOD,NOR,NZB,NZO,NZW,RH2,SEA	feature_elongation,coding_sequence_variant,intron_variant
	4	19833785	19840259	6474	Slc7a13	ILNJ2	feature_elongation,coding_sequence_variant,intron_variant
	4	43319825	43325374	5549	Atp8b5	C58J,LP	feature_elongation,coding_sequence_variant,3_prime_UTR_variant,intron_variant,feature_elongation,coding_sequence_variant,intron_variant
	4	59483832	59490259	6427	Ptbp3	CE	feature_elongation,coding_sequence_variant,intron_variant
	4	59604688	59611432	6744	Hsdl2	BUB	feature_elongation,coding_sequence_variant,intron_variant
	4	83494262	83499810	5548	Ccdc171	PL	feature_elongation,coding_sequence_variant,intron_variant
	4	96352448	96359866	7418	Cyp2j8	ILNJ2	feature_elongation,coding_sequence_variant,intron_variant
	4	99108714	99115160	6446	Atg4c	CE	feature_elongation,coding_sequence_variant,intron_variant
	4	100717005	100723565	6560	Cachd1	129S1,AJ,BALB,C3H,C57L,CBA,CE,NOD,NOR,RH2,SEA,SWR,TH	feature_elongation,coding_sequence_variant,intron_variant
	4	107021998	107025544	3546	Tceanc2	129S1,AJ,C57L,FVB,TH	feature_elongation,coding_sequence_variant,intron_variant
	4	108778770	108784207	5437	Rab3b	BALB,BUB,C3H,CBA,NOD,PL,RF,SEA,SJL	feature_elongation,coding_sequence_variant,intron_variant
	4	108866720	108872269	5549	Nrdc	NOD	feature_elongation,coding_sequence_variant,intron_variant
	4	109608115	109615273	7158	Faf1	CE	feature_elongation,coding_sequence_variant,intron_variant
	4	111467612	111475125	7513	Agbl4	CE,SWR	feature_elongation,coding_sequence_variant,intron_variant
	4	115667258	115668862	1604	Atpaf1	AJ,BALB,BUB,C3H,CBA,CE,DBA1J,DBA2J,FVB,KK,NOD,NOR,RF,SJL,SWR,TH	feature_elongation,coding_sequence_variant,3_prime_UTR_variant,intron_variant
	4	116387118	116389413	2295	Ipp	AKR,B10D2,B10J,C58J,KK,MRL,NZB,NZO,NZW,PJ,PL,SEA,SMJ,TH	feature_elongation,coding_sequence_variant,intron_variant
	4	116835780	116837481	1701	Zswim5	ILNJ2,TH	feature_elongation,coding_sequence_variant,intron_variant
	4	119334594	119337427	2833	Rimkla	129S1,BALB,C3H,C57L,CBA,CE,SJL	feature_elongation,coding_sequence_variant,intron_variant
	4	120361057	120364675	3618	Scmh1	FVB,SWR	feature_elongation,coding_sequence_variant,intron_variant
	4	126808396	126809434	1038	Zmym4	B10D2,B10J,ILNJ2,NOD,PJ,SEA	feature_elongation,coding_sequence_variant,intron_variant
	4	132642063	132646120	4057	Fam76a	SJL,SWR	feature_elongation,coding_sequence_variant,intron_variant
	4	134627035	134628943	1908	Tmem50a	AJ,AKR,C3H,CBA,CE,MRL,RF,RH2	feature_elongation,coding_sequence_variant,intron_variant
	4	135991461	135995831	4370	Tcea3	ILNJ2,PL,SMJ,TH	feature_elongation,coding_sequence_variant,intron_variant
	4	148523644	148529192	5548	Ubiad1	AKR,C3H,CBA,MRL,PL	feature_elongation,coding_sequence_variant,5_prime_UTR_variant,intron_variant
	4	155074247	155079792	5545	Plch2	AJ	stop_gained,frameshift_variant
	4	155085820	155091254	5434	Plch2	LP	feature_elongation,coding_sequence_variant,intron_variant
	4	155730736	155733282	2546	Cdk11b	FVB,NOD,NOR,SJL,SWR	feature_elongation,coding_sequence_variant,intron_variant
	5	8487519	8493980	6461	Slc25a40	BUB,NOD,NOR,SMJ	feature_elongation,coding_sequence_variant,intron_variant
	5	8739787	8744956	5169	Abcb1a	SWR	feature_elongation,coding_sequence_variant,intron_variant
	5	8900711	8905213	4502	Abcb1b	BUB,NOD,NOR	feature_elongation,coding_sequence_variant,intron_variant
	5	12544406	12550954	6548	Sema3d	AKR,BUB,DBA1J,DBA2J,FVB,ILNJ2,KK,MRL,NOD,NOR,NZB,NZO,NZW,SJL,SWR	feature_elongation,coding_sequence_variant,intron_variant
	5	13625539	13632451	6912	Sema3a	AJ,AKR,BUB,C3H,CBA,DBA1J,DBA2J,FVB,ILNJ2,KK,LP,MRL,NOD,NOR,SJL,SMJ,SWR	feature_elongation,coding_sequence_variant,intron_variant
	5	24004981	24011926	6945	Rint1	AKR,BUB,NOD,NOR,NZW,PJ,RF	feature_elongation,coding_sequence_variant,intron_variant
	5	25395815	25403182	7367	Galntl5	BUB	feature_elongation,coding_sequence_variant,intron_variant
	5	35675727	35682185	6458	Cpz	AKR	feature_elongation,coding_sequence_variant,intron_variant
	5	54000357	54004334	3977	Tbc1d19	PL	feature_elongation,coding_sequence_variant,intron_variant
	5	66446372	66447667	1295	Nsun7	AKR,FVB,RF	feature_elongation,coding_sequence_variant,intron_variant
	5	76986101	76993231	7130	Cracd	SMJ	feature_elongation,coding_sequence_variant,5_prime_UTR_variant,intron_variant,feature_elongation,coding_sequence_variant,intron_variant
	5	86169634	86171498	1864	Cenpc1	129S1,C57L	feature_elongation,coding_sequence_variant,intron_variant
	5	88422444	88429154	6710	Smr2l	NZO	feature_elongation,coding_sequence_variant,5_prime_UTR_variant,intron_variant
	5	92169112	92170976	1864	Cdkl2	AJ,NOD,NOR,NZO	feature_elongation,coding_sequence_variant,intron_variant
	5	96782852	96784350	1498	Fras1	129S1,AJ,AKR,BALB,BTBR,BUB,C3H,C57L,CBA,CE,DBA1J,DBA2J,FVB,ILNJ2,KK,MA/My,MRL,NOD,NOR,NZB,NZO,NZW,PJ,RF,RH2,SEA,SJL,SMJ,SWR,TH	feature_elongation,coding_sequence_variant,intron_variant
	5	100673917	100679362	5445	Cops4	129S1,C57L	feature_elongation,coding_sequence_variant,intron_variant
	5	100956115	100960637	4522	Abraxas1	NZB	feature_elongation,coding_sequence_variant,intron_variant
	5	104480092	104485412	5320	Mepe	129S1,AKR,B10D2,B10J,BTBR,C57L,C58J,CE,LP,MA/My,MRL,NOD,NOR,NZW,PJ,PL,RF,SMJ	feature_elongation,coding_sequence_variant,intron_variant
	5	104644958	104652045	7087	Pkd2	AJ,BALB,DBA1J,DBA2J,ILNJ2,KK,NZB,NZO,RH2,SEA,SWR	feature_elongation,coding_sequence_variant,3_prime_UTR_variant,intron_variant
	5	104673296	104675622	2326	Thoc2l	AJ,BALB,BUB,C3H,CBA,DBA1J,DBA2J,FVB,ILNJ2,KK,NZB,NZO,RH2,SEA,SJL,SWR,TH	feature_elongation,3_prime_UTR_variant,intron_variant
	5	107631378	107638487	7109	Btbd8	129S1,C57L,NZB,NZO,NZW	feature_elongation,coding_sequence_variant,intron_variant
	5	107935033	107941685	6652	Evi5	DBA1J,DBA2J	feature_elongation,coding_sequence_variant,intron_variant
	5	109484995	109487947	2952	Vmn2r16	CE,DBA1J,DBA2J,LP	feature_elongation,coding_sequence_variant,intron_variant
	5	110393829	110402386	8557	Ankle2	AJ,BALB,BTBR,CE,DBA1J,DBA2J,ILNJ2,LP,MRL,RH2,SEA,SMJ	feature_elongation,coding_sequence_variant,intron_variant
	5	112869082	112876169	7087	Myo18b	AKR,CE,DBA1J,DBA2J,NZW,RF	feature_elongation,coding_sequence_variant,intron_variant
	5	118038045	118040303	2258	Nos1	NOD	feature_elongation,coding_sequence_variant,intron_variant
	5	118038137	118039289	1152	Nos1	NOD	feature_elongation,coding_sequence_variant,intron_variant
	5	124224113	124229625	5512	Abcb9	BUB	feature_elongation,coding_sequence_variant,5_prime_UTR_variant,intron_variant
	5	129182490	129188817	6327	Adgrd1	C58J,LP	feature_elongation,coding_sequence_variant,intron_variant
	5	129234247	129245106	10859	Adgrd1	129S1,C57L,ILNJ2,KK,NZB,NZO,NZW,SWR	feature_elongation,coding_sequence_variant,intron_variant
	5	131111542	131117098	5556	Galnt17	NOR	feature_elongation,coding_sequence_variant,intron_variant
	5	143681535	143688103	6568	Cyth3	CBA	feature_elongation,coding_sequence_variant,intron_variant
	5	144486739	144491912	5173	Nptx2	AJ,BALB,C3H,CBA,DBA1J,DBA2J,PJ,RH2,SEA	feature_elongation,coding_sequence_variant,intron_variant
	5	146044158	146049933	5775	Cyp3a59	AJ,DBA2J,SEA	feature_elongation,coding_sequence_variant,3_prime_UTR_variant,intron_variant
	5	147030871	147038099	7228	Polr1d	NZB	feature_elongation,coding_sequence_variant,intron_variant
	5	148222820	148230151	7331	Mtus2	CE,FVB	feature_elongation,coding_sequence_variant,intron_variant
	5	149526731	149533696	6965	Wdr95	NZB	feature_elongation,coding_sequence_variant,intron_variant
	5	150232003	150234359	2356	Fry	AKR,BUB,FVB,MRL,NOD,NOR,PJ,SJL	feature_elongation,coding_sequence_variant,intron_variant
	5	150398620	150405035	6415	Fry	NZO	feature_elongation,coding_sequence_variant,intron_variant
	6	4078847	4085777	6930	Bet1	MA/My,NZB,NZO,NZW	feature_elongation,coding_sequence_variant,intron_variant
	6	38268735	38274054	5319	Zc3hav1l	C3H	feature_elongation,coding_sequence_variant,3_prime_UTR_variant,intron_variant
	6	40785680	40792158	6478	Mgam2-ps	BUB,FVB,LP,SJL,SWR,TH	feature_elongation,coding_sequence_variant,intron_variant
	6	47838550	47844992	6442	Zfp398	C58J,MA/My	feature_elongation,coding_sequence_variant,3_prime_UTR_variant,intron_variant
	6	49377580	49383124	5544	Stk31	AJ,BUB	feature_elongation,coding_sequence_variant,intron_variant
	6	49440591	49443178	2587	Stk31	AJ,AKR,BALB,BUB,C3H,CBA,DBA1J,DBA2J,FVB,MRL,NOD,NOR,PJ,PL,RF,RH2,SEA,SJL,SMJ,SWR	feature_elongation,coding_sequence_variant,intron_variant
	6	57708248	57709925	1677	Lancl2	129S1,C57L,KK,NZB,NZO,NZW	feature_elongation,coding_sequence_variant,intron_variant
	6	70746700	70753153	6453	Rpia	MA/My,SJL	feature_elongation,coding_sequence_variant,intron_variant
	6	73098133	73101265	3132	Dnah6	AKR,BALB,MRL,PL,RF,RH2,SEA	feature_elongation,coding_sequence_variant,intron_variant
	6	93917940	93920912	2972	Magi1	AKR,MRL,PL	feature_elongation,coding_sequence_variant,intron_variant
	6	100725694	100732117	6423	Gxylt2	FVB,SJL	feature_elongation,coding_sequence_variant,intron_variant
	6	113360269	113363084	2815	Arpc4	AKR,C3H,CBA,FVB,ILNJ2,MRL,NOD,NOR,NZB,PJ,PL,RF,SJL	feature_elongation,coding_sequence_variant,intron_variant,feature_elongation,coding_sequence_variant,5_prime_UTR_variant,intron_variant
	6	118135292	118142893	7601	Ret	SJL,SWR	feature_elongation,coding_sequence_variant,intron_variant
	6	119606680	119613093	6413	Erc1	TH	feature_elongation,coding_sequence_variant,intron_variant
	6	119709461	119715892	6431	Erc1	SJL,SWR	feature_elongation,coding_sequence_variant,intron_variant
	6	122032947	122039779	6832	Mug2	SWR	feature_elongation,coding_sequence_variant,intron_variant
	6	123153694	123160557	6863	Clec4b2	SWR	feature_elongation,coding_sequence_variant,intron_variant
	6	123368079	123375620	7541	Vmn2r20	BALB	feature_elongation,coding_sequence_variant,intron_variant
	6	123602269	123604044	1775	Vmn2r22	SWR	feature_elongation,coding_sequence_variant,intron_variant
	6	126910486	126915226	4740	Rad51ap1	AJ,AKR,BALB,BUB,C3H,C57L,C58J,CBA,CE,DBA1J,DBA2J,FVB,ILNJ2,KK,LP,MA/My,MRL,NOD,NOR,NZO,PJ,PL,RF,SEA,SJL,TH	feature_elongation,coding_sequence_variant,intron_variant
	6	140517588	140519907	2319	Plekha5	BTBR,C57L,C58J,FVB,PJ,SMJ,SWR	feature_elongation,coding_sequence_variant,intron_variant
	6	141953235	141955886	2651	Slco1a8	BALB	feature_elongation,coding_sequence_variant,intron_variant,feature_elongation,coding_sequence_variant,5_prime_UTR_variant,intron_variant
	7	3275616	3283094	7478	Nlrp12	MA/My	feature_elongation,coding_sequence_variant,intron_variant
	7	4007749	4013999	6250	Lair1	MRL	feature_elongation,coding_sequence_variant,3_prime_UTR_variant,intron_variant
	7	6475563	6477433	1870	Or6z5	MRL	feature_elongation,coding_sequence_variant,5_prime_UTR_variant,intron_variant
	7	7133836	7137428	3592	Zfp773	C58J	feature_elongation,coding_sequence_variant,3_prime_UTR_variant,intron_variant,feature_elongation,coding_sequence_variant,intron_variant
	7	9772768	9779182	6414	Vmn2r50	AKR,MRL,RH2	feature_elongation,coding_sequence_variant,intron_variant
	7	11985137	11991353	6216	Vmn1r81	AKR,MRL,RH2	feature_elongation,3_prime_UTR_variant
	7	12900283	12907709	7426	Vmn1r88	PL	feature_elongation,5_prime_UTR_variant,intron_variant
	7	15712441	15721175	8734	Bicra	AKR,RH2	feature_elongation,coding_sequence_variant,intron_variant
	7	17616160	17623028	6868	Ceacam23	CE,NOD,NOR,SJL	feature_elongation,coding_sequence_variant,intron_variant
	7	23534278	23541885	7607	Vmn1r176	CE	stop_gained,frameshift_variant
	7	25783833	25790418	6585	Cyp2b13	AJ	feature_elongation,coding_sequence_variant,intron_variant
	7	34980617	34987875	7258	Gpatch1	AJ,BALB,SEA	feature_elongation,coding_sequence_variant,intron_variant
	7	34987750	34989647	1897	Gpatch1	NZW	feature_elongation,coding_sequence_variant,intron_variant
	7	35414261	35420703	6442	Dpy19l3	ILNJ2	feature_elongation,coding_sequence_variant,intron_variant
	7	44270299	44271587	1288	Myh14	CE	feature_elongation,coding_sequence_variant,intron_variant
	7	49926932	49932060	5128	Nell1	ILNJ2,KK,NZW,PJ,SJL	feature_elongation,coding_sequence_variant,intron_variant
	7	55774972	55781611	6639	Herc2	129S1,AJ,AKR,BALB,BTBR,BUB,C3H,C57L,CBA,DBA1J,DBA2J,FVB,MA/My,MRL,NOD,NOR,NZB,NZO,PL,RF,SEA,SWR,TH	feature_elongation,coding_sequence_variant,intron_variant
	7	56381566	56388934	7368	Gabrg3	129S1,AJ,AKR,BTBR,BUB,C3H,C57L,CBA,MA/My,MRL,NOD,NOR,PL,TH	feature_elongation,coding_sequence_variant,intron_variant
	7	57064504	57071933	7429	Gabra5	AJ,BUB,FVB,MA/My,MRL,NZB,NZO,SMJ,SWR	feature_elongation,coding_sequence_variant,intron_variant
	7	66065765	66072930	7165	Aldh1a3	129S1,AJ,AKR,BTBR,C3H,CBA,FVB,MA/My,MRL,NOD,NOR,NZW,PL,RF,SJL,SWR	feature_elongation,coding_sequence_variant,intron_variant,feature_elongation,5_prime_UTR_variant,intron_variant
	7	66554812	66561462	6650	Adamts17	BALB,C57L,CE,FVB,SEA,SWR	feature_elongation,coding_sequence_variant,intron_variant
	7	68002086	68009177	7091	Fam169b	LP,SMJ	feature_elongation,coding_sequence_variant,intron_variant
	7	74850255	74859045	8790	Sv2b	FVB,SWR,TH	feature_elongation,coding_sequence_variant,5_prime_UTR_variant,intron_variant
	7	77853132	77854852	1720	Ntrk3	TH	feature_elongation,coding_sequence_variant,intron_variant
	7	78122462	78129777	7315	Ntrk3	129S1,C3H,CBA,DBA1J,DBA2J,KK,PJ,SEA	feature_elongation,coding_sequence_variant,intron_variant
	7	82026250	82032524	6274	Adamtsl3	CE,SMJ	feature_elongation,coding_sequence_variant,intron_variant
	7	86303732	86309080	5348	Or14c40	129S1,BTBR,C3H,C57L,CBA,DBA1J,DBA2J,ILNJ2,KK,NZB,NZO,NZW,PJ,SEA	feature_elongation,5_prime_UTR_variant,intron_variant
	7	87126761	87133441	6680	Tyr	129S1,BTBR,C3H,C57L,CBA,DBA1J,DBA2J,ILNJ2,KK,NZB,NZO,PJ,SEA	feature_elongation,coding_sequence_variant,intron_variant
	7	89812385	89818999	6614	Picalm	FVB,MA/My,NZW,SJL,SWR	feature_elongation,coding_sequence_variant,intron_variant
	7	91714292	91719624	5332	Dlg2	AJ	feature_elongation,coding_sequence_variant,5_prime_UTR_variant,intron_variant
	7	92019060	92026090	7030	Dlg2	SMJ	feature_elongation,coding_sequence_variant,intron_variant
	7	97377402	97382833	5431	Aqp11	NOD,NOR,SWR	feature_elongation,coding_sequence_variant,intron_variant
	7	99900118	99907320	7202	Pgm2l1	NOD,NOR,SWR	feature_elongation,coding_sequence_variant,intron_variant
	7	100022730	100023809	1079	C2cd3	NOD,NOR,SWR	feature_elongation,coding_sequence_variant,intron_variant
	7	100930140	100932001	1861	Fchsd2	129S1,AJ,AKR,BALB,BTBR,BUB,C3H,C57L,CBA,DBA1J,DBA2J,FVB,ILNJ2,KK,MA/My,MRL,NOD,NOR,NZB,NZO,NZW,PJ,PL,RF,RH2,SEA,SJL,SMJ,SWR,TH	feature_elongation,coding_sequence_variant,3_prime_UTR_variant,intron_variant
	7	108645500	108651814	6314	Ric3	KK	feature_elongation,coding_sequence_variant,intron_variant
	7	119587555	119594728	7173	Dnah3	SJL,SWR	feature_elongation,coding_sequence_variant,intron_variant
	7	130198187	130204494	6307	Tacc2	RF	feature_elongation,coding_sequence_variant,intron_variant
	7	139103466	139109871	6405	Inpp5a	129S1,AJ,BALB,BTBR,C3H,C57L,C58J,CE,DBA1J,DBA2J,FVB,ILNJ2,LP,MA/My,NOD,NOR,PJ,PL,RF,SEA,SJL,SMJ,SWR,TH	feature_elongation,coding_sequence_variant,intron_variant
	8	3474812	3481211	6399	Arhgef18	NZO,NZW	feature_elongation,coding_sequence_variant,5_prime_UTR_variant,intron_variant,feature_elongation,coding_sequence_variant,intron_variant
	8	15951457	15954172	2715	Csmd1	129S1,NZB,NZO,NZW	feature_elongation,coding_sequence_variant,intron_variant
	8	23595074	23597826	2752	Ank1	129S1,AJ,AKR,B10D2,B10J,BALB,BTBR,BUB,C3H,CBA,CE,DBA1J,DBA2J,FVB,KK,LP,MA/My,MRL,NOD,NOR,NZB,PL,RF,RH2,SJL,SMJ,SWR,TH	feature_elongation,coding_sequence_variant,intron_variant
	8	34630260	34637376	7116	Saraf	NOD,NOR	feature_elongation,coding_sequence_variant,3_prime_UTR_variant,intron_variant
	8	40813982	40820268	6286	Micu3	SMJ	feature_elongation,coding_sequence_variant,intron_variant
	8	46551412	46558770	7358	Snx25	C58J,LP	feature_elongation,coding_sequence_variant,intron_variant
	8	58406818	58414053	7235	Galntl6	129S1,AJ,CBA,KK,MA/My,NOD,NOR,NZW,RH2,SMJ	feature_elongation,coding_sequence_variant,intron_variant
	8	61461051	61468261	7210	Nek1	C58J,LP	feature_elongation,coding_sequence_variant,intron_variant
	8	61843531	61848749	5218	Sh3rf1	NZW	feature_elongation,coding_sequence_variant,3_prime_UTR_variant,intron_variant
	8	62549471	62556501	7030	Anxa10	CE	feature_elongation,coding_sequence_variant,intron_variant
	8	68571683	68577720	6037	Psd3	129S1,AJ,AKR,BALB,BUB,C3H,C57L,CBA,CE,DBA1J,DBA2J,FVB,ILNJ2,KK,MA/My,MRL,NOD,NOR,NZW,PL,RF,RH2,SJL,SMJ,SWR,TH	feature_elongation,coding_sequence_variant,5_prime_UTR_variant,intron_variant
	8	71765081	71772517	7436	Myo9b	129S1,AKR,BALB,BUB,C3H,C57L,C58J,CBA,CE,DBA1J,DBA2J,FVB,ILNJ2,KK,MA/My,MRL,NZB,NZO,NZW,PJ,PL,RF,SEA,SJL,SMJ,SWR,TH	feature_elongation,coding_sequence_variant,intron_variant
	8	73211625	73213148	1523	1700030K09Rik	AJ,B10D2,B10J,BTBR,LP,NOD,NOR,RH2	feature_elongation,coding_sequence_variant,intron_variant
	8	73235894	73240723	4829	Slc35e1	PJ	feature_elongation,coding_sequence_variant,3_prime_UTR_variant,intron_variant
	8	82841929	82848543	6614	Inpp4b	129S1,AJ,AKR,BALB,BTBR,BUB,C3H,C57L,CBA,CE,DBA1J,DBA2J,ILNJ2,KK,MA/My,MRL,NOD,NOR,NZB,NZO,NZW,PJ,PL,RF,RH2,SEA,SJL,SWR	feature_elongation,coding_sequence_variant,3_prime_UTR_variant,intron_variant
	8	84946144	84951502	5358	Zswim4	C3H	feature_elongation,coding_sequence_variant,intron_variant
	8	92167246	92173659	6413	Fto	129S1,AKR,BALB,BUB,C57L,CE,FVB,ILNJ2,MRL,NZB,NZO,NZW,PJ,RF,SEA,TH	feature_elongation,coding_sequence_variant,intron_variant
	8	107423550	107426678	3128	Tango6	PL	feature_elongation,coding_sequence_variant,intron_variant
	8	107425099	107426240	1141	Tango6	RF	feature_elongation,coding_sequence_variant,intron_variant
	8	123526757	123534042	7285	Acsf3	AJ,AKR,BALB,C3H,C58J,CE,LP,MRL,PL,RF,RH2,SEA,SMJ	feature_elongation,coding_sequence_variant,intron_variant
	8	123866983	123871810	4827	Sult5a1	129S1,BTBR,C57L,MA/My,NZB,PJ,TH	feature_elongation,coding_sequence_variant,3_prime_UTR_variant,intron_variant
	8	126399158	126406641	7483	Map10	TH	stop_gained,frameshift_variant
	8	128186231	128187496	1265	Pard3	CBA,DBA1J,DBA2J,NZW	feature_elongation,coding_sequence_variant,intron_variant
	8	129579892	129586561	6669	Ccdc7a	129S1,BTBR,C57L,NZB	feature_elongation,coding_sequence_variant,intron_variant
	8	129690408	129691901	1493	Ccdc7a	KK	feature_elongation,coding_sequence_variant,intron_variant
	8	129831960	129836887	4927	Ccdc7b	129S1,BTBR,C57L,NZB	feature_elongation,coding_sequence_variant,intron_variant
	9	25458611	25465262	6651	Eepd1	BUB,C58J,FVB,LP,NOD,NOR,NZO,RF,SJL,SWR	feature_elongation,coding_sequence_variant,intron_variant
	9	32177263	32178797	1534	Arhgap32	KK,MRL	feature_elongation,3_prime_UTR_variant
	9	34934094	34940535	6441	Kirrel3	CBA	feature_elongation,coding_sequence_variant,intron_variant
	9	44461954	44469031	7077	Cxcr5	BTBR,NZO	feature_elongation,5_prime_UTR_variant,intron_variant
	9	49350769	49356022	5253	Ttc12	BTBR,ILNJ2	feature_elongation,coding_sequence_variant,intron_variant
	9	58885449	58887024	1575	Neo1	MA/My,NZB,PL	feature_elongation,coding_sequence_variant,intron_variant
	9	65416148	65421137	4989	Ankdd1a	B10D2,B10J,LP,MA/My,NZW,RF	feature_elongation,coding_sequence_variant,intron_variant
	9	65763893	65765757	1864	Trip4	129S1,B10D2,B10J,BTBR,BUB,C57L,KK,LP,MA/My,MRL,NOD,NOR,NZO,PJ,SEA,SMJ,SWR,TH	feature_elongation,coding_sequence_variant,intron_variant
	9	67195756	67201335	5579	Tln2	AJ,AKR,BALB,C3H,MRL,PL,RF,RH2	feature_elongation,coding_sequence_variant,intron_variant
	9	67209184	67213618	4434	Tln2	B10D2,B10J,LP,MA/My	feature_elongation,coding_sequence_variant,intron_variant
	9	70280778	70287221	6443	Myo1e	129S1,BTBR,C57L	feature_elongation,coding_sequence_variant,intron_variant
	9	71426701	71433784	7083	Myzap	AJ,BALB,BUB,C3H,C58J,CBA,CE,DBA1J,DBA2J,FVB,ILNJ2,KK,MA/My,NOD,NOR,NZB,NZO,NZW,PJ,RH2,SEA,SJL,SMJ,SWR,TH	feature_elongation,coding_sequence_variant,intron_variant
	9	71626673	71629073	2400	Cgnl1	129S1,AJ,BALB,BTBR,BUB,C3H,C57L,C58J,CBA,CE,DBA1J,DBA2J,FVB,ILNJ2,KK,LP,MA/My,NOD,NOR,NZB,NZO,NZW,PJ,RH2,SEA,SJL,SMJ,SWR,TH	feature_elongation,coding_sequence_variant,intron_variant
	9	75555251	75562386	7135	Scg3	AJ,AKR,BALB,BTBR,BUB,C3H,C58J,CBA,CE,DBA1J,DBA2J,FVB,ILNJ2,KK,LP,MA/My,MRL,NOD,NOR,NZB,NZO,NZW,PJ,PL,RF,RH2,SEA,SJL,SMJ,SWR,TH	feature_elongation,coding_sequence_variant,intron_variant
	9	78003607	78008243	4636	Fbxo9	KK	feature_elongation,coding_sequence_variant,intron_variant
	9	80016316	80022756	6440	Senp6	AJ,AKR,BALB,BUB,C3H,CBA,CE,DBA1J,DBA2J,FVB,KK,MA/My,MRL,NOD,NOR,NZB,NZO,PL,RF,RH2,SEA,SJL,SWR,TH	feature_elongation,coding_sequence_variant,intron_variant
	9	86923585	86930290	6705	Cyb5r4	129S1,BTBR,C57L,CE	feature_elongation,coding_sequence_variant,intron_variant
	9	87098664	87105354	6690	Cep162	FVB,SJL,SWR	feature_elongation,coding_sequence_variant,intron_variant
	9	87101420	87103193	1773	Cep162	PJ,SEA	feature_elongation,coding_sequence_variant,intron_variant
	9	99208834	99210698	1864	Esyt3	AJ,BALB,C3H,CBA,FVB,NZB,PJ,RH2,SEA,SJL,SWR	feature_elongation,coding_sequence_variant,intron_variant
	9	99377180	99383835	6655	Armc8	CE	feature_elongation,coding_sequence_variant,intron_variant
	9	100868551	100870247	1696	Pccb	AKR,BUB,CBA,CE,FVB,ILNJ2,NOD,NOR,PJ,PL,RF,SEA,SJL,SMJ,SWR,TH	feature_elongation,coding_sequence_variant,intron_variant
	9	101837481	101843536	6055	Ephb1	129S1,AJ,AKR,BALB,BUB,C3H,CBA,DBA1J,DBA2J,ILNJ2,NOD,NOR,PL,RH2	feature_elongation,coding_sequence_variant,intron_variant
	9	103037310	103038370	1060	Rab6b	129S1,AJ,AKR,BALB,BTBR,BUB,C3H,C57L,CBA,CE,FVB,ILNJ2,MA/My,NOD,NOR,NZB,NZO,NZW,PJ,PL,RF,RH2,SEA,SJL,SMJ,SWR,TH	feature_elongation,coding_sequence_variant,intron_variant,feature_elongation,coding_sequence_variant,5_prime_UTR_variant,intron_variant
	9	103305563	103310343	4780	Bfsp2	MA/My,NZO	feature_elongation,coding_sequence_variant,intron_variant
	9	105222423	105228915	6492	Nek11	CE,FVB,SJL,SWR	feature_elongation,coding_sequence_variant,intron_variant
	9	106860606	106869247	8641	Dock3	129S1,AJ,AKR,BALB,BTBR,BUB,C3H,C57L,FVB,ILNJ2,MA/My,MRL,NOD,NOR,NZB,NZO,NZW,PJ,PL,RF,RH2,SEA,SJL,SMJ,SWR,TH	feature_elongation,coding_sequence_variant,intron_variant
	9	108254919	108256783	1864	Usp4	NZB	feature_elongation,coding_sequence_variant,intron_variant
	9	111091866	111098320	6454	Mlh1	CE,PJ,SEA	feature_elongation,coding_sequence_variant,intron_variant
	9	116934080	116941198	7118	Rbms3	CE	feature_elongation,coding_sequence_variant,intron_variant
	9	119111977	119118066	6089	Oxsr1	CE	feature_elongation,coding_sequence_variant,intron_variant
	9	119623861	119625725	1864	Scn11a	129S1,C57L	feature_elongation,coding_sequence_variant,intron_variant
	10	4805115	4811579	6464	Esr1	ILNJ2	feature_elongation,coding_sequence_variant,intron_variant
	10	4885531	4891973	6442	Esr1	KK	feature_elongation,coding_sequence_variant,intron_variant
	10	4912221	4916604	4383	Esr1	C3H,CBA,CE,DBA1J,DBA2J,FVB,ILNJ2,LP,MA/My,MRL,NZW,PJ,SEA,SWR	feature_elongation,coding_sequence_variant,3_prime_UTR_variant,intron_variant
	10	5271250	5273138	1888	Syne1	NZB,NZO	feature_elongation,coding_sequence_variant,intron_variant
	10	10285780	10292266	6486	Adgb	129S1,DBA1J,DBA2J,FVB,MA/My,NZB,NZO,NZW,SWR,TH	feature_elongation,coding_sequence_variant,intron_variant
	10	13105639	13110997	5358	Phactr2	AKR,RF	feature_elongation,coding_sequence_variant,intron_variant
	10	19630696	19632587	1891	Il20ra	AKR,ILNJ2,RF	feature_elongation,coding_sequence_variant,intron_variant
	10	28652858	28659320	6462	Themis	AKR,C3H,C58J,CBA,DBA1J,DBA2J,FVB,MRL,PJ,SEA	feature_elongation,coding_sequence_variant,intron_variant
	10	50855108	50862406	7298	Sim1	TH	feature_elongation,coding_sequence_variant,3_prime_UTR_variant,intron_variant
	10	53790112	53796525	6413	Man1a	KK	feature_elongation,coding_sequence_variant,intron_variant
	10	60220120	60225686	5566	Cdh23	AJ	feature_elongation,coding_sequence_variant,intron_variant
	10	71206366	71211717	5351	Ipmk	MRL	feature_elongation,coding_sequence_variant,intron_variant
	10	75432601	75439000	6399	Ggt5	NZW	feature_elongation,coding_sequence_variant,intron_variant
	10	79014882	79017847	2965	Vmn2r80	TH	feature_elongation,coding_sequence_variant,intron_variant
	10	83234636	83240227	5591	Nopchap1	BUB,SMJ	feature_elongation,3_prime_UTR_variant
	10	83320368	83322200	1832	Nopchap1	BUB	feature_elongation,3_prime_UTR_variant
	10	85873092	85879526	6434	Fbxo7	BUB	feature_elongation,coding_sequence_variant,intron_variant
	10	86647925	86651434	3509	Nt5dc3	BUB,FVB	feature_elongation,coding_sequence_variant,intron_variant
	10	86741080	86742203	1123	Stab2	BUB,FVB	feature_elongation,coding_sequence_variant,intron_variant
	10	90882456	90884900	2444	Apaf1	AJ,AKR,BALB,C3H,C57L,CBA,CE,FVB,ILNJ2,KK,MRL,NOD,NOR,NZB,NZO,NZW,PJ,PL,RF,RH2,SEA,SMJ,SWR,TH	feature_elongation,coding_sequence_variant,intron_variant
	10	106391638	106396058	4420	Ppfia2	BTBR,BUB,FVB,NZB	feature_elongation,coding_sequence_variant,intron_variant
	10	121403056	121411382	8326	Tbk1	DBA1J,KK,SMJ	feature_elongation,coding_sequence_variant,intron_variant
	10	121427758	121430249	2491	Xpot	AJ,BALB,DBA2J,MA/My,RH2	feature_elongation,coding_sequence_variant,intron_variant
	10	128911048	128913069	2021	Or6c8	BUB,C3H,CBA,CE,KK,RF,SMJ	feature_elongation,3_prime_UTR_variant
	11	4828982	4833474	4492	Nipsnap1	NZW,PJ	feature_elongation,coding_sequence_variant,intron_variant
	11	6291396	6292540	1144	Ogdh	129S1,AJ,AKR,BALB,BTBR,C57L,MA/My,MRL,NOD,NZW,PL,RF,SEA,TH	feature_elongation,coding_sequence_variant,intron_variant
	11	29796158	29803157	6999	Eml6	FVB,SJL,SWR	feature_elongation,coding_sequence_variant,intron_variant
	11	31964491	31968858	4367	Nsg2	BALB,BTBR,C57L,C58J,RH2	feature_elongation,coding_sequence_variant,intron_variant
	11	32687011	32693451	6440	Fbxw11	NOD,SWR,TH	feature_elongation,coding_sequence_variant,3_prime_UTR_variant,intron_variant
	11	43120151	43121375	1224	Atp10b	B10D2,B10J,BTBR,BUB,C58J,CE,DBA2J,ILNJ2,KK,MA/My,NZB,NZO,NZW,PJ,SEA,SJL,SMJ	feature_elongation,coding_sequence_variant,intron_variant
	11	45989071	45990964	1893	Adam19	129S1,AJ,BALB,BTBR,BUB,C3H,C57L,CBA,DBA1J,DBA2J,FVB,MA/My,MRL,PJ,PL,RH2,SEA,SWR,TH	feature_elongation,coding_sequence_variant,intron_variant
	11	49014463	49025581	11118	Or2v1	SJL	feature_elongation,coding_sequence_variant,5_prime_UTR_variant,intron_variant
	11	50084006	50090444	6438	Mrnip	NZW	feature_elongation,coding_sequence_variant,intron_variant
	11	53857131	53862835	5704	Slc22a21	B10D2,B10J,C58J,DBA2J,KK,NOR,NZB,NZO,NZW,PL	feature_elongation,coding_sequence_variant,intron_variant
	11	53887533	53892557	5024	Slc22a4	KK,NZB,NZO	feature_elongation,coding_sequence_variant,intron_variant
	11	59315024	59327404	12380	Snap47	NZB,NZO,NZW	feature_elongation,coding_sequence_variant,intron_variant
	11	62301149	62302493	1344	Ncor1	AJ,B10D2,B10J,C3H,CBA,MA/My,MRL,PJ,RH2	feature_elongation,coding_sequence_variant,intron_variant
	11	64940776	64947176	6400	Arhgap44	ILNJ2	feature_elongation,coding_sequence_variant,intron_variant
	11	65071969	65078388	6419	Myocd	FVB,ILNJ2,NOD,NZB,NZO,SWR	feature_elongation,coding_sequence_variant,intron_variant
	11	68089194	68095641	6447	Stx8	ILNJ2	feature_elongation,coding_sequence_variant,3_prime_UTR_variant,intron_variant
	11	71067330	71074830	7500	Nlrp1b	CE	feature_elongation,coding_sequence_variant,intron_variant
	11	73829158	73833468	4310	Or1e17	AJ,NZO,NZW	feature_elongation,coding_sequence_variant,5_prime_UTR_variant,3_prime_UTR_variant,intron_variant
	11	104172201	104173575	1374	Mapt	129S1,BTBR,C3H,C57L,DBA1J,DBA2J	feature_elongation,coding_sequence_variant,5_prime_UTR_variant,intron_variant
	11	104809410	104810595	1185	Gm11639	AJ,CBA	feature_elongation,coding_sequence_variant,intron_variant
	11	104815836	104822440	6604	Gm11639	129S1,AJ,AKR,BTBR,C3H,C57L,CBA,DBA1J,DBA2J,ILNJ2,KK,MRL,PL,RF,RH2	feature_elongation,coding_sequence_variant,intron_variant
	11	105699939	105706816	6877	Tanc2	NZO	feature_elongation,coding_sequence_variant,intron_variant
	11	117696191	117697259	1068	6030468B19Rik	129S1,AJ,AKR,BTBR,BUB,C3H,C57L,C58J,CBA,CE,DBA1J,DBA2J,ILNJ2,KK,MA/My,MRL,NZB,NZO,NZW,PL,RH2,SJL,SMJ	feature_elongation,coding_sequence_variant,intron_variant
	11	120339835	120341723	1888	Pde6g	PL	feature_elongation,coding_sequence_variant,5_prime_UTR_variant,intron_variant
	12	4389333	4396483	7150	Ncoa1	KK	feature_elongation,coding_sequence_variant,5_prime_UTR_variant,intron_variant
	12	4720804	4727301	6497	Itsn2	CE	feature_elongation,coding_sequence_variant,intron_variant
	12	5033196	5040045	6849	Atad2b	MRL	feature_elongation,coding_sequence_variant,intron_variant
	12	9056598	9061563	4965	Wdr35	ILNJ2	feature_elongation,coding_sequence_variant,intron_variant
	12	11352411	11357722	5311	Smc6	CBA	feature_elongation,coding_sequence_variant,intron_variant
	12	13440349	13443952	3603	Nbas	MRL	feature_elongation,coding_sequence_variant,intron_variant
	12	24571840	24576760	4920	Taf1b	AKR,RF	feature_elongation,coding_sequence_variant,intron_variant
	12	51668314	51669597	1283	Strn3	BUB,SJL,SWR	feature_elongation,coding_sequence_variant,intron_variant
	12	53055852	53061396	5544	Akap6	AJ,AKR,BALB,C3H,CBA,NOD,NOR,PJ,RF,RH2,SEA	feature_elongation,coding_sequence_variant,intron_variant
	12	59147077	59154165	7088	Mia2	AJ,BALB,C3H,CBA,DBA1J,DBA2J,ILNJ2,KK,MA/My,RH2,SEA	feature_elongation,coding_sequence_variant,intron_variant
	12	59259283	59266376	7093	Fbxo33	BUB,FVB	feature_elongation,coding_sequence_variant,5_prime_UTR_variant,intron_variant
	12	65020078	65026628	6550	Togaram1	MRL	feature_elongation,coding_sequence_variant,intron_variant
	12	69779239	69784759	5520	Dmac2l	129S1,AJ,AKR,BALB,BTBR,BUB,C3H,C57L,CBA,CE,DBA1J,DBA2J,FVB,ILNJ2,KK,MA/My,MRL,NOD,NOR,NZB,NZO,NZW,PL,RF,RH2,SEA,SJL,SMJ,SWR,TH	feature_elongation,coding_sequence_variant,5_prime_UTR_variant,intron_variant
	12	69920999	69928121	7122	Map4k5	AJ,AKR,BALB,BTBR,BUB,C3H,C57L,CBA,CE,DBA1J,DBA2J,FVB,ILNJ2,KK,MA/My,NOD,NOR,NZW,PL,RF,RH2,SEA,SJL,SMJ,TH	feature_elongation,coding_sequence_variant,intron_variant
	12	72586554	72588199	1645	Pcnx4	BUB,PJ,SEA,SMJ	feature_elongation,5_prime_UTR_variant,intron_variant
	12	89494564	89501750	7186	Nrxn3	NOD	feature_elongation,coding_sequence_variant,intron_variant
	12	101486055	101489068	3013	Catsperb	129S1,AKR,BALB,BTBR,BUB,C57L,C58J,CBA,CE,DBA1J,DBA2J,FVB,ILNJ2,KK,LP,MA/My,NOD,NOR,NZB,NZO,NZW,PJ,PL,RF,SEA,SJL,SMJ,SWR,TH	feature_elongation,coding_sequence_variant,intron_variant
	12	101506107	101512559	6452	Catsperb	129S1,AKR,BALB,BTBR,BUB,C57L,C58J,CBA,DBA1J,DBA2J,FVB,ILNJ2,KK,LP,MA/My,NOD,NOR,NZB,NZO,NZW,PL,RF,SJL,SMJ,SWR,TH	feature_elongation,coding_sequence_variant,intron_variant
	12	105453718	105459031	5313	D430019H16Rik	C3H	feature_elongation,coding_sequence_variant,3_prime_UTR_variant,intron_variant
	12	108149835	108156929	7094	Ccnk	DBA1J,DBA2J,ILNJ2	feature_elongation,coding_sequence_variant,5_prime_UTR_variant,intron_variant
	12	108279409	108285848	6439	Hhipl1	DBA1J,DBA2J,ILNJ2	feature_elongation,coding_sequence_variant,intron_variant
	12	110861265	110863480	2215	Tecpr2	C3H,CBA,CE	feature_elongation,coding_sequence_variant,5_prime_UTR_variant,intron_variant
	12	116055986	116057402	1416	Vipr2	AKR,FVB,NZB,NZO,NZW,SWR,TH	feature_elongation,coding_sequence_variant,intron_variant
	12	118138657	118145510	6853	Dnah11	AJ	feature_elongation,coding_sequence_variant,intron_variant
	13	14540168	14546977	6809	Hecw1	BUB,FVB,NOD,NOR,SJL,SWR	feature_elongation,coding_sequence_variant,intron_variant
	13	17835846	17842329	6483	Sugct	AJ,B10D2,B10J,BALB,BTBR,C3H,C57L,C58J,CBA,CE,DBA1J,DBA2J,KK,MA/My,MRL,NZB,PL,RH2,SMJ	feature_elongation,coding_sequence_variant,intron_variant
	13	23295677	23300988	5311	Vmn1r217	CE	feature_elongation,coding_sequence_variant,5_prime_UTR_variant,3_prime_UTR_variant,intron_variant
	13	23886935	23888410	1475	Hfe	ILNJ2,PJ,SEA	feature_elongation,coding_sequence_variant,3_prime_UTR_variant
	13	33150681	33155965	5284	Serpinb6b	CE	feature_elongation,coding_sequence_variant,5_prime_UTR_variant,intron_variant,feature_elongation,5_prime_UTR_variant,intron_variant
	13	40324587	40330135	5548	Ofcc1	MRL	feature_elongation,coding_sequence_variant,intron_variant
	13	55933261	55940422	7161	Catsper3	BTBR,C57L	feature_elongation,coding_sequence_variant,intron_variant
	13	58170236	58178694	8458	Klhl3	AKR,BALB,C3H,CBA,CE,RF	feature_elongation,coding_sequence_variant,intron_variant
	13	59768965	59774347	5382	Naa35	BTBR,BUB,C57L,SMJ	feature_elongation,coding_sequence_variant,intron_variant
	13	63331803	63338929	7126	Aopep	BALB	feature_elongation,coding_sequence_variant,intron_variant
	13	63500488	63509474	8986	Fancc	BUB,DBA1J,DBA2J,ILNJ2,MA/My,NOD,NOR,SMJ	feature_elongation,coding_sequence_variant,intron_variant
	13	64925805	64932200	6395	Cntnap3	FVB,SWR	feature_elongation,coding_sequence_variant,intron_variant
	13	65241394	65243811	2417	Mfsd14b	129S1,AKR,BUB,C3H,C58J,CBA,CE,DBA1J,DBA2J,ILNJ2,KK,MRL,NOD,NOR,NZB,NZO,NZW,PJ,PL,RF,SEA,SMJ,SWR,TH	feature_elongation,coding_sequence_variant,intron_variant
	13	65431122	65433014	1892	Zfp369	BTBR,C57L	feature_elongation,coding_sequence_variant,intron_variant
	13	67512180	67514116	1936	Zfp456	129S1,AJ,AKR,BALB,BTBR,BUB,C3H,C57L,C58J,CBA,CE,DBA1J,DBA2J,FVB,ILNJ2,KK,MRL,NOD,NOR,NZB,NZO,NZW,PJ,PL,RF,SEA,SJL,SMJ,SWR,TH	feature_elongation,3_prime_UTR_variant
	13	67538581	67541868	3287	Zfp429	KK,NZB,NZO,PJ,SEA	feature_elongation,coding_sequence_variant,intron_variant,feature_elongation,coding_sequence_variant,3_prime_UTR_variant,intron_variant
	13	74345563	74348302	2739	Exoc3	ILNJ2	feature_elongation,coding_sequence_variant,intron_variant
	13	85402195	85408637	6442	Rasa1	AJ,AKR,BALB,BTBR,BUB,C3H,C57L,CBA,CE,DBA1J,DBA2J,FVB,ILNJ2,KK,MRL,NOD,NOR,NZB,NZO,NZW,PJ,PL,RF,SEA,SJL,TH	feature_elongation,coding_sequence_variant,intron_variant
	13	93184906	93187672	2766	Cmya5	BUB	feature_elongation,coding_sequence_variant,intron_variant
	13	96928951	96934560	5609	Ankrd31	BTBR,C58J,CBA,DBA1J,DBA2J,MA/My,SMJ	feature_elongation,coding_sequence_variant,intron_variant
	13	107114965	107120340	5375	Kif2a	C3H	feature_elongation,coding_sequence_variant,intron_variant
	13	114100533	114105355	4822	Arl15	AJ,BUB,CE,DBA1J,FVB,KK,MA/My,NZO,PL,RF,RH2,SJL,SWR	feature_elongation,coding_sequence_variant,intron_variant
	14	20728880	20734125	5245	Sec24c	SEA	feature_elongation,coding_sequence_variant,intron_variant
	14	51601148	51608919	7771	Gm7247	FVB,ILNJ2,MA/My,NOD,NOR,SJL,SMJ,SWR	feature_elongation,coding_sequence_variant,5_prime_UTR_variant,intron_variant
	14	70471225	70476493	5268	Ppp3cc	LP	feature_elongation,coding_sequence_variant,intron_variant
	14	73268545	73275221	6676	Cysltr2	129S1,C57L	feature_elongation,5_prime_UTR_variant,intron_variant
	14	73451490	73458577	7087	Rb1	SJL	feature_elongation,coding_sequence_variant,intron_variant
	14	75504764	75506336	1572	Cpb2	SJL	feature_elongation,coding_sequence_variant,intron_variant
	14	78853423	78854793	1370	Dgkh	129S1,AJ,AKR,B10D2,B10J,BALB,BTBR,BUB,C3H,C57L,C58J,CBA,FVB,ILNJ2,KK,LP,MA/My,MRL,NOD,NOR,NZB,NZO,NZW,PL,RF,RH2,SEA,SJL,SMJ,SWR,TH	feature_elongation,coding_sequence_variant,intron_variant
	14	87007888	87010695	2807	Diaph3	NZO	feature_elongation,coding_sequence_variant,intron_variant
	14	103558971	103565370	6399	Mycbp2	C57L,ILNJ2	feature_elongation,coding_sequence_variant,intron_variant
	14	115365919	115372381	6462	Gpc5	FVB,SJL	feature_elongation,coding_sequence_variant,intron_variant
	14	118106971	118108464	1493	Gpc6	129S1,KK	feature_elongation,coding_sequence_variant,intron_variant
	14	118252902	118259336	6434	Dct	BTBR,C57L,C58J	feature_elongation,coding_sequence_variant,intron_variant
	14	118903115	118908368	5253	Abcc4	C58J	feature_elongation,coding_sequence_variant,intron_variant
	14	119304641	119311845	7204	Uggt2	AJ,AKR,B10D2,B10J,BALB,BUB,C3H,CBA,CE,DBA1J,DBA2J,FVB,ILNJ2,MRL,NOD,NOR,PL,RF,RH2,SEA,SJL,SMJ,SWR	feature_elongation,coding_sequence_variant,intron_variant
	14	122545427	122552593	7166	Clybl	C3H	feature_elongation,coding_sequence_variant,intron_variant
	15	8262124	8265441	3317	Cplane1	LP	feature_elongation,coding_sequence_variant,intron_variant
	15	12831626	12838086	6460	Drosha	BUB,CE,ILNJ2	feature_elongation,coding_sequence_variant,intron_variant
	15	16776577	16780953	4376	Cdh9	129S1,BTBR,C57L	feature_elongation,coding_sequence_variant,5_prime_UTR_variant,intron_variant
	15	18982766	18989843	7077	Cdh10	CE,ILNJ2	feature_elongation,coding_sequence_variant,intron_variant
	15	35469070	35476166	7096	Vps13b	CE	feature_elongation,coding_sequence_variant,intron_variant
	15	39337809	39344527	6718	Rims2	C3H,PL	feature_elongation,coding_sequence_variant,intron_variant
	15	42356705	42362972	6267	Angpt1	BTBR,ILNJ2,LP	feature_elongation,coding_sequence_variant,intron_variant
	15	44253825	44260923	7098	Nudcd1	129S1,C57L,CBA,DBA1J,DBA2J,MA/My,NOD,NOR,PJ,SMJ	feature_elongation,coding_sequence_variant,intron_variant
	15	58413379	58415037	1658	Fer1l6	BALB,NOD,NOR,NZB,NZW,SEA	feature_elongation,coding_sequence_variant,5_prime_UTR_variant,intron_variant
	15	65812756	65818067	5311	Hhla1	C3H	feature_elongation,coding_sequence_variant,intron_variant
	15	67975993	67982395	6402	Zfat	AKR,NOD,NOR,SMJ,SWR	feature_elongation,coding_sequence_variant,intron_variant
	15	71323866	71326564	2698	Fam135b	BTBR,BUB,ILNJ2,KK,MA/My,TH	feature_elongation,coding_sequence_variant,intron_variant
	15	78650535	78656213	5678	Mfng	NZB	feature_elongation,coding_sequence_variant,intron_variant
	15	79468038	79475148	7110	Dmc1	129S1,AJ,AKR,BALB,C3H,C57L,C58J,CBA,CE,DBA1J,DBA2J,FVB,ILNJ2,KK,LP,MA/My,MRL,NOD,NOR,NZW,PJ,PL,SEA,SJL,SMJ,SWR,TH	feature_elongation,coding_sequence_variant,intron_variant
	15	81978546	81980427	1881	Mei1	FVB,MRL	feature_elongation,coding_sequence_variant,intron_variant
	15	82001267	82007709	6442	Mei1	MA/My	feature_elongation,coding_sequence_variant,intron_variant
	15	82062776	82064357	1581	Srebf2	FVB,MRL	feature_elongation,coding_sequence_variant,intron_variant
	15	82907639	82914112	6473	Nfam1	129S1,AJ,AKR,BALB,BTBR,BUB,C3H,C57L,CBA,CE,DBA1J,DBA2J,ILNJ2,KK,LP,MA/My,NOD,NOR,NZB,NZO,NZW,PJ,RF,SEA,SJL,SMJ,SWR	feature_elongation,5_prime_UTR_variant,intron_variant
	15	84839130	84843942	4812	5031439G07Rik	NZO	feature_elongation,coding_sequence_variant,intron_variant
	15	84971640	84978124	6484	Smc1b	AKR,BTBR,FVB,MRL,NOD,NOR,PL,TH	feature_elongation,coding_sequence_variant,intron_variant
	15	87564968	87571419	6451	Tafa5	PJ,SEA	feature_elongation,coding_sequence_variant,intron_variant
	15	100089979	100091869	1890	Dip2b	AJ,C3H,CE,MRL,RH2	feature_elongation,coding_sequence_variant,intron_variant
	16	14253080	14259522	6442	Abcc1	BALB,SEA	feature_elongation,coding_sequence_variant,intron_variant
	16	15489060	15490842	1782	Prkdc	B10D2,B10J,BTBR,C57L,CBA,FVB,KK,PJ,RH2,SJL	feature_elongation,coding_sequence_variant,intron_variant
	16	25798325	25803592	5267	P3h2	BUB,CE,LP	feature_elongation,coding_sequence_variant,intron_variant
	16	29061846	29068081	6235	Atp13a5	SMJ	feature_elongation,coding_sequence_variant,intron_variant
	16	29250403	29257301	6898	Atp13a4	129S1,AJ,AKR,BALB,BUB,C57L,CE,FVB,ILNJ2,KK,LP,MA/My,MRL,NZB,RF,RH2,SEA,SJL,SWR,TH	feature_elongation,coding_sequence_variant,intron_variant
	16	31905012	31910527	5515	Pigx	NZB	feature_elongation,coding_sequence_variant,intron_variant,feature_elongation,coding_sequence_variant,5_prime_UTR_variant,intron_variant
	16	34865144	34872286	7142	Hacd2	C3H,CBA,DBA1J,DBA2J	feature_elongation,coding_sequence_variant,intron_variant
	16	36908419	36914774	6355	Polq	SMJ	feature_elongation,coding_sequence_variant,intron_variant
	16	38154924	38156158	1234	Cfap91	AJ,BALB,CE,DBA1J,FVB,MA/My,RH2,SEA,SWR	feature_elongation,coding_sequence_variant,intron_variant
	16	43721249	43727473	6224	Ccdc191	PL	feature_elongation,coding_sequence_variant,intron_variant
	16	48952196	48959342	7146	Myh15	C3H,CBA	feature_elongation,coding_sequence_variant,intron_variant
	16	56050360	56055240	4880	Impg2	129S1,AJ,BALB,DBA1J,DBA2J,MRL,RH2,SEA,SJL	feature_elongation,coding_sequence_variant,intron_variant
	16	56740684	56748205	7521	Lnp1	AKR,C3H,MA/My,NOD,NOR,RF,TH	feature_elongation,coding_sequence_variant,intron_variant
	16	90264555	90271700	7145	Hunk	SEA	feature_elongation,coding_sequence_variant,intron_variant
	16	90769671	90772524	2853	Synj1	129S1,AKR,C57L,ILNJ2,SMJ	feature_elongation,coding_sequence_variant,intron_variant
	16	91706700	91713103	6403	Itsn1	BUB,FVB,NZB,NZO,SJL,SWR	feature_elongation,coding_sequence_variant,3_prime_UTR_variant,intron_variant
	16	93937343	93942384	5041	Hlcs	NZB	feature_elongation,coding_sequence_variant,intron_variant
	17	12681775	12685093	3318	Slc22a3	PL	feature_elongation,coding_sequence_variant,intron_variant
	17	13199051	13200501	1450	Wtap	129S1,AJ,AKR,B10D2,BALB,C57L,C58J,DBA1J,DBA2J,LP,NZO,RH2,SEA	feature_elongation,coding_sequence_variant,intron_variant
	17	14594307	14600986	6679	Smoc2	NZW	feature_elongation,coding_sequence_variant,intron_variant
	17	16039026	16042866	3840	Rgmb	MA/My,NZB	feature_elongation,coding_sequence_variant,intron_variant
	17	19910745	19917707	6962	Vmn2r102	129S1,AJ,BALB,C57L,CE,DBA1J,DBA2J,KK,NZO,RH2,SEA	feature_elongation,coding_sequence_variant,3_prime_UTR_variant,intron_variant
	17	20490592	20498918	8326	Vmn2r106	AKR,C3H,CBA,FVB,MA/My,MRL,NZB,PJ,RF,SJL,SMJ,TH	feature_elongation,coding_sequence_variant,intron_variant
	17	20588484	20595679	7195	Vmn2r107	ILNJ2	feature_elongation,coding_sequence_variant,intron_variant
	17	22785707	22790868	5161	Vmn2r111	RF	feature_elongation,coding_sequence_variant,intron_variant
	17	24949232	24951625	2393	Rpl3l	FVB,SJL	feature_elongation,coding_sequence_variant,intron_variant
	17	30806457	30812006	5549	Glo1	BTBR	feature_elongation,3_prime_UTR_variant
	17	30993144	30996142	2998	Dnah8	SMJ	feature_elongation,coding_sequence_variant,intron_variant
	17	31745172	31746422	1250	Ndufv3	FVB,SJL	feature_elongation,coding_sequence_variant,intron_variant
	17	32548706	32554254	5548	Akap8l	NZB	feature_elongation,coding_sequence_variant,intron_variant
	17	32550639	32551950	1311	Akap8l	MA/My,SJL	feature_elongation,coding_sequence_variant,intron_variant
	17	35120933	35122077	1144	Ehmt2	ILNJ2	feature_elongation,coding_sequence_variant,intron_variant
	17	37542613	37549499	6886	Or1o2	PJ	stop_gained,frameshift_variant
	17	41221508	41223462	1954	Glyatl3	BALB,DBA2J,RH2,SEA	feature_elongation,coding_sequence_variant,intron_variant
	17	42902282	42909505	7223	Opn5	BALB,BUB,DBA1J,DBA2J,PJ,RH2,SEA,SJL,SWR	feature_elongation,coding_sequence_variant,intron_variant
	17	44011717	44017930	6213	Cyp39a1	129S1,AJ,BALB,BTBR,C57L,C58J,DBA2J,ILNJ2,KK,LP,MRL,NOD,NOR,NZB,NZO,NZW,PJ,PL,RH2,SEA,SJL,TH	feature_elongation,coding_sequence_variant,intron_variant
	17	46433248	46439649	6401	Mrps18a	BTBR,C57L,LP	feature_elongation,coding_sequence_variant,3_prime_UTR_variant,intron_variant
	17	66229189	66236300	7111	Twsg1	AJ,BALB,BTBR,BUB,C58J,CE,DBA1J,DBA2J,FVB,KK,NOD,NOR,NZB,NZW,PJ,PL,RH2,SEA,SJL,SMJ,TH	feature_elongation,coding_sequence_variant,3_prime_UTR_variant,intron_variant
	17	68727558	68734842	7284	L3mbtl4	C3H,CBA,MRL	feature_elongation,coding_sequence_variant,intron_variant
	17	71704897	71706791	1894	Smchd1	MA/My,NZB,NZO	feature_elongation,coding_sequence_variant,intron_variant
	17	72253489	72259892	6403	Alk	C3H,CBA,CE,DBA1J,DBA2J,MA/My,MRL,NZB,NZO	feature_elongation,coding_sequence_variant,intron_variant
	17	75133846	75140289	6443	Ttc27	AKR,MA/My,NZB,NZO	feature_elongation,coding_sequence_variant,intron_variant
	17	88870919	88876224	5305	Ppp1r21	C3H	feature_elongation,coding_sequence_variant,intron_variant
	18	14888731	14895173	6442	Psma8	MA/My	feature_elongation,coding_sequence_variant,3_prime_UTR_variant,intron_variant
	18	22234362	22241286	6924	Ccdc178	SJL	feature_elongation,coding_sequence_variant,intron_variant
	18	22236981	22242498	5517	Ccdc178	CE	feature_elongation,coding_sequence_variant,intron_variant
	18	42679207	42681855	2648	Tcerg1	129S1,AJ,AKR,BALB,BTBR,BUB,C3H,C57L,C58J,CBA,CE,DBA1J,DBA2J,FVB,KK,MA/My,MRL,NOD,NOR,NZW,PJ,PL,RF,RH2,SEA,SJL,SMJ,SWR,TH	feature_elongation,coding_sequence_variant,intron_variant
	18	43441860	43448263	6403	Stk32a	KK	feature_elongation,coding_sequence_variant,3_prime_UTR_variant,intron_variant
	18	44971844	44978510	6666	Ythdc2	129S1,BTBR,C57L,FVB,ILNJ2,MA/My,NZB,NZW,PJ,SWR	feature_elongation,coding_sequence_variant,intron_variant
	18	46716685	46723084	6399	Tmed7	C58J,LP,NZO,NZW	feature_elongation,coding_sequence_variant,intron_variant
	18	54044604	54051073	6469	Csnk1g3	129S1,C57L	feature_elongation,coding_sequence_variant,intron_variant
	18	60940102	60941340	1238	Cd74	AJ,BALB,CBA,ILNJ2,RH2,SEA,SMJ	feature_elongation,coding_sequence_variant,intron_variant
	18	61656199	61658087	1888	Arhgef37	AJ,AKR,BALB,BUB,CBA,ILNJ2,MA/My,MRL,NOD,NOR,PL,RF,RH2,SEA	feature_elongation,coding_sequence_variant,5_prime_UTR_variant,intron_variant
	18	62559001	62562031	3030	Htr4	SMJ,SWR	feature_elongation,coding_sequence_variant,intron_variant
	18	63147047	63153489	6442	Piezo2	AJ,AKR,BALB,BUB,CBA,ILNJ2,MA/My,MRL,NOD,NOR,PL,RF,RH2,SEA	feature_elongation,coding_sequence_variant,intron_variant
	18	63955699	63958500	2801	Wdr7	AJ,BALB,C3H,CBA,ILNJ2,RH2	feature_elongation,coding_sequence_variant,intron_variant
	18	80886501	80887835	1334	Atp9b	NOD,NOR,SJL	feature_elongation,coding_sequence_variant,intron_variant
	18	89211224	89217704	6480	Cd226	FVB,KK,TH	feature_elongation,5_prime_UTR_variant,intron_variant
	19	9973915	9975034	1119	Best1	129S1,AKR,B10D2,B10J,BTBR,C57L,DBA1J,DBA2J,FVB,MA/My,NOD,NOR,NZB,NZO,NZW,PJ,PL,RF,SJL,SMJ,SWR	feature_elongation,coding_sequence_variant,5_prime_UTR_variant,intron_variant
	19	11160491	11162381	1890	Ms4a13	TH	feature_elongation,coding_sequence_variant,intron_variant
	19	11569669	11571181	1512	Ms4a6d	AJ,BALB,CE,LP,NOD,NOR,PJ,PL,RH2,SEA	feature_elongation,coding_sequence_variant,intron_variant
	19	29004271	29009829	5558	Ak3	AKR,BUB,MRL	feature_elongation,coding_sequence_variant,intron_variant
	19	30560616	30562598	1982	Prkg1	129S1,BTBR,C57L,C58J,NZW	feature_elongation,coding_sequence_variant,intron_variant
	19	37560109	37561529	1420	Exoc6	B10D2,B10J,BTBR,C58J,LP,MA/My	feature_elongation,coding_sequence_variant,intron_variant
	19	37936898	37943339	6441	Myof	NZW	feature_elongation,coding_sequence_variant,intron_variant
	19	42973009	42979700	6691	Hpse2	C3H,CBA,ILNJ2,NZB,NZO,NZW	feature_elongation,coding_sequence_variant,intron_variant
	19	50237087	50243693	6606	Sorcs1	NZB,NZO,NZW,RF	feature_elongation,coding_sequence_variant,intron_variant
	19	52920575	52921890	1315	Xpnpep1	NZB,NZW	feature_elongation,coding_sequence_variant,3_prime_UTR_variant,intron_variant
	19	57442463	57449600	7137	Trub1	AJ,RH2	feature_elongation,coding_sequence_variant,intron_variant
	X	6432543	6437856	5313	Shroom4	C3H	feature_elongation,coding_sequence_variant,intron_variant
	X	7770740	7774174	3434	Timm17b	PL	feature_elongation,coding_sequence_variant,3_prime_UTR_variant,intron_variant
	X	73202453	73205783	3330	Tex28	CE	feature_elongation,coding_sequence_variant,intron_variant
	X	76812714	76815188	2474	Prkx	CE	feature_elongation,coding_sequence_variant,intron_variant
	X	76829470	76836581	7111	Prkx	CE	feature_elongation,coding_sequence_variant,intron_variant
	X	82918179	82924682	6503	Dmd	C58J	feature_elongation,coding_sequence_variant,intron_variant
	X	84229917	84236441	6524	Dmd	129S1,BUB,C57L,DBA1J,DBA2J,PJ	feature_elongation,coding_sequence_variant,intron_variant
	X	134695760	134697648	1888	Gprasp1	129S1,AKR,BTBR,BUB,C3H,C57L,C58J,CBA,CE,DBA1J,DBA2J,LP,PJ,RF,SEA,SMJ	feature_elongation,5_prime_UTR_variant,intron_variant
	X	135412343	135419013	6670	Kir3dl2	KK	feature_elongation,5_prime_UTR_variant,intron_variant
	X	140409210	140415591	6381	Col4a5	CE,FVB,NOD,NOR,TH	feature_elongation,coding_sequence_variant,intron_variant
	X	147911202	147914137	2935	Ott	MRL,SJL	feature_elongation,coding_sequence_variant,intron_variant
	X	150644747	150647160	2413	Huwe1	AJ,BALB,FVB,KK,MA/My,MRL,NOD,NOR,NZB,RH2,SEA,SJL,SMJ,SWR,TH	feature_elongation,coding_sequence_variant,intron_variant
	X	155084689	155089187	4498	Gm15155	AJ,BALB,MA/My,NOD,NOR,NZB,NZW,RH2,SEA,TH	feature_elongation,coding_sequence_variant,intron_variant
	X	159215032	159220771	5739	Adgrg2	BALB,CE,MRL,NOD,NOR,SEA	feature_elongation,5_prime_UTR_variant,intron_variant
	X	161700620	161705839	5219	Ctps2	AKR,BALB,RF,SEA	feature_elongation,coding_sequence_variant,intron_variant
	X	165227230	165232778	5548	Trappc2	TH	feature_elongation,coding_sequence_variant,5_prime_UTR_variant,intron_variant
High impact small INS in all 39 inbred strains	1	4846259	4846472	213	Mrpl15	DBA1J,DBA2J	feature_elongation,3_prime_UTR_variant
	1	4851852	4851988	136	Mrpl15	DBA1J,DBA2J	feature_elongation,3_prime_UTR_variant
	1	9951878	9952390	512	Sgk3	SPRET	feature_elongation,coding_sequence_variant
	1	10010784	10010921	137	Mcmdc2	SPRET	feature_elongation,3_prime_UTR_variant
	1	10033327	10033526	199	Tcf24	CAST	feature_elongation,3_prime_UTR_variant
	1	10259804	10259881	77	Arfgef1	SPRET	feature_elongation,coding_sequence_variant
	1	11670519	11670931	412	A830018L16Rik	129S1,AJ,AKR,BALB,BTBR,BUB,C3H,C57L,CBA,CE,FVB,KK,MOLF,MRL,NOD,NZB,NZO,NZW,PL,RF,RH2,SEA,SJL,SPRET,SWR,TH	feature_elongation,3_prime_UTR_variant
	1	13721098	13721166	68	Lactb2	MOLF,TH	feature_elongation,coding_sequence_variant
	1	15793503	15793740	237	Kcnb2	SPRET	feature_elongation,3_prime_UTR_variant
	1	15914133	15914326	193	Terf1	SPRET	feature_elongation,3_prime_UTR_variant
	1	16151971	16152207	236	4930444P10Rik	WSB	feature_elongation,5_prime_UTR_variant
	1	16203422	16203560	138	Rdh10	CAST,LP,MOLF,SPRET	feature_elongation,3_prime_UTR_variant
	1	16640141	16640203	62	Ube2w	CAST	feature_elongation,3_prime_UTR_variant
	1	16747739	16747923	184	Tmem70	CAST,MOLF	feature_elongation,3_prime_UTR_variant
	1	17819835	17819926	91	Crispld1	129S1,BTBR,C57L,CE,MOLF,SPRET	feature_elongation,coding_sequence_variant
	1	30980183	30980237	54	Ptp4a1	SWR	feature_elongation,3_prime_UTR_variant
	1	31262931	31263139	208	Dnaaf6rt	SPRET	feature_elongation,3_prime_UTR_variant
	1	33493000	33493058	58	Prim2	129S1,AKR,BALB,BTBR,C57L,CAST,CBA,CE,LP,MOLF,NOD,RF,SEA,SPRET,SWR,WSB	feature_elongation,3_prime_UTR_variant
	1	34174632	34174702	70	Dst	CAST,RF,SPRET	feature_elongation,3_prime_UTR_variant
	1	34175238	34175444	206	Dst	CE,MOLF	feature_elongation,3_prime_UTR_variant
	1	34303931	34304071	140	Dst	NZW	feature_elongation,coding_sequence_variant
	1	34484167	34484226	59	Imp4	129S1,BTBR,C57L,ILNJ2,KK	feature_elongation,3_prime_UTR_variant
	1	36181589	36181685	96	Uggt1	MOLF	feature_elongation,3_prime_UTR_variant
	1	36732507	36732562	55	Cox5b	SPRET	feature_elongation,3_prime_UTR_variant
	1	37457066	37457130	64	Coa5	MA/My,MOLF	feature_elongation,3_prime_UTR_variant
	1	38833629	38833804	175	Lonrf2	SPRET	feature_elongation,3_prime_UTR_variant
	1	38906630	38906708	78	Chst10	BALB,BTBR,C57L,DBA1J,DBA2J,FVB,ILNJ2,LP,MA/My,NOR,NZB,NZO,PL,SEA,SMJ,TH	feature_elongation,3_prime_UTR_variant
	1	39585134	39585339	205	Cnot11	RF	feature_elongation,3_prime_UTR_variant
	1	44183845	44183916	71	Bivm	AKR,CAST,FVB,MA/My,MOLF,NOD,NOR,RF,RH2	feature_elongation,3_prime_UTR_variant
	1	44244716	44244820	104	Mettl21e	129S1,AJ,AKR,BUB,C3H,CAST,CBA,CE,DBA1J,DBA2J,FVB,ILNJ2,KK,MA/My,MOLF,MRL,NOD,NOR,PJ,PL,RF,RH2,SJL,SMJ,SWR,TH	feature_elongation,3_prime_UTR_variant
	1	52223569	52223654	85	Gls	SPRET	feature_elongation,3_prime_UTR_variant
	1	52825479	52825617	138	Inpp1	SPRET	feature_elongation,3_prime_UTR_variant
	1	53795206	53795416	210	Stk17b	CAST,MOLF	feature_elongation,3_prime_UTR_variant
	1	57455110	57455180	70	Maip1	SMJ,SWR	feature_elongation,3_prime_UTR_variant
	1	58566540	58566769	229	Hycc2	CBA,DBA1J,DBA2J,ILNJ2,NZB,NZO,NZW,RH2	feature_elongation,3_prime_UTR_variant
	1	59046000	59046895	895	C2cd6	129S1,BTBR,BUB,C3H,CBA,DBA2J,ILNJ2,KK,LP,NZO,NZW,SMJ,SPRET,SWR	feature_elongation,coding_sequence_variant
	1	59391679	59391753	74	Cdk15	CE,MOLF	feature_elongation,3_prime_UTR_variant
	1	59752225	59752424	199	Nop58	ILNJ2,MA/My,NZB,NZO,NZW,WSB	feature_elongation,3_prime_UTR_variant
	1	59755468	59755688	220	Nop58	ILNJ2,MA/My,NZB,NZO,NZW,SMJ,WSB	feature_elongation,3_prime_UTR_variant
	1	59757121	59757180	59	Nop58	SPRET	feature_elongation,3_prime_UTR_variant
	1	59911861	59912068	207	Bmpr2	CE	feature_elongation,3_prime_UTR_variant
	1	60109960	60110026	66	Wdr12	CE,LP,MOLF,SPRET	feature_elongation,3_prime_UTR_variant
	1	60111845	60112397	552	Wdr12	ILNJ2,NZB,NZO,NZW	feature_elongation,3_prime_UTR_variant
	1	60375404	60375597	193	Nbeal1	SPRET	feature_elongation,3_prime_UTR_variant
	1	63218917	63219120	203	Eef1b2	CAST	feature_elongation,3_prime_UTR_variant
	1	63350797	63350994	197	Zdbf2	C58J,MOLF,NZB	feature_elongation,3_prime_UTR_variant
	1	65317295	65317347	52	Pikfyve	SPRET	feature_elongation,3_prime_UTR_variant
	1	67041321	67041381	60	Lancl1	PJ,WSB	feature_elongation,3_prime_UTR_variant
	1	72467364	72467444	80	Marchf4	SPRET	feature_elongation,3_prime_UTR_variant
	1	74778567	74778619	52	Prkag3	SPRET	feature_elongation,3_prime_UTR_variant
	1	78646556	78646656	100	Utp14b	CAST	feature_elongation,3_prime_UTR_variant
	1	82430647	82430713	66	Col4a4	CAST,MOLF	feature_elongation,3_prime_UTR_variant
	1	82748860	82748935	75	Gm47791	PJ	feature_elongation,coding_sequence_variant
	1	82933542	82933603	61	Gm7544	RF	feature_elongation,coding_sequence_variant
	1	82938140	82938293	153	Gm47955	AKR,CBA,LP,MRL,NOD,WSB	feature_elongation,coding_sequence_variant
	1	83233045	83233162	117	Sphkap	CAST	feature_elongation,3_prime_UTR_variant
	1	84563271	84563325	54	Dner	AKR,CBA,MRL,NOD,PJ,PL	feature_elongation,coding_sequence_variant
	1	85637380	85637529	149	Sp100	SPRET	feature_elongation,3_prime_UTR_variant
	1	86204807	86204883	76	Armc9	SPRET	feature_elongation,3_prime_UTR_variant
	1	86205808	86205882	74	Armc9	SMJ	feature_elongation,3_prime_UTR_variant
	1	86535261	86535319	58	Cops7b	WSB	feature_elongation,3_prime_UTR_variant
	1	88431142	88431199	57	Glrp1	SMJ	feature_elongation,coding_sequence_variant
	1	89818413	89818633	220	Agap1	C58J	feature_elongation,3_prime_UTR_variant
	1	89880000	89880190	190	Asb18	SPRET	feature_elongation,3_prime_UTR_variant
	1	90877734	90877823	89	Mlph	B10D2,B10J,BALB,BTBR,BUB,C3H,C58J,CBA,CE,DBA1J,DBA2J,ILNJ2,MA/My,MRL,NOD,NOR,PJ,PL,RH2,SEA,SMJ,WSB	feature_elongation,3_prime_UTR_variant
	1	91483493	91483709	216	Asb1	129S1,AKR,C57L,FVB,KK,LP,NZB,NZO,NZW,RF,SJL,SWR,TH	feature_elongation,3_prime_UTR_variant
	1	91486902	91486972	70	Asb1	129S1,AKR,BALB,BTBR,C57L,CAST,DBA1J,DBA2J,FVB,ILNJ2,KK,LP,MOLF,NOD,NOR,NZB,NZO,NZW,PJ,PL,RF,SEA,SJL,SMJ,SPRET,SWR,TH,WSB	feature_elongation,3_prime_UTR_variant
	1	92404232	92404302	70	Or6b2	CAST,MOLF,PL	feature_elongation,3_prime_UTR_variant
	1	92405287	92405457	170	Or6b2	BUB,C3H,CAST,CBA,DBA1J,DBA2J,MOLF,PJ,PL,SEA,SPRET,WSB	feature_elongation,3_prime_UTR_variant
	1	92436382	92436582	200	Or6b3	SPRET	feature_elongation,3_prime_UTR_variant
	1	92540499	92540612	113	Or9s14	BUB,C3H,CBA	feature_elongation,3_prime_UTR_variant
	1	92907020	92907179	159	Gpr35	SPRET	feature_elongation,5_prime_UTR_variant
	1	93630119	93630176	57	Thap4	SPRET	feature_elongation,3_prime_UTR_variant
	1	95253264	95253795	531	Fam174a	PL,SPRET	feature_elongation,3_prime_UTR_variant
	1	95254107	95254187	80	Fam174a	SPRET	feature_elongation,3_prime_UTR_variant
	1	97545428	97545988	560	Macir	MOLF,MRL,PL	feature_elongation,3_prime_UTR_variant
	1	97551636	97551720	84	Macir	MRL,PL	feature_elongation,3_prime_UTR_variant
	1	97565164	97565313	149	Macir	SPRET	feature_elongation,3_prime_UTR_variant
	1	105772969	105773134	165	Tnfrsf11a	129S1,BUB,C57L,CAST,DBA1J,DBA2J,ILNJ2,MOLF,NOD,NOR,SJL,SPRET,TH,WSB	feature_elongation,3_prime_UTR_variant
	1	107536119	107536318	199	Serpinb8	129S1,C57L,CAST,DBA1J,DBA2J,MOLF,SJL,SWR,TH	feature_elongation,3_prime_UTR_variant
	1	117914188	117914524	336	Gm7145	MOLF,SPRET	feature_elongation,coding_sequence_variant
	1	118128515	118128683	168	Gm29106	MOLF,SWR	feature_elongation,3_prime_UTR_variant
	1	118222543	118222739	196	Tsn	MOLF	feature_elongation,3_prime_UTR_variant
	1	118608036	118608106	70	Tfcp2l1	CAST	feature_elongation,3_prime_UTR_variant
	1	123254401	123255352	951	Dpp10	SPRET	feature_elongation,3_prime_UTR_variant
	1	127415541	127415597	56	Mgat5	MOLF,RF	feature_elongation,3_prime_UTR_variant
	1	127695241	127695709	468	Acmsd	SPRET	feature_elongation,3_prime_UTR_variant
	1	130671871	130672018	147	AA986860	CAST	feature_elongation,3_prime_UTR_variant
	1	130779619	130779676	57	Pigr	129S1,BALB,C57L,DBA1J,DBA2J,FVB,ILNJ2,KK,MA/My,NZO,NZW,SEA,SJL,SWR,TH	feature_elongation,3_prime_UTR_variant
	1	131106911	131107063	152	Eif2d	WSB	feature_elongation,3_prime_UTR_variant
	1	131213773	131214005	232	Srgap2	CAST,MOLF,SPRET	feature_elongation,3_prime_UTR_variant
	1	131640794	131641204	410	Rab7b	129S1,AKR,BALB,BTBR,BUB,CBA,DBA1J,DBA2J,FVB,ILNJ2,KK,MA/My,MRL,NZO,NZW,PJ,PL,RF,SEA,SJL,SMJ,SWR,TH,WSB	feature_elongation,3_prime_UTR_variant
	1	132889916	132890054	138	Mdm4	CAST,MOLF	feature_elongation,3_prime_UTR_variant
	1	133065684	133065874	190	Ppp1r15b	WSB	feature_elongation,3_prime_UTR_variant
	1	133627625	133627712	87	Atp2b4	SPRET	feature_elongation,3_prime_UTR_variant
	1	133629537	133629607	70	Atp2b4	CAST,MOLF,MRL,SJL,SWR	frameshift_variant
	1	134339327	134339397	70	Cyb5r1	SPRET	feature_elongation,3_prime_UTR_variant
	1	135226013	135226111	98	Timm17a	CAST	feature_elongation,3_prime_UTR_variant
	1	135363118	135363253	135	Nav1	129S1,AJ,AKR,BTBR,C3H,CAST,CE,DBA1J,DBA2J,ILNJ2,KK,MA/My,MOLF,NZB,NZO,NZW,PJ,RF,RH2,SJL,SPRET,SWR,TH,WSB	feature_elongation,3_prime_UTR_variant
	1	138754651	138754735	84	Lhx9	SPRET	feature_elongation,3_prime_UTR_variant
	1	143625218	143625436	218	Glrx2	AJ,C3H,CBA,CE,FVB,ILNJ2,PL,RH2	feature_elongation,3_prime_UTR_variant
	1	143630205	143630404	199	Ro60	129S1,NZO,NZW,SJL,SWR,TH	feature_elongation,3_prime_UTR_variant
	1	143682922	143683140	218	Uchl5	AJ,C3H,CBA,CE,FVB,ILNJ2,MRL,PL,RH2	feature_elongation,3_prime_UTR_variant
	1	144395319	144395373	54	Rgs21	AJ,C3H,CBA,CE,FVB,ILNJ2,NZO,PL,RH2,SJL,SWR,WSB	feature_elongation,3_prime_UTR_variant
	1	150331351	150331441	90	Prg4	FVB,SJL,SWR	feature_elongation,coding_sequence_variant
	1	152993614	152993709	95	Nmnat2	CAST	feature_elongation,3_prime_UTR_variant
	1	153638463	153638537	74	Rnasel	CAST,SPRET,WSB	feature_elongation,3_prime_UTR_variant
	1	153776450	153776501	51	Glul	CAST	feature_elongation,5_prime_UTR_variant
	1	155003932	155004152	220	Mr1	C57L	feature_elongation,3_prime_UTR_variant
	1	155574699	155574795	96	Lhx4	C57L,CAST,MOLF	feature_elongation,3_prime_UTR_variant
	1	155577550	155577673	123	Lhx4	CAST	feature_elongation,3_prime_UTR_variant
	1	156254652	156254851	199	Soat1	SPRET	feature_elongation,3_prime_UTR_variant
	1	156666175	156666236	61	Angptl1	CAST	feature_elongation,5_prime_UTR_variant
	1	156965251	156965388	137	Rasal2	SPRET	feature_elongation,3_prime_UTR_variant
	1	159174439	159175221	782	Cop1	SPRET	feature_elongation,3_prime_UTR_variant
	1	159753917	159754025	108	Tnr	BUB,C3H,CBA,CE,PJ,SEA	feature_elongation,3_prime_UTR_variant
	1	160028902	160029275	373	Mrps14	SPRET	feature_elongation,3_prime_UTR_variant
	1	160835404	160835615	211	Zbtb37	BALB,C58J,DBA1J,DBA2J,LP,MOLF	feature_elongation,3_prime_UTR_variant
	1	160841070	160841240	170	Zbtb37	SPRET	feature_elongation,3_prime_UTR_variant
	1	160917163	160917243	80	Klhl20	BALB,C58J,DBA1J,DBA2J,ILNJ2,LP,MOLF	feature_elongation,3_prime_UTR_variant
	1	162851898	162852101	203	Mroh9	SPRET	feature_elongation,3_prime_UTR_variant
	1	163084650	163084719	69	Prrx1	SPRET	feature_elongation,3_prime_UTR_variant
	1	164021215	164021375	160	F5	CAST,DBA1J,DBA2J,ILNJ2,MOLF,SPRET	feature_elongation,coding_sequence_variant
	1	164965805	164965873	68	Tbx19	CAST	feature_elongation,3_prime_UTR_variant
	1	165039901	165039957	56	Tiprl	SPRET	feature_elongation,3_prime_UTR_variant
	1	165152131	165152187	56	Gpr161	AKR,BUB,C3H,C58J,CBA,LP,MRL,RH2	feature_elongation,3_prime_UTR_variant
	1	165156494	165156629	135	Dcaf6	FVB,PJ,RF,SEA,SJL	feature_elongation,3_prime_UTR_variant
	1	165156607	165157053	446	Dcaf6	DBA1J,DBA2J,ILNJ2,MOLF	feature_elongation,3_prime_UTR_variant
	1	165178573	165178648	75	Dcaf6	CAST,DBA1J,DBA2J,ILNJ2,MOLF	feature_elongation,coding_sequence_variant
	1	167426225	167426281	56	Rxrg	SMJ	feature_elongation,5_prime_UTR_variant
	1	169800493	169800660	167	Ddr2	129S1,AJ,BTBR,BUB,C3H,C57L,CE,FVB,KK,MRL,NOD,NOR,NZB,NZO,NZW,PJ,PL,RF,RH2,SEA,SJL,SMJ,SWR,TH,WSB	feature_elongation,3_prime_UTR_variant
	1	171460903	171460968	65	Slamf7	129S1,AJ,AKR,BALB,BUB,C3H,C57L,CBA,CE,DBA1J,DBA2J,FVB,KK,MRL,NOD,NOR,NZB,NZO,NZW,PJ,PL,RF,RH2,SEA,SJL,SMJ,SWR,TH,WSB	feature_elongation,3_prime_UTR_variant
	1	171628587	171628969	382	Slamf1	SPRET	feature_elongation,3_prime_UTR_variant
	1	171776737	171776797	60	Slamf6	SPRET	feature_elongation,3_prime_UTR_variant
	1	171780686	171780894	208	Slamf6	129S1,AJ,AKR,BALB,C3H,C57L,CBA,CE,DBA1J,DBA2J,KK,MRL,NOD,NOR,NZO,NZW,PJ,PL,RF,RH2,SEA,SJL,SMJ,TH	feature_elongation,3_prime_UTR_variant
	1	172526846	172526900	54	Crp	NOD,NOR	feature_elongation,3_prime_UTR_variant
	1	173099728	173100329	601	Or10j2	129S1,AJ,AKR,BALB,BTBR,BUB,C3H,C57L,C58J,CAST,CBA,CE,DBA1J,DBA2J,FVB,ILNJ2,KK,MRL,NOD,NOR,NZB,NZO,NZW,PJ,PL,RF,RH2,SEA,SJL,SMJ,SPRET,SWR,TH,WSB	feature_elongation,3_prime_UTR_variant
	1	173556779	173557110	331	Ifi207	129S1,AJ,AKR,BALB,BTBR,BUB,C3H,C57L,C58J,CBA,CE,DBA1J,DBA2J,FVB,ILNJ2,KK,MRL,NOD,NOR,NZB,NZO,PJ,PL,RF,RH2,SEA,SJL,SMJ,SPRET,SWR,TH,WSB	feature_elongation,coding_sequence_variant
	1	173587714	173587777	63	Ifi204	129S1,AKR,BALB,BUB,C3H,C57L,C58J,CBA,CE,DBA1J,DBA2J,ILNJ2,MRL,NOD,NOR,NZB,NZO,PJ,RF,SEA,SJL,SMJ,SWR,WSB	feature_elongation,coding_sequence_variant
	1	173733734	173733796	62	Ifi211	129S1,AKR,BALB,BUB,C3H,C57L,C58J,CBA,CE,DBA1J,DBA2J,ILNJ2,MRL,NOD,NOR,NZB,NZO,PJ,RF,SEA,SJL,SMJ,WSB	frameshift_variant
	1	173896677	173896743	66	Or6n2	AJ,AKR,BTBR,BUB,C58J,CBA,CE,DBA1J,DBA2J,FVB,ILNJ2,KK,NZB,NZO,PJ,PL,RF,RH2,SEA,SMJ,SPRET,SWR,TH	feature_elongation,5_prime_UTR_variant
	1	175556503	175556666	163	Wdr64	SPRET	feature_elongation,coding_sequence_variant
	1	175805702	175805914	212	Rbm8a2	MOLF,NZO	feature_elongation,3_prime_UTR_variant
	1	176850818	176851012	194	Akt3	SMJ	feature_elongation,3_prime_UTR_variant
	1	177875630	177875713	83	Catspere2	MOLF	feature_elongation,3_prime_UTR_variant
	1	180521856	180522394	538	Mixl1	CAST	feature_elongation,3_prime_UTR_variant
	1	180916439	180916505	66	Nvl	SPRET	feature_elongation,3_prime_UTR_variant
	1	180994765	180994985	220	Cnih4	CBA,DBA1J,DBA2J	feature_elongation,3_prime_UTR_variant
	1	189605316	189605469	153	Ptpn14	CAST,MOLF,SPRET	feature_elongation,3_prime_UTR_variant
	1	190738816	190738992	176	Flvcr1	SPRET	feature_elongation,3_prime_UTR_variant
	1	192196105	192196201	96	Hhat	SPRET	feature_elongation,3_prime_UTR_variant
	1	192527962	192528080	118	Sertad4	SPRET	feature_elongation,3_prime_UTR_variant
	1	194723637	194723868	231	Cd46	CAST,MOLF,NOD,NOR,NZO,NZW,RF,SPRET,SWR,WSB	feature_elongation,3_prime_UTR_variant
	2	3458321	3458493	172	Suv39h2	MA/My,NZO,NZW,SPRET	feature_elongation,3_prime_UTR_variant
	2	3462645	3462835	190	Dclre1c	SPRET	feature_elongation,3_prime_UTR_variant
	2	3614893	3614972	79	Fam107b	SPRET	feature_elongation,5_prime_UTR_variant
	2	5799150	5799259	109	Cdc123	SMJ	feature_elongation,3_prime_UTR_variant
	2	5803295	5803584	289	Cdc123	SPRET	feature_elongation,coding_sequence_variant
	2	5874425	5874502	77	Nudt5	CAST	feature_elongation,3_prime_UTR_variant
	2	6548271	6548338	67	Celf2	SPRET	feature_elongation,3_prime_UTR_variant
	2	10258849	10259061	212	Itih5	SPRET	feature_elongation,3_prime_UTR_variant
	2	11478428	11478502	74	Pfkfb3	MA/My	feature_elongation,3_prime_UTR_variant
	2	13516249	13516317	68	Trdmt1	SPRET	feature_elongation,3_prime_UTR_variant
	2	14224520	14224724	204	Tmem236	MOLF	feature_elongation,3_prime_UTR_variant
	2	18221937	18222139	202	Dnajc1	MA/My,MOLF,RF,SPRET	feature_elongation,3_prime_UTR_variant
	2	20749272	20749471	199	Etl4	CE	feature_elongation,3_prime_UTR_variant
	2	24076660	24076756	96	Il36g	CAST	feature_elongation,5_prime_UTR_variant
	2	24240782	24240970	188	Il1rn	SPRET	feature_elongation,3_prime_UTR_variant
	2	24862157	24862362	205	Dph7	FVB,WSB	feature_elongation,3_prime_UTR_variant
	2	25465701	25465789	88	Ajm1	CAST,MOLF,SPRET	feature_elongation,3_prime_UTR_variant
	2	26100029	26100082	53	Qsox2	SPRET	feature_elongation,3_prime_UTR_variant
	2	26909673	26909906	233	Cacfd1	129S1,AJ,AKR,B10D2,B10J,BALB,BTBR,BUB,C3H,C57L,C58J,CAST,CBA,CE,DBA1J,DBA2J,FVB,ILNJ2,KK,LP,MA/My,MRL,NOD,NOR,NZB,NZO,NZW,PJ,PL,RF,RH2,SEA,SJL,SMJ,SWR,TH,WSB	feature_elongation,3_prime_UTR_variant
	2	26998572	26998630	58	Adamtsl2	129S1,BUB,C57L,CAST,FVB,MA/My,MOLF,RF,SMJ,SPRET	feature_elongation,3_prime_UTR_variant
	2	28548588	28548790	202	Tsc1	SPRET	feature_elongation,5_prime_UTR_variant
	2	29051533	29051637	104	Setx	MOLF	feature_elongation,coding_sequence_variant
	2	30719321	30719523	202	Asb6	SPRET	feature_elongation,5_prime_UTR_variant
	2	30920068	30920157	89	Fnbp1	CAST,MOLF	feature_elongation,3_prime_UTR_variant
	2	31693592	31693702	110	Abl1	SPRET	feature_elongation,3_prime_UTR_variant
	2	32489325	32490150	825	St6galnac4	AJ,AKR,BTBR,BUB,C58J,CE,DBA2J,FVB,ILNJ2,KK,MRL,NOD,NOR,NZB,NZW,PL,RH2,SMJ,TH	feature_elongation,3_prime_UTR_variant
	2	33621717	33621768	51	Mvb12b	SPRET	feature_elongation,3_prime_UTR_variant
	2	34666682	34666874	192	Hspa5	CAST	feature_elongation,3_prime_UTR_variant
	2	34832954	34833009	55	Traf1	SPRET	feature_elongation,3_prime_UTR_variant
	2	34851672	34851743	71	Traf1	SPRET	feature_elongation,5_prime_UTR_variant
	2	36466038	36466090	52	Or1j15	MOLF	feature_elongation,3_prime_UTR_variant
	2	36748377	36748428	51	Or1n1	SPRET	feature_elongation,3_prime_UTR_variant
	2	36956125	36956185	60	Or12k7	BUB	feature_elongation,5_prime_UTR_variant
	2	37037656	37037811	155	Or1l4b	BUB,CAST,MOLF,SPRET,TH	feature_elongation,3_prime_UTR_variant
	2	37325068	37325462	394	Zbtb26	DBA1J	feature_elongation,3_prime_UTR_variant
	2	37409688	37409786	98	Gpr21	CAST,SPRET	feature_elongation,3_prime_UTR_variant
	2	37465079	37465137	58	Strbp	SPRET	feature_elongation,3_prime_UTR_variant
	2	43525676	43525866	190	Kynu	129S1,AJ,AKR,B10D2,B10J,BALB,BTBR,BUB,C3H,C57L,C58J,CAST,CBA,CE,DBA1J,DBA2J,FVB,ILNJ2,KK,LP,MA/My,MOLF,MRL,NOD,NOR,NZB,NZO,NZW,PJ,PL,RF,RH2,SEA,SJL,SMJ,SPRET,SWR,TH,WSB	feature_elongation,3_prime_UTR_variant
	2	44876189	44876304	115	Zeb2	SPRET	feature_elongation,3_prime_UTR_variant
	2	51024040	51024096	56	Rnd3	129S1,AJ,AKR,BUB,C3H,C58J,CAST,CBA,CE,DBA1J,DBA2J,FVB,ILNJ2,KK,MOLF,MRL,NOD,NOR,NZW,PJ,RF,SEA,SJL,SMJ,SWR,TH	feature_elongation,coding_sequence_variant
	2	52306089	52306227	138	Arl5a	129S1,AJ,AKR,BUB,C3H,CBA,CE,DBA1J,DBA2J,ILNJ2,MRL,NOD,NOR,NZW,PJ,PL,RF,SEA,SJL,SMJ,SWR,TH,WSB	feature_elongation,coding_sequence_variant
	2	52581930	52582135	205	Stam2	MOLF	feature_elongation,3_prime_UTR_variant
	2	55005401	55005501	100	Galnt13	SPRET	feature_elongation,3_prime_UTR_variant
	2	58020800	58020860	60	Cytip	129S1,AJ,AKR,BUB,C3H,C58J,CAST,CBA,DBA1J,DBA2J,FVB,MOLF,NOD,NOR,PJ,PL,RF,SEA,SJL,SPRET,SWR,TH	feature_elongation,3_prime_UTR_variant
	2	58022231	58022300	69	Cytip	129S1,AJ,AKR,BUB,C3H,C58J,CAST,CBA,DBA1J,DBA2J,FVB,MOLF,NOD,NOR,PJ,PL,RF,SEA,SJL,SWR,TH	feature_elongation,3_prime_UTR_variant
	2	59135482	59136025	543	Pkp4	SPRET	feature_elongation,coding_sequence_variant,feature_elongation,5_prime_UTR_variant
	2	60430033	60430405	372	Itgb6	SPRET	feature_elongation,3_prime_UTR_variant
	2	70969337	70969397	60	Cybrd1	AJ,AKR,BUB,C3H,CAST,FVB,ILNJ2,MA/My,MOLF,MRL,NOD,NOR,NZW,PL,RH2,SMJ	feature_elongation,3_prime_UTR_variant
	2	73150116	73150270	154	Scrn3	SPRET	feature_elongation,3_prime_UTR_variant
	2	73262517	73262593	76	Wipf1	CAST,KK,MA/My,MOLF,NZB,SPRET	feature_elongation,3_prime_UTR_variant
	2	73393585	73394030	445	Chrna1	SPRET	feature_elongation,3_prime_UTR_variant
	2	76842952	76843043	91	Ccdc141	WSB	feature_elongation,3_prime_UTR_variant
	2	77726734	77726885	151	Cwc22	SPRET,WSB	feature_elongation,coding_sequence_variant
	2	79163316	79163446	130	Itga4	MOLF	feature_elongation,3_prime_UTR_variant
	2	80359011	80359084	73	Nckap1	AJ,AKR,BALB,BUB,C3H,C57L,C58J,CAST,CBA,CE,DBA1J,DBA2J,FVB,KK,MA/My,MRL,NOD,NOR,PJ,PL,RF,RH2,SEA,SJL,SMJ,SWR,TH,WSB	feature_elongation,coding_sequence_variant
	2	83816023	83816261	238	Cwc22rt7	ILNJ2	feature_elongation,coding_sequence_variant
	2	85437422	85437476	54	Or5g23	SPRET,WSB	feature_elongation,3_prime_UTR_variant
	2	85617082	85617297	215	Or9g4b	AJ,AKR,BALB,BUB,C3H,C57L,C58J,CBA,CE,DBA1J,DBA2J,ILNJ2,MA/My,MRL,NOD,NOR,NZB,NZO,NZW,PJ,PL,RF,RH2,SEA,SMJ	feature_elongation,3_prime_UTR_variant
	2	85628337	85628401	64	Or9g20	SPRET	feature_elongation,3_prime_UTR_variant
	2	85671181	85671353	172	Or5ar1	KK	feature_elongation,3_prime_UTR_variant
	2	86180436	86181103	667	Or8k53	MOLF	feature_elongation,5_prime_UTR_variant
	2	86863115	86863239	124	Or5be3	MOLF	feature_elongation,3_prime_UTR_variant
	2	86936591	86937364	773	Or5aq7	CAST	feature_elongation,3_prime_UTR_variant
	2	87189135	87189266	131	Or12e8	MOLF,SJL,SPRET,SWR	feature_elongation,3_prime_UTR_variant
	2	87251332	87251558	226	Or10ag2	AJ,AKR,BALB,C57L,DBA1J,DBA2J,ILNJ2,MOLF,MRL,NOD,NOR,NZB,NZO,PJ,RH2,SEA,SJL,SMJ,SPRET,SWR	feature_elongation,3_prime_UTR_variant
	2	87540998	87541052	54	Or5w14	C3H,CBA,CE,KK,MA/My,MOLF,NZW,RF	feature_elongation,3_prime_UTR_variant
	2	87614057	87614126	69	Or5i1	C3H,C58J,CBA,CE,KK,MA/My,MOLF,NZW,RF,SJL,SPRET,SWR,WSB	feature_elongation,3_prime_UTR_variant
	2	87633743	87634049	306	Or5w18	MOLF	feature_elongation,3_prime_UTR_variant
	2	87789889	87790049	160	Or5l14	AJ,AKR,BALB,C57L,C58J,DBA1J,DBA2J,FVB,ILNJ2,KK,MOLF,MRL,NOD,NOR,NZB,NZO,PJ,RH2,SEA,SJL,SMJ,SPRET,SWR,WSB	feature_elongation,3_prime_UTR_variant
	2	87878498	87878566	68	Or5d14	SPRET	feature_elongation,3_prime_UTR_variant
	2	87901689	87901876	187	Or5d36	MOLF	feature_elongation,coding_sequence_variant
	2	88224627	88224682	55	Or4p7	MOLF	feature_elongation,3_prime_UTR_variant
	2	88227534	88227618	84	Or4p7	MOLF	feature_elongation,3_prime_UTR_variant
	2	88512171	88512225	54	Or4c103	MOLF,SPRET	feature_elongation,3_prime_UTR_variant
	2	88558710	88558768	58	Or4a27	SPRET	feature_elongation,3_prime_UTR_variant
	2	88738457	88739070	613	Or4c29	C3H,CBA,CE,MA/My,NZW	feature_elongation,3_prime_UTR_variant
	2	88757583	88758085	502	Or4c15	AJ,AKR,BALB,C57L,DBA1J,DBA2J,FVB,KK,MOLF,MRL,NOD,NOR,NZB,NZO,PJ,RF,RH2,SEA,SMJ,WSB	feature_elongation,3_prime_UTR_variant
	2	88941244	88941334	90	Or4c116	SPRET	feature_elongation,3_prime_UTR_variant
	2	88974252	88974437	185	Or4c118	SPRET	feature_elongation,3_prime_UTR_variant
	2	89025504	89025800	296	Or4c121	WSB	feature_elongation,5_prime_UTR_variant
	2	89026363	89026545	182	Or4c121	SPRET	feature_elongation,5_prime_UTR_variant
	2	89080475	89080676	201	Or4c122	MOLF	feature_elongation,5_prime_UTR_variant
	2	89191671	89191736	65	Or4a15	SPRET	feature_elongation,3_prime_UTR_variant
	2	89235377	89235507	130	Or4a39	SPRET	feature_elongation,3_prime_UTR_variant
	2	89268659	89268715	56	Or4a68	SPRET	feature_elongation,3_prime_UTR_variant
	2	89435933	89436390	457	Or4a74	SPRET	feature_elongation,3_prime_UTR_variant
	2	89771112	89771574	462	Or4c12	ILNJ2,WSB	feature_elongation,3_prime_UTR_variant
	2	89835610	89836075	465	Or4c127	C58J,ILNJ2,KK,SJL,SWR,WSB	feature_elongation,3_prime_UTR_variant
	2	89838307	89838359	52	Or4c127	SPRET	feature_elongation,3_prime_UTR_variant
	2	91474547	91474603	56	Zfp408	CAST	feature_elongation,3_prime_UTR_variant
	2	91545552	91545771	219	Harbi1	SPRET	feature_elongation,3_prime_UTR_variant
	2	92191726	92191794	68	Phf21a	CAST,MOLF	feature_elongation,3_prime_UTR_variant
	2	103915009	103915063	54	Cd59b	SPRET	feature_elongation,3_prime_UTR_variant
	2	104495673	104495773	100	Cstf3	SMJ	feature_elongation,3_prime_UTR_variant
	2	105003264	105003325	61	Wt1	PL	feature_elongation,3_prime_UTR_variant
	2	105503294	105503348	54	Pax6	SPRET	feature_elongation,5_prime_UTR_variant
	2	111091390	111091584	194	Or4f53	SPRET	feature_elongation,3_prime_UTR_variant
	2	111150483	111150548	65	Or4k36	MOLF	feature_elongation,3_prime_UTR_variant
	2	111160723	111160877	154	Or4k37	SPRET	feature_elongation,3_prime_UTR_variant
	2	111248366	111248462	96	Or4k40	C3H,CE,PL	feature_elongation,3_prime_UTR_variant
	2	111248951	111249019	68	Or4k40	MOLF	feature_elongation,3_prime_UTR_variant
	2	111250381	111250522	141	Or4k40	C3H,CE,MOLF,PL,SPRET	feature_elongation,coding_sequence_variant
	2	111332178	111332311	133	Or4f4-ps1	C3H,CE,PL	feature_elongation,3_prime_UTR_variant
	2	111447524	111447600	76	Or4k47	C3H,CE,MOLF,PL	feature_elongation,3_prime_UTR_variant
	2	111612043	111612243	200	Or4k52	CAST	feature_elongation,3_prime_UTR_variant
	2	111836264	111836316	52	Or4f6	129S1,AKR,BALB,BUB,C57L,KK,MA/My,MOLF,MRL,NOD,NOR,NZO,NZW,PJ,SEA,SPRET,SWR,TH	feature_elongation,3_prime_UTR_variant
	2	111837346	111837406	60	Or4f6	SPRET	feature_elongation,3_prime_UTR_variant
	2	112093283	112094263	980	Nop10	SPRET	feature_elongation,3_prime_UTR_variant
	2	112186126	112186463	337	Slc12a6	C3H,CE,MOLF,PL,SPRET	feature_elongation,3_prime_UTR_variant
	2	113578622	113578687	65	Grem1	C3H,CE,MOLF,PL	feature_elongation,3_prime_UTR_variant
	2	114348410	114348476	66	Dph6	AKR,C3H,CAST,CBA,CE,FVB,MOLF,MRL,NOD,NOR,SJL,SPRET,SWR	feature_elongation,3_prime_UTR_variant
	2	118269381	118269457	76	Eif2ak4	SPRET	feature_elongation,coding_sequence_variant
	2	118712816	118712867	51	Ivd	129S1,AJ,AKR,BALB,BTBR,BUB,C3H,C57L,C58J,CAST,CBA,CE,DBA1J,DBA2J,FVB,ILNJ2,MA/My,NOD,NOR,NZB,NZO,NZW,PJ,PL,RF,RH2,SEA,SJL,SMJ,SPRET,SWR,TH,WSB	feature_elongation,3_prime_UTR_variant
	2	118966994	118967066	72	Rad51	SPRET	feature_elongation,3_prime_UTR_variant
	2	119048863	119049089	226	Ppp1r14d	AKR	feature_elongation,coding_sequence_variant
	2	119233190	119233653	463	Ino80	129S1,AKR,BTBR,BUB,C3H,C57L,C58J,CBA,CE,FVB,NOD,NZB,NZO,SJL,SWR,WSB	feature_elongation,3_prime_UTR_variant
	2	119481204	119481399	195	Nusap1	129S1,AJ,AKR,BALB,BTBR,BUB,C3H,C57L,C58J,CAST,CBA,CE,DBA1J,DBA2J,FVB,ILNJ2,KK,MA/My,NOD,NZB,NZO,NZW,PJ,PL,RF,RH2,SEA,SJL,SMJ,SWR,TH,WSB	feature_elongation,3_prime_UTR_variant
	2	119798755	119798976	221	Mga	AJ,BALB,DBA1J,DBA2J,ILNJ2,PJ,PL,RF,RH2,SEA,SMJ,TH	feature_elongation,3_prime_UTR_variant
	2	119849812	119849966	154	Mapkbp1	129S1,AJ,AKR,BALB,BTBR,BUB,C3H,C57L,C58J,CBA,CE,DBA1J,DBA2J,FVB,ILNJ2,KK,MA/My,NOD,NZB,NZO,PJ,PL,RF,RH2,SEA,SJL,SMJ,SWR,TH,WSB	feature_elongation,coding_sequence_variant
	2	119997909	119998192	283	Pla2g4e	SPRET	feature_elongation,3_prime_UTR_variant
	2	120451360	120451441	81	Haus2	SPRET	feature_elongation,3_prime_UTR_variant
	2	121136770	121136830	60	Map1a	129S1,AJ,AKR,BALB,BTBR,BUB,C3H,C57L,C58J,CAST,CBA,CE,DBA1J,FVB,ILNJ2,KK,MA/My,NZB,NZO,NZW,PJ,PL,RF,RH2,SEA,SJL,SMJ,SWR,TH,WSB	feature_elongation,coding_sequence_variant
	2	121285306	121285362	56	Hypk	MA/My	feature_elongation,5_prime_UTR_variant
	2	121291564	121291773	209	Mfap1b	129S1,AJ,AKR,BALB,BTBR,BUB,C3H,C57L,C58J,CBA,CE,DBA1J,DBA2J,FVB,ILNJ2,KK,MA/My,NZB,NZO,NZW,PJ,PL,RF,RH2,SEA,SJL,SMJ,SWR,TH,WSB	feature_elongation,3_prime_UTR_variant
	2	121323404	121323468	64	Mfap1a	SPRET	feature_elongation,3_prime_UTR_variant
	2	121764678	121764814	136	Golm2	129S1,BALB,BTBR,BUB,C57L,CE,NZW	feature_elongation,3_prime_UTR_variant
	2	122095395	122095712	317	Sord	AJ,BALB,C3H,C58J,CBA,DBA1J,DBA2J,ILNJ2,NZB,NZO,PJ,PL,RF,RH2,SEA,SMJ,TH	feature_elongation,3_prime_UTR_variant
	2	122482733	122482806	73	AA467197	SPRET	feature_elongation,3_prime_UTR_variant
	2	122590418	122590823	405	Bloc1s6	CAST,MA/My	feature_elongation,3_prime_UTR_variant
	2	126471182	126471879	697	Gabpb1	SMJ	feature_elongation,3_prime_UTR_variant
	2	126490886	126491103	217	Gabpb1	SPRET	feature_elongation,3_prime_UTR_variant
	2	127083040	127083245	205	Ciao1	SPRET	feature_elongation,3_prime_UTR_variant
	2	127420623	127420691	68	Zfp661	SPRET	feature_elongation,coding_sequence_variant
	2	130259695	130259908	213	Pced1a	NOD,WSB	feature_elongation,3_prime_UTR_variant
	2	130409207	130409478	271	Mrps26	SPRET	feature_elongation,3_prime_UTR_variant
	2	130418923	130418981	58	Oxt	WSB	feature_elongation,3_prime_UTR_variant
	2	131696881	131696956	75	Erv3	CAST	feature_elongation,3_prime_UTR_variant
	2	131701592	131701883	291	Erv3	MA/My	feature_elongation,5_prime_UTR_variant
	2	132091098	132091286	188	Pcna	ILNJ2,MOLF,PJ	feature_elongation,3_prime_UTR_variant
	2	132180245	132181106	861	Prokr2	SPRET	feature_elongation,3_prime_UTR_variant
	2	132747632	132747764	132	Fermt1	SPRET	feature_elongation,3_prime_UTR_variant
	2	136923947	136924005	58	Jag1	SPRET	feature_elongation,3_prime_UTR_variant
	2	142459720	142459818	98	Kif16b	SPRET	feature_elongation,3_prime_UTR_variant
	2	146085071	146085135	64	Ralgapa2	SPRET	feature_elongation,3_prime_UTR_variant
	2	150034492	150034744	252	Zfp1004	CAST	feature_elongation,coding_sequence_variant
	2	150110249	150110417	168	Zfp1005	CAST,MOLF,NOD,NZB,NZW,RF	feature_elongation,coding_sequence_variant
[truncated: 2,605 more rows]

## Sheet: Data 4
Supplementary Data 4. Lists of INVs present in all 39 or in the 35 classical inbred strains. The chromosome, starting and ending position, size, gene symbol, strains with the variant allele, and the predicted effect for each INV are shown.
[truncated: 2,811 more rows]

[truncated: 2 more sheets: Data 5, Data 6]
